# Supplementary material for: Inborn errors of immunity underlie clonal T cell expansions in large granular lymphocyte leukemia
Source: J Clin Invest. 2025 May 1;135(9):e184431. doi: 10.1172/JCI184431 (PMC12043085; doi:10.1172/JCI184431)
Supplement: Supplemental tables 1-13 [file jci-135-184431-s106.xlsx]

## Sheet: Table_S1
Supplemental Table 1. Panel of genes associated with IEI screened in this study. The list of 464 genes is adapted from 2022 IUIS IEI Classification of IEI adapted from: Bousfiha AM et al. J Clin Immunol. 2022 Oct;42(7):1473-1507. Genes are classified according to the immune category. Disease name, pattern of inheritance, OMIM# are provided. Abbreviations: AD: autosomal dominant, AR: autosomal rec…
Major Functional Category of Inborn Errors of Immunity	Gene	Disease	Inheritance	OMIM#	ensembl_gene_id	external_gene_name	description	gene_biotype
1. Immunodeficiencies affecting cellular and humoral immunity	CD3D	CD3d deficiency	AR	186790	ENSG00000167286	CD3D	CD3d molecule [Source:HGNC Symbol;Acc:HGNC:1673]	protein_coding
	CD3E	CD3e deficiency	AR	186830	ENSG00000198851	CD3E	CD3 epsilon subunit of T-cell receptor complex [Source:HGNC Symbol;Acc:HGNC:1674]	protein_coding
	CD3Z	CD3z deficiency	AR	186780	ENSG00000198821	CD247	CD247 molecule [Source:HGNC Symbol;Acc:HGNC:1677]	protein_coding
	CORO1A	Coronin-1A deficiency	AR	605000	ENSG00000102879	CORO1A	coronin 1A [Source:HGNC Symbol;Acc:HGNC:2252]	protein_coding
	ADA	Adenosine deaminase (ADA) deficiency	AR	608958	ENSG00000196839	ADA	adenosine deaminase [Source:HGNC Symbol;Acc:HGNC:186]	protein_coding
	IL2RG	gc deficiency (common gamma chain SCID, CD132 deficiency)	XL	308380	ENSG00000147168	IL2RG	interleukin 2 receptor subunit gamma [Source:HGNC Symbol;Acc:HGNC:6010]	protein_coding
	IL7R	IL7Ra deficiency	AR	146661	ENSG00000168685	IL7R	interleukin 7 receptor [Source:HGNC Symbol;Acc:HGNC:6024]	protein_coding
	ITPKB	ITPKB deficiency	AR		ENSG00000143772	ITPKB	inositol-trisphosphate 3-kinase B [Source:HGNC Symbol;Acc:HGNC:6179]	protein_coding
	JAK3	JAK3 deficiency	AR	600173	ENSG00000105639	JAK3	Janus kinase 3 [Source:HGNC Symbol;Acc:HGNC:6193]	protein_coding
	LAT	LAT deficiency	AR	602354	ENSG00000213658	LAT	linker for activation of T cells [Source:HGNC Symbol;Acc:HGNC:18874]	protein_coding
	PAX1	PAX1 deficiency	AR		ENSG00000125813	PAX1	paired box 1 [Source:HGNC Symbol;Acc:HGNC:8615]	protein_coding
	AK2	Reticular dysgenesis	AR	103020	ENSG00000004455	AK2	adenylate kinase 2 [Source:HGNC Symbol;Acc:HGNC:362]	protein_coding
	PTPRC	CD45 deficiency	AR	151460	ENSG00000081237	PTPRC	protein tyrosine phosphatase receptor type C [Source:HGNC Symbol;Acc:HGNC:9666]	protein_coding
	SLP76	SLP76 deficiency	AR		ENSG00000043462	LCP2	lymphocyte cytosolic protein 2 [Source:HGNC Symbol;Acc:HGNC:6529]	protein_coding
	DCLRE1C	DCLRE1C (Artemis) deficiency	AR	605988	ENSG00000152457	DCLRE1C	DNA cross-link repair 1C [Source:HGNC Symbol;Acc:HGNC:17642]	protein_coding
	LIG4	DNA ligase IV deficiency	AR	601837	ENSG00000174405	LIG4	DNA ligase 4 [Source:HGNC Symbol;Acc:HGNC:6601]	protein_coding
	NHEJ1	Cernunnos/XLF deficiency	AR	611290	ENSG00000187736	NHEJ1	non-homologous end joining factor 1 [Source:HGNC Symbol;Acc:HGNC:25737]	protein_coding
	ARPC1B	ARPC1B deficiency	AR	604223	ENSG00000130429	ARPC1B	actin related protein 2/3 complex subunit 1B [Source:HGNC Symbol;Acc:HGNC:704]	protein_coding
	PRKDC	DNA PKcs deficiency	AR	176977	ENSG00000253729	PRKDC	protein kinase, DNA-activated, catalytic subunit [Source:HGNC Symbol;Acc:HGNC:9413]	protein_coding
	RAC2	Activated RAC2 defect	AD GOF	602049	ENSG00000128340	RAC2	Rac family small GTPase 2 [Source:HGNC Symbol;Acc:HGNC:9802]	protein_coding
	RAG1	RAG1 deficiency	AR	179615	ENSG00000166349	RAG1	recombination activating 1 [Source:HGNC Symbol;Acc:HGNC:9831]	protein_coding
	ATM	Ataxia-telangiectasia	AR	607585	ENSG00000149311	ATM	ATM serine/threonine kinase [Source:HGNC Symbol;Acc:HGNC:795]	protein_coding
	RAG2	RAG2 deficiency	AR	179616	ENSG00000175097	RAG2	recombination activating 2 [Source:HGNC Symbol;Acc:HGNC:9832]	protein_coding
	B2M	MHC class I deficiency	AR	109700	ENSG00000166710	B2M	beta-2-microglobulin [Source:HGNC Symbol;Acc:HGNC:914]	protein_coding
	BCL10	BCL10 deficiency	AR	616098	ENSG00000142867	BCL10	BCL10 immune signaling adaptor [Source:HGNC Symbol;Acc:HGNC:989]	protein_coding
	CARD11	CARD11 deficiency (LOF)	AR	615206	ENSG00000198286	CARD11	caspase recruitment domain family member 11 [Source:HGNC Symbol;Acc:HGNC:16393]	protein_coding
	CD3G	CD3g deficiency	AR	186740	ENSG00000160654	CD3G	CD3 gamma subunit of T-cell receptor complex [Source:HGNC Symbol;Acc:HGNC:1675]	protein_coding
	BCL11B	BCL11B deficiency	AD	617237	ENSG00000127152	BCL11B	B cell CLL/lymphoma 11B [Source:HGNC Symbol;Acc:HGNC:13222]	protein_coding
	CD40	CD40 deficiency	AR	109535	ENSG00000101017	CD40	CD40 molecule [Source:HGNC Symbol;Acc:HGNC:11919]	protein_coding
	BLM	Bloom Syndrome	AR	604610	ENSG00000197299	BLM	Bloom syndrome RecQ like helicase [Source:HGNC Symbol;Acc:HGNC:1058]	protein_coding
	CD40LG	CD40 ligand deficiency (CD154)	XL	300386	ENSG00000102245	CD40LG	CD40 ligand [Source:HGNC Symbol;Acc:HGNC:11935]	protein_coding
	CD8A	CD8 deficiency	AR	186910	ENSG00000153563	CD8A	CD8 subunit alpha [Source:HGNC Symbol;Acc:HGNC:1706]	protein_coding
	CHUK	CHUK deficiency	AR		ENSG00000213341	CHUK	conserved helix-loop-helix ubiquitous kinase [Source:HGNC Symbol;Acc:HGNC:1974]	protein_coding
	CIITA	MHC class II deficiency group A	AR	600005	ENSG00000179583	CIITA	class II major histocompatibility complex transactivator [Source:HGNC Symbol;Acc:HGNC:7067]	protein_coding
	COPG1	COPG1 deficiency	AR		ENSG00000181789	COPG1	coatomer protein complex subunit gamma 1 [Source:HGNC Symbol;Acc:HGNC:2236]	protein_coding
	DOCK2	DOCK2 deficiency	AR	603122	ENSG00000134516	DOCK2	dedicator of cytokinesis 2 [Source:HGNC Symbol;Acc:HGNC:2988]	protein_coding
	DOCK8	DOCK8 deficiency	AR	243700	ENSG00000107099	DOCK8	dedicator of cytokinesis 8 [Source:HGNC Symbol;Acc:HGNC:19191]	protein_coding
	FCHO1	FCHO1 deficiency	AR	613437	ENSG00000130475	FCHO1	FCH domain only 1 [Source:HGNC Symbol;Acc:HGNC:29002]	protein_coding
	ICOS	ICOS deficiency	AR	604558	ENSG00000163600	ICOS	inducible T cell costimulator [Source:HGNC Symbol;Acc:HGNC:5351]	protein_coding
	ICOSLG	ICOLG deficiency	AR	605717	ENSG00000160223	ICOSLG	inducible T cell costimulator ligand [Source:HGNC Symbol;Acc:HGNC:17087]	protein_coding
	IKBKB	IKBKB deficiency	AR	615592	ENSG00000104365	IKBKB	inhibitor of nuclear factor kappa B kinase subunit beta [Source:HGNC Symbol;Acc:HGNC:5960]	protein_coding
	IKBKB	EDA-ID due to IKBKB GOF mutation	AD GOF	618204	ENSG00000104365	IKBKB	inhibitor of nuclear factor kappa B kinase subunit beta [Source:HGNC Symbol;Acc:HGNC:5960]	protein_coding
	IKZF1	Ikaros deficiency	AD DN		ENSG00000185811	IKZF1	IKAROS family zinc finger 1 [Source:HGNC Symbol;Acc:HGNC:13176]	protein_coding
	IKZF2	IKZF2 deficiency	AD or AR		ENSG00000030419	IKZF2	IKAROS family zinc finger 2 [Source:HGNC Symbol;Acc:HGNC:13177]	protein_coding
	IL21	IL-21 deficiency	AR	615767	ENSG00000138684	IL21	interleukin 21 [Source:HGNC Symbol;Acc:HGNC:6005]	protein_coding
	IL21R	IL-21R deficiency	AR	615207	ENSG00000103522	IL21R	interleukin 21 receptor [Source:HGNC Symbol;Acc:HGNC:6006]	protein_coding
	ITK	ITK deficiency	AR	186973	ENSG00000113263	ITK	IL2 inducible T cell kinase [Source:HGNC Symbol;Acc:HGNC:6171]	protein_coding
	LCK	LCK deficiency	AR	615758	ENSG00000182866	LCK	LCK proto-oncogene, Src family tyrosine kinase [Source:HGNC Symbol;Acc:HGNC:6524]	protein_coding
	MALT1	MALT1 deficiency	AR	615468	ENSG00000172175	MALT1	MALT1 paracaspase [Source:HGNC Symbol;Acc:HGNC:6819]	protein_coding
	MAN2B2	MAN2B2 deficiency	AR		ENSG00000013288	MAN2B2	mannosidase alpha class 2B member 2 [Source:HGNC Symbol;Acc:HGNC:29623]	protein_coding
	MAP3K14	NIK deficiency	AR	604655	ENSG00000006062	MAP3K14	mitogen-activated protein kinase kinase kinase 14 [Source:HGNC Symbol;Acc:HGNC:6853]	protein_coding
	MSN	Moesin deficiency	XL	300988	ENSG00000147065	MSN	moesin [Source:HGNC Symbol;Acc:HGNC:7373]	protein_coding
	POLD1	Polymerase d 1 deficiency	AR	174761	ENSG00000062822	POLD1	DNA polymerase delta 1 catalytic subunit [Source:HGNC Symbol;Acc:HGNC:9175]	protein_coding
	POLD2	Polymerase d 2 deficiency	AR	600815	ENSG00000106628	POLD2	DNA polymerase delta 2 accessory subunit [Source:HGNC Symbol;Acc:HGNC:9176]	protein_coding
	CARD11	CARD11 DN LOF	AD DN	607210	ENSG00000198286	CARD11	caspase recruitment domain family member 11 [Source:HGNC Symbol;Acc:HGNC:16393]	protein_coding
	REL	c-Rel deficiency	AR	164910	ENSG00000162924	REL	REL proto-oncogene NF-kB subunit [Source:HGNC Symbol;Acc:HGNC:9954]	protein_coding
	RELA	RelA haplosufficiency	AD	618287	ENSG00000173039	RELA	RELA proto-oncogene NF-kB subunit [Source:HGNC Symbol;Acc:HGNC:9955]	protein_coding
	RELB	RelB deficiency	AR	604758	ENSG00000104856	RELB	RELB proto-oncogene NF-kB subunit [Source:HGNC Symbol;Acc:HGNC:9956]	protein_coding
	RFX5	MHC class II deficiency group C	AR	601863	ENSG00000143390	RFX5	regulatory factor X5 [Source:HGNC Symbol;Acc:HGNC:9986]	protein_coding
	RFXANK	MHC class II deficiency group B	AR	603200	ENSG00000064490	RFXANK	regulatory factor X associated ankyrin containing protein [Source:HGNC Symbol;Acc:HGNC:9987]	protein_coding
	RFXAP	MHC class II deficiency group D	AR	601861	ENSG00000133111	RFXAP	regulatory factor X associated protein [Source:HGNC Symbol;Acc:HGNC:9988]	protein_coding
	RHOH	Rhoh Deficiency	AR	602037	ENSG00000168421	RHOH	ras homolog family member H [Source:HGNC Symbol;Acc:HGNC:686]	protein_coding
	SASH3	SASH3 deficiency	XL		ENSG00000122122	SASH3	SAM and SH3 domain containing 3 [Source:HGNC Symbol;Acc:HGNC:15975]	protein_coding
	CCBE1	Hennekam-lymphangiectasia-lymphedema syndrome due to CCBE1 deficiency	AR	612753	ENSG00000183287	CCBE1	collagen and calcium binding EGF domains 1 [Source:HGNC Symbol;Acc:HGNC:29426]	protein_coding
	STK4	MST1 deficiency	AR	614868	ENSG00000101109	STK4	serine/threonine kinase 4 [Source:HGNC Symbol;Acc:HGNC:11408]	protein_coding
	TAP1	MHC class I deficiency	AR	170260	ENSG00000168394	TAP1	transporter 1 ATP binding cassette subfamily B member [Source:HGNC Symbol;Acc:HGNC:43]	protein_coding
	TAP2	MHC class I deficiency	AR	170261	ENSG00000225967	TAP2	transporter 2, ATP binding cassette subfamily B member [Source:HGNC Symbol;Acc:HGNC:44]	protein_coding
	CD28	CD28 deficiency	AR		ENSG00000178562	CD28	CD28 molecule [Source:HGNC Symbol;Acc:HGNC:1653]	protein_coding
	TAPBP	MHC class I deficiency	AR	601962	ENSG00000206208	TAPBP	TAP binding protein [Source:HGNC Symbol;Acc:HGNC:11566]	protein_coding
	TFRC	TFRC deficiency	AR	616740	ENSG00000072274	TFRC	transferrin receptor [Source:HGNC Symbol;Acc:HGNC:11763]	protein_coding
	TNFRSF4	OX40 deficiency	AR	615593	ENSG00000186827	TNFRSF4	TNF receptor superfamily member 4 [Source:HGNC Symbol;Acc:HGNC:11918]	protein_coding
	TRAC	TCRα deficiency	AR	615387	ENSG00000277734	TRAC	T cell receptor alpha constant [Source:HGNC Symbol;Acc:HGNC:12029]	protein_coding
	ZAP70	ZAP-70 deficiency (ZAP70 LOF)	AR	176947	ENSG00000115085	ZAP70 ENSG00000115085	zeta chain of T cell receptor associated protein kinase 70 [Source:HGNC Symbol;Acc:HGNC:12858]	protein_coding
	ZAP70	ZAP70 combined hypomorphic GOF	AR LOF/GOF	176947	ENSG00000115085	ZAP70 ENSG00000115085	zeta chain of T cell receptor associated protein kinase 70 [Source:HGNC Symbol;Acc:HGNC:12858]	protein_coding
	WAS	Wiskott-Aldrich syndrome (WAS LOF)	XL	300392	ENSG00000015285	WAS	Wiskott-Aldrich syndrome [Source:HGNC Symbol;Acc:HGNC:12731]	protein_coding
	WIPF1	WIP deficiency	AR	602357	ENSG00000115935	WIPF1	WAS/WASL interacting protein family member 1 [Source:HGNC Symbol;Acc:HGNC:12736]	protein_coding
	CDCA7	Immunodeficiency with centromeric instability and facial anomalies, ICF3	AR	609937	ENSG00000144354	CDCA7	cell division cycle associated 7 [Source:HGNC Symbol;Acc:HGNC:14628]	protein_coding
	DNMT3B	Immunodeficiency with centromeric instability and facial anomalies, ICF1	AR	602900	ENSG00000088305	DNMT3B	DNA methyltransferase 3 beta [Source:HGNC Symbol;Acc:HGNC:2979]	protein_coding
	GINS1	GINS1 deficiency	AR	610608	ENSG00000101003	GINS1	GINS complex subunit 1 [Source:HGNC Symbol;Acc:HGNC:28980]	protein_coding
	HELLS	Immunodeficiency with centromeric instability and facial anomalies, ICF4	AR	603946	ENSG00000119969	HELLS	helicase lymphoid specific [Source:HGNC Symbol;Acc:HGNC:4861]	protein_coding
	LIG1	Ligase I deficiency	AR	126391	ENSG00000105486	LIG1	DNA ligase 1 [Source:HGNC Symbol;Acc:HGNC:6598]	protein_coding
	MCM10	MCM10 deficiency	AR		ENSG00000065328	MCM10	minichromosome maintenance 10 replication initiation factor [Source:HGNC Symbol;Acc:HGNC:18043]	protein_coding
	MCM4	MCM4 deficiency	AR	602638	ENSG00000104738	MCM4	minichromosome maintenance complex component 4 [Source:HGNC Symbol;Acc:HGNC:6947]	protein_coding
	NBS1	Nijmegen breakage syndrome	AR	602667
	NSMCE3	NSMCE3 deficiency	AR	608243	ENSG00000185115	NSMCE3	NSE3 homolog SMC5-SMC6 complex component [Source:HGNC Symbol;Acc:HGNC:7677]	protein_coding
	PMS2	PMS2 Deficiency	AR	600259	ENSG00000122512	PMS2	PMS1 homolog 2 mismatch repair system component [Source:HGNC Symbol;Acc:HGNC:9122]	protein_coding
	POLA1	X-linked reticulate pigmentary disorder-POLA1	XL	301220	ENSG00000101868	POLA1	DNA polymerase alpha 1 catalytic subunit [Source:HGNC Symbol;Acc:HGNC:9173]	protein_coding
	POLE1	POLE1 (Polymerase ε subunit 1) deficiency (FILS syndrome)	AR	174762	ENSG00000177084	POLE	DNA polymerase epsilon, catalytic subunit [Source:HGNC Symbol;Acc:HGNC:9177]	protein_coding
	POLE2	POLE2 (Polymerase ε subunit 2) deficiency	AR	602670	ENSG00000100479	POLE2	DNA polymerase epsilon 2 accessory subunit [Source:HGNC Symbol;Acc:HGNC:9178]	protein_coding
	RNF168	RNF168 deficiency (Radiosensitivity, Immune Deficiency, Dysmorphic features, Learning difficulties [RIDDLE] Syndrome)	AR	612688	ENSG00000163961	RNF168	ring finger protein 168 [Source:HGNC Symbol;Acc:HGNC:26661]	protein_coding
	ZBTB24	Immunodeficiency with centromeric instability and facial anomalies, ICF2	AR	614064	ENSG00000112365	ZBTB24	zinc finger and BTB domain containing 24 [Source:HGNC Symbol;Acc:HGNC:21143]	protein_coding
	CHD7	CHARGE syndrome due to CHD7 deficiency	AD	608892	ENSG00000171316	CHD7	chromodomain helicase DNA binding protein 7 [Source:HGNC Symbol;Acc:HGNC:20626]	protein_coding
	Del10p13-p14	Chromosome 10p13-p14 deletion Syndrome (10p13-p14DS)	AD	601362
	FOXN1	Winged helix FOXN1 deficiency (Nude SCID)	AR	600838	ENSG00000109101	FOXN1	forkhead box N1 [Source:HGNC Symbol;Acc:HGNC:12765]	protein_coding
	FOXN1	FOXN1 Haplosufficiency	AD	618806	ENSG00000109101	FOXN1	forkhead box N1 [Source:HGNC Symbol;Acc:HGNC:12765]	protein_coding
	SEMA3E	CHARGE syndrome due to SEMA3E deficiency	AD	608166	ENSG00000170381	SEMA3E	semaphorin 3E [Source:HGNC Symbol;Acc:HGNC:10727]	protein_coding
	TBX1	TBX1 deficiency	AD	602054	ENSG00000184058	TBX1	T-box 1 [Source:HGNC Symbol;Acc:HGNC:11592]	protein_coding
	EXTL3	Immunoskeletal dysplasia with neurodevelopmental abnormalities (EXTL3 Deficiency)	AR	617425	ENSG00000012232	EXTL3	exostosin like glycosyltransferase 3 [Source:HGNC Symbol;Acc:HGNC:3518]	protein_coding
	MYSM1	MYSM1 deficiency	AR	612176	ENSG00000162601	MYSM1	Myb like SWIRM and MPN domains 1 [Source:HGNC Symbol;Acc:HGNC:29401]	protein_coding
	RMRP	Cartilage hair hypoplasia (CHH)	AR	157660	ENSG00000277027	RMRP	RNA component of mitochondrial RNA processing endoribonuclease [Source:HGNC Symbol;Acc:HGNC:10031]	protein_coding
	RNU4ATAC	MOPD1 deficiency (Roifman syndrome)	AR	601428	ENSG00000264229	RNU4ATAC	RNA U4atac small nuclear (U12-dependent splicing) [Source:HGNC Symbol;Acc:HGNC:34016]	snRNA
	SMARCAL1	Schimke Immuno-osseous Dysplasia	AR	606622	ENSG00000138375	SMARCAL1	SWI/SNF related matrix associated actin dependent regulator of chromatin subfamily a like 1 [Source:HGNC Symbol;Acc:HGNC:11102]	protein_coding
	ERBB21P	ERBIN deficiency	AD	606944	ENSG00000112851	ERBIN	erbb2 interacting protein [Source:HGNC Symbol;Acc:HGNC:15842]	protein_coding
	CRACR2A	CRACR2A deficiency	AR		ENSG00000130038	CRACR2A	calcium release activated channel regulator 2A [Source:HGNC Symbol;Acc:HGNC:28657]	protein_coding
	IL6R	IL6 receptor deficiency	AR	147880	ENSG00000160712	IL6R	interleukin 6 receptor [Source:HGNC Symbol;Acc:HGNC:6019]	protein_coding
	IL6ST	IL6 signal transducer (IL6ST) deficiency	AR or AD DN	618523	ENSG00000134352	IL6ST	interleukin 6 signal transducer [Source:HGNC Symbol;Acc:HGNC:6021]	protein_coding
	PGM3	PGM3 deficiency	AR	172100	ENSG00000013375	PGM3	phosphoglucomutase 3 [Source:HGNC Symbol;Acc:HGNC:8907]	protein_coding
	SPINK5	Comel-Netherton syndrome	AR	605010	ENSG00000133710	SPINK5	serine peptidase inhibitor Kazal type 5 [Source:HGNC Symbol;Acc:HGNC:15464]	protein_coding
	STAT3	AD-HIES Job syndrome	AD LOF	102582	ENSG00000168610	STAT3	signal transducer and activator of transcription 3 [Source:HGNC Symbol;Acc:HGNC:11364]	protein_coding
	TGFBR1	Loeys Dietz syndrome due to TGFBR1 deficiency	AD	609192	ENSG00000106799	TGFBR1	transforming growth factor beta receptor 1 [Source:HGNC Symbol;Acc:HGNC:11772]	protein_coding
	TGFBR2	Loeys Dietz syndrome due to TGFBR2 deficiency	AD	610168	ENSG00000163513	TGFBR2	transforming growth factor beta receptor 2 [Source:HGNC Symbol;Acc:HGNC:11773]	protein_coding
	ZNF341	ZNF341 deficiency AR-HIES	AR	618282	ENSG00000131061	ZNF341	zinc finger protein 341 [Source:HGNC Symbol;Acc:HGNC:15992]	protein_coding
	MTHFD1	Methylene-tetrahydrofolate dehydrogenase 1 (MTHFD1) deficiency	AR	172460	ENSG00000100714	MTHFD1	methylenetetrahydrofolate dehydrogenase cyclohydrolase and formyltetrahydrofolate synthetase 1 [Source:HGNC Symbol;Acc:HGNC:7432]	protein_coding
	SLC46A1	SLC46A1/PCFT deficiency causing hereditary folate malabsorbtion	AR	229050	ENSG00000076351	SLC46A1	solute carrier family 46 member 1 [Source:HGNC Symbol;Acc:HGNC:30521]	protein_coding
	TCN2	Transcobalamin 2 deficiency	AR	613441	ENSG00000185339	TCN2	transcobalamin 2 [Source:HGNC Symbol;Acc:HGNC:11653]	protein_coding
	IKBKG	EDA-ID due to NEMO /IKBKG deficiency (ectodermal dysplasia, immune deficiency)	XL	300248	ENSG00000269335	IKBKG	inhibitor of nuclear factor kappa B kinase subunit gamma [Source:HGNC Symbol;Acc:HGNC:5961]	protein_coding
	NFKBIA	EDA-ID due to IKBA GOF	AD GOF	164008	ENSG00000100906	NFKBIA	NFKB inhibitor alpha [Source:HGNC Symbol;Acc:HGNC:7797]	protein_coding
	ORAI1	ORAI-1 deficiency	AR	610277	ENSG00000276045	ORAI1	ORAI calcium release-activated calcium modulator 1 [Source:HGNC Symbol;Acc:HGNC:25896]	protein_coding
	STIM1	STIM1 deficiency	AR	605921	ENSG00000167323	STIM1	stromal interaction molecule 1 [Source:HGNC Symbol;Acc:HGNC:11386]	protein_coding
	DIAPH1	DIAPH1 deficiency	AR		ENSG00000131504	DIAPH1	diaphanous related formin 1 [Source:HGNC Symbol;Acc:HGNC:2876]	protein_coding
	EPG5	Vici syndrome due to EPG5 deficiency	AR	615068	ENSG00000152223	EPG5	ectopic P-granules 5 autophagy tethering factor [Source:HGNC Symbol;Acc:HGNC:29331]	protein_coding
	FAT4	Hennekam-lymphangiectasia-lymphedema syndrome due to FAT4 deficiency	AR	612411	ENSG00000196159	FAT4	FAT atypical cadherin 4 [Source:HGNC Symbol;Acc:HGNC:23109]	protein_coding
	IKZF3	AIOLOS deficiency	AD		ENSG00000161405	IKZF3	IKAROS family zinc finger 3 [Source:HGNC Symbol;Acc:HGNC:13178]	protein_coding
	KDM6A	Kabuki Syndrome 2 due to KDM6A deficiency	XL (females may be affected)	300128	ENSG00000147050	KDM6A	lysine demethylase 6A [Source:HGNC Symbol;Acc:HGNC:12637]	protein_coding
	KMT2A	Widemann-Steiner syndrome	AD	605130	ENSG00000118058	KMT2A	lysine methyltransferase 2A [Source:HGNC Symbol;Acc:HGNC:7132]	protein_coding
	KMT2D	Kabuki Syndrome 1 due to KMT2D deficiency	AD	602113	ENSG00000167548	KMT2D	lysine methyltransferase 2D [Source:HGNC Symbol;Acc:HGNC:7133]	protein_coding
	NFE2L2	NFE2L2 GOF	AD	617744	ENSG00000116044	NFE2L2	nuclear factor erythroid 2 like 2 [Source:HGNC Symbol;Acc:HGNC:7782]	protein_coding
	PNP	Purine nucleoside phosphorylase (PNP) deficiency	AR	164050	ENSG00000198805	PNP	purine nucleoside phosphorylase [Source:HGNC Symbol;Acc:HGNC:7892]	protein_coding
	RBCK1	HOIL1 deficiency	AR	610924	ENSG00000125826	RBCK1	RANBP2-type and C3HC4-type zinc finger containing 1 [Source:HGNC Symbol;Acc:HGNC:15864]	protein_coding
	RNF31	HOIP deficiency	AR	612487	ENSG00000092098	RNF31	ring finger protein 31 [Source:HGNC Symbol;Acc:HGNC:16031]	protein_coding
	ERCC6L2	BMFS2 (Hebo deficiency)	AR	615667	ENSG00000182150	ERCC6L2	ERCC excision repair 6 like 2 [Source:HGNC Symbol;Acc:HGNC:26922]	protein_coding
	SKIV2L	Tricho-hepato-enteric syndrome due to SKIV2L mutations	AR	614602	ENSG00000204351	SKIV2L	Ski2 like RNA helicase [Source:HGNC Symbol;Acc:HGNC:10898]	protein_coding
	SP110	Hepatic veno-occlusive disease with immunodeficiency (VODI)	AR	604457	ENSG00000135899	SP110	SP110 nuclear body protein [Source:HGNC Symbol;Acc:HGNC:5401]	protein_coding
	STAT5B	STAT5b deficiency	AR or AD DN	245590, 604260	ENSG00000173757	STAT5B	signal transducer and activator of transcription 5B [Source:HGNC Symbol;Acc:HGNC:11367]	protein_coding
	TTC37	Tricho-hepato-enteric syndrome due to TTC37 mutations	AR	222470	ENSG00000198677	SKIC3	SKI3 subunit of superkiller complex [Source:HGNC Symbol;Acc:HGNC:23639]	protein_coding
	TTC7A	Immunodeficiency with multiple intestinal atresias	AR	609332	ENSG00000068724	TTC7A	tetratricopeptide repeat domain 7A [Source:HGNC Symbol;Acc:HGNC:19750]	protein_coding
2. Predominantly Antibody Deficiencies	ARHGEF1	ARHGEF1 deficiency	AR	618459	ENSG00000076928	ARHGEF1	Rho guanine nucleotide exchange factor 1 [Source:HGNC Symbol;Acc:HGNC:681]	protein_coding
	RAC2	RAC2 deficiency	AR	602049	ENSG00000128340	RAC2	Rac family small GTPase 2 [Source:HGNC Symbol;Acc:HGNC:9802]	protein_coding
	ATP6AP1	ATP6AP1 deficiency	XL	300197	ENSG00000071553	ATP6AP1	ATPase H+ transporting accessory protein 1 [Source:HGNC Symbol;Acc:HGNC:868]	protein_coding
	BLNK	BLNK deficiency	AR	604515	ENSG00000095585	BLNK	B cell linker [Source:HGNC Symbol;Acc:HGNC:14211]	protein_coding
	IKZF1	IKAROS haplosufficiency	AD	603023	ENSG00000185811	IKZF1	IKAROS family zinc finger 1 [Source:HGNC Symbol;Acc:HGNC:13176]	protein_coding
	CARD11	CARD11 GOF	AD GOF	607210	ENSG00000198286	CARD11	caspase recruitment domain family member 11 [Source:HGNC Symbol;Acc:HGNC:16393]	protein_coding
	CD19	CD19 deficiency	AR	107265	ENSG00000177455	CD19	CD19 molecule [Source:HGNC Symbol;Acc:HGNC:1633]	protein_coding
	CD79A	Iga deficiency	AR	112205	ENSG00000105369	CD79A	CD79a molecule [Source:HGNC Symbol;Acc:HGNC:1698]	protein_coding
	CD79B	Igb deficiency	AR	147245	ENSG00000007312	CD79B	CD79b molecule [Source:HGNC Symbol;Acc:HGNC:1699]	protein_coding
	CD81	CD81 deficiency	AR	186845	ENSG00000110651	CD81	CD81 molecule [Source:HGNC Symbol;Acc:HGNC:1701]	protein_coding
	CTNNBL1	CTNNBL1 deficiency	AR		ENSG00000132792	CTNNBL1	catenin beta like 1 [Source:HGNC Symbol;Acc:HGNC:15879]	protein_coding
	BTK	BTK deficiency, X-linked agammaglobulinemia (XLA)	XL	300300	ENSG00000010671	BTK	Bruton tyrosine kinase [Source:HGNC Symbol;Acc:HGNC:1133]	protein_coding
	FNIP1	FNIP1 deficiency	AR		ENSG00000217128	FNIP1	folliculin interacting protein 1 [Source:HGNC Symbol;Acc:HGNC:29418]	protein_coding
	IGHM	m heavy chain deficiency	AR	147020	ENSG00000211899	IGHM	immunoglobulin heavy constant mu [Source:HGNC Symbol;Acc:HGNC:5541]	protein_coding
	IGLL1	l5 deficiency	AR	146770	ENSG00000128322	IGLL1	immunoglobulin lambda like polypeptide 1 [Source:HGNC Symbol;Acc:HGNC:5870]	protein_coding
	PIK3CD	PIK3CD deficiency	AR		ENSG00000171608	PIK3CD	phosphatidylinositol-4 5-bisphosphate 3-kinase catalytic subunit delta [Source:HGNC Symbol;Acc:HGNC:8977]	protein_coding
	PIK3CD	PIK3CD mutation (GOF) APDS1	AD	602839	ENSG00000171608	PIK3CD	phosphatidylinositol-4 5-bisphosphate 3-kinase catalytic subunit delta [Source:HGNC Symbol;Acc:HGNC:8977]	protein_coding
	PIK3R1	PIK3R1 deficiency	AR	171833	ENSG00000145675	PIK3R1	phosphoinositide-3-kinase regulatory subunit 1 [Source:HGNC Symbol;Acc:HGNC:8979]	protein_coding
	PIK3R1	PIK3R1 deficiency (LOF) APDS2	AD	616005	ENSG00000145675	PIK3R1	phosphoinositide-3-kinase regulatory subunit 1 [Source:HGNC Symbol;Acc:HGNC:8979]	protein_coding
	SLC39A7	SLC39A7 (ZIP7) deficiency	AR	601416	ENSG00000112473	SLC39A7	solute carrier family 39 member 7 [Source:HGNC Symbol;Acc:HGNC:4927]	protein_coding
	SPI1	Pu.1 deficiency	AD		ENSG00000066336	SPI1	Spi-1 proto-oncogene [Source:HGNC Symbol;Acc:HGNC:11241]	protein_coding
	TCF3	E47 transcription factor deficiency	AD	147141	ENSG00000071564	TCF3	transcription factor 3 [Source:HGNC Symbol;Acc:HGNC:11633]	protein_coding
	TOP2B	Hoffman syndrome/TOP2B deficiency	AD	126431	ENSG00000077097	TOP2B	DNA topoisomerase II beta [Source:HGNC Symbol;Acc:HGNC:11990]	protein_coding
	CD20	CD20 deficiency	AR	112210	ENSG00000166930	MS4A5	membrane spanning 4-domains A5 [Source:HGNC Symbol;Acc:HGNC:13374]	protein_coding
	CD21	CD21 deficiency	AR	120650	ENSG00000117322	CR2	complement C3d receptor 2 [Source:HGNC Symbol;Acc:HGNC:2336]	protein_coding
	IRF2BP2	IRF2BP2 deficiency	AD	615332	ENSG00000168264	IRF2BP2	interferon regulatory factor 2 binding protein 2 [Source:HGNC Symbol;Acc:HGNC:21729]	protein_coding
	MOGS	Mannosyl-oligosaccharide glucosidase deficiency (MOGS)	AR	601336	ENSG00000115275	MOGS	mannosyl-oligosaccharide glucosidase [Source:HGNC Symbol;Acc:HGNC:24862]	protein_coding
	NFKB1	NFKB1 deficiency	AD	164011	ENSG00000109320	NFKB1	nuclear factor kappa B subunit 1 [Source:HGNC Symbol;Acc:HGNC:7794]	protein_coding
	NFKB2	NFKB2 deficiency	AD	615577	ENSG00000077150	NFKB2	nuclear factor kappa B subunit 2 [Source:HGNC Symbol;Acc:HGNC:7795]	protein_coding
	PIK3CG	PIK3CG deficiency	AR		ENSG00000105851	PIK3CG	phosphatidylinositol-4 5-bisphosphate 3-kinase catalytic subunit gamma [Source:HGNC Symbol;Acc:HGNC:8978]	protein_coding
	POU2AF1	POU2AF1 deficiency	AR		ENSG00000110777	POU2AF1	POU class 2 associating factor 1 [Source:HGNC Symbol;Acc:HGNC:9211]	protein_coding
	PTEN	PTEN Deficiency (LOF)	AD	601728	ENSG00000171862	PTEN	phosphatase and tensin homolog [Source:HGNC Symbol;Acc:HGNC:9588]	protein_coding
	SEC61A1	SEC61A1 deficiency	AD	609213	ENSG00000058262	SEC61A1	Sec61 translocon alpha 1 subunit [Source:HGNC Symbol;Acc:HGNC:18276]	protein_coding
	SH3KBP1	SH3KBP1 (CIN85) deficiency	XL	300310	ENSG00000147010	SH3KBP1	SH3 domain containing kinase binding protein 1 [Source:HGNC Symbol;Acc:HGNC:13867]	protein_coding
	TNFRSF13B	TACI deficiency	AD or AR	604907	ENSG00000240505	TNFRSF13B	TNF receptor superfamily member 13B [Source:HGNC Symbol;Acc:HGNC:18153]	protein_coding
	TNFRSF13C	BAFF receptor deficiency	AR	606269	ENSG00000159958	TNFRSF13C	TNF receptor superfamily member 13C [Source:HGNC Symbol;Acc:HGNC:17755]	protein_coding
	TNFSF12	TWEAK deficiency	AD	602695	ENSG00000239697	TNFSF12	TNF superfamily member 12 [Source:HGNC Symbol;Acc:HGNC:11927]	protein_coding
	TRNT1	TRNT1 deficiency	AR	612907	ENSG00000072756	TRNT1	tRNA nucleotidyl transferase 1 [Source:HGNC Symbol;Acc:HGNC:17341]	protein_coding
	AICDA	AID deficiency	AR	605257	ENSG00000111732	AICDA	activation induced cytidine deaminase [Source:HGNC Symbol;Acc:HGNC:13203]	protein_coding
	INO80	INO80	AR	610169	ENSG00000128908	INO80	INO80 complex ATPase subunit [Source:HGNC Symbol;Acc:HGNC:26956]	protein_coding
	IGKC	Kappa chain deficiency	AR	147200	ENSG00000211592	IGKC	immunoglobulin kappa constant [Source:HGNC Symbol;Acc:HGNC:5716]	IG_C_gene
	MSH6	MSH6	AR	600678	ENSG00000116062	MSH6	mutS homolog 6 [Source:HGNC Symbol;Acc:HGNC:7329]	protein_coding
	TNFSF13	TNFSF13 (APRIL) deficiency	AR		ENSG00000161955	TNFSF13	TNF superfamily member 13 [Source:HGNC Symbol;Acc:HGNC:11928]	protein_coding
	UNG	UNG deficiency	AR	191525	ENSG00000076248	UNG	uracil DNA glycosylase [Source:HGNC Symbol;Acc:HGNC:12572]	protein_coding
3.1. Diseases of Immune Dysregulation and Autoimmunity	AIRE	APECED (APS-1), autoimmune polyendocrinopathy with candidiasis and ectodermal dystrophy	AR or AD	607358	ENSG00000160224	AIRE	autoimmune regulator [Source:HGNC Symbol;Acc:HGNC:360]	protein_coding
	AP3D1	Hermansky-Pudlak syndrome, type 10	AR	617050	ENSG00000065000	AP3D1	adaptor related protein complex 3 subunit delta 1 [Source:HGNC Symbol;Acc:HGNC:568]	protein_coding
	BACH2	BACH2 deficiency	AD	605394	ENSG00000112182	BACH2	BTB domain and CNC homolog 2 [Source:HGNC Symbol;Acc:HGNC:14078]	protein_coding
	IKZF1	IKZF1 GOF	AD GOF		ENSG00000185811	IKZF1	IKAROS family zinc finger 1 [Source:HGNC Symbol;Acc:HGNC:13176]	protein_coding
	CARMIL2	RLTPR (CARMIL2) deficiency	AR	610859	ENSG00000159753	CARMIL2	capping protein regulator and myosin 1 linker 2 [Source:HGNC Symbol;Acc:HGNC:27089]	protein_coding
	CASP10	ALPS-Caspase10	AD	601762	ENSG00000003400	CASP10	caspase 10 [Source:HGNC Symbol;Acc:HGNC:1500]	protein_coding
	CASP8	ALPS-Caspase 8	AR	601763	ENSG00000064012	CASP8	caspase 8 [Source:HGNC Symbol;Acc:HGNC:1509]	protein_coding
	STAT3	STAT3 GOF mutation	AD GOF	102582	ENSG00000168610	STAT3	signal transducer and activator of transcription 3 [Source:HGNC Symbol;Acc:HGNC:11364]	protein_coding
	CTLA4	CTLA4 deficiency (ALPSV)	AD	123890	ENSG00000163599	CTLA4	cytotoxic T-lymphocyte associated protein 4 [Source:HGNC Symbol;Acc:HGNC:2505]	protein_coding
	CTPS1	CTPS1 deficiency	AR	615897	ENSG00000171793	CTPS1	CTP synthase 1 [Source:HGNC Symbol;Acc:HGNC:2519]	protein_coding
	DEF6	DEF6 deficiency	AR	610094	ENSG00000023892	DEF6	DEF6 guanine nucleotide exchange factor [Source:HGNC Symbol;Acc:HGNC:2760]	protein_coding
	ELF4	ELF deficiency	XL		ENSG00000102034	ELF4	E74 like ETS transcription factor 4 [Source:HGNC Symbol;Acc:HGNC:3319]	protein_coding
	FAAP24	FAAP24 deficiency	AR	610884	ENSG00000131944	FAAP24	Fanconi anemia core complex associated protein 24 [Source:HGNC Symbol;Acc:HGNC:28467]	protein_coding
	FAS	ALPS-FAS	AD or AR	134637	ENSG00000026103	FAS	Fas cell surface death receptor [Source:HGNC Symbol;Acc:HGNC:11920]	protein_coding
	FASLG	ALPS-FASLG	AR	134638	ENSG00000117560	FASLG	Fas ligand [Source:HGNC Symbol;Acc:HGNC:11936]	protein_coding
	FERMT1	FERMT1 deficiency (Kindler syndrome)	AR	173650	ENSG00000101311	FERMT1	fermitin family member 1 [Source:HGNC Symbol;Acc:HGNC:15889]	protein_coding
	FOXP3	IPEX, immune dysregulation, polyendocrinopathy, enteropathy X-linked	XL	300292	ENSG00000049768	FOXP3	forkhead box P3 [Source:HGNC Symbol;Acc:HGNC:6106]	protein_coding
	PRF1	Perforin deficiency (FHL2)	AR	170280	ENSG00000180644	PRF1	perforin 1 [Source:HGNC Symbol;Acc:HGNC:9360]	protein_coding
	RHOG	RHOG deficiency	AR		ENSG00000177105	RHOG	ras homolog family member G [Source:HGNC Symbol;Acc:HGNC:672]	protein_coding
	SLC7A7	Lysinuric protein intolerance SLC7A7 deficiency	AR	222700	ENSG00000155465	SLC7A7	solute carrier family 7 member 7 [Source:HGNC Symbol;Acc:HGNC:11065]	protein_coding
	STX11	Syntaxin 11 deficiency (FHL4)	AR	605014	ENSG00000135604	STX11	syntaxin 11 [Source:HGNC Symbol;Acc:HGNC:11429]	protein_coding
	STXBP2	STXBP2 / Munc18-2 deficiency (FHL5)	AR or AD	601717	ENSG00000076944	STXBP2	syntaxin binding protein 2 [Source:HGNC Symbol;Acc:HGNC:11445]	protein_coding
	UNC13D	UNC13D / Munc13-4 deficiency (FHL3)	AR	608897	ENSG00000092929	UNC13D	unc-13 homolog D [Source:HGNC Symbol;Acc:HGNC:23147]	protein_coding
	AP3B1	Hermansky-Pudlak syndrome, type 2	AR	603401	ENSG00000132842	AP3B1	adaptor related protein complex 3 subunit beta 1 [Source:HGNC Symbol;Acc:HGNC:566]	protein_coding
	LYST	Chediak-Higashi syndrome	AR	606897	ENSG00000143669	LYST	lysosomal trafficking regulator [Source:HGNC Symbol;Acc:HGNC:1968]	protein_coding
	RAB27A	Griscelli syndrome, type 2	AR	603868	ENSG00000069974	RAB27A	RAB27A, member RAS oncogene family [Source:HGNC Symbol;Acc:HGNC:9766]	protein_coding
	IL2RA	CD25 deficiency	AR	147730	ENSG00000134460	IL2RA	interleukin 2 receptor subunit alpha [Source:HGNC Symbol;Acc:HGNC:6008]	protein_coding
	IL2RB	CD122 deficiency	AR	618495	ENSG00000100385	IL2RB	interleukin 2 receptor subunit beta [Source:HGNC Symbol;Acc:HGNC:6009]	protein_coding
	LRBA	LRBA deficiency	AR	606453	ENSG00000198589	LRBA	LPS responsive beige-like anchor protein [Source:HGNC Symbol;Acc:HGNC:1742]	protein_coding
	ITCH	ITCH deficiency	AR	606409	ENSG00000078747	ITCH	itchy E3 ubiquitin protein ligase [Source:HGNC Symbol;Acc:HGNC:13890]	protein_coding
	JAK1	JAK1 GOF	AD GOF	147795	ENSG00000162434	JAK1	Janus kinase 1 [Source:HGNC Symbol;Acc:HGNC:6190]	protein_coding
	PDCD1	PD1 deficiency	AR		ENSG00000188389	PDCD1	programmed cell death 1 [Source:HGNC Symbol;Acc:HGNC:8760]	protein_coding
	PEPD	Prolidase deficiency	AR	613230	ENSG00000124299	PEPD	peptidase D [Source:HGNC Symbol;Acc:HGNC:8840]	protein_coding
	SOCS1	SOCS1 deficiency	AD		ENSG00000185338	SOCS1	suppressor of cytokine signaling 1 [Source:HGNC Symbol;Acc:HGNC:19383]	protein_coding
	TPP2	Tripeptidyl-Peptidase II Deficiency	AR	190470	ENSG00000134900	TPP2	tripeptidyl peptidase 2 [Source:HGNC Symbol;Acc:HGNC:12016]	protein_coding
	IL10	IL-10 deficiency	AR	124092	ENSG00000136634	IL10	interleukin 10 [Source:HGNC Symbol;Acc:HGNC:5962]	protein_coding
	IL10RA	IL-10Ra deficiency	AR	146933	ENSG00000110324	IL10RA	interleukin 10 receptor subunit alpha [Source:HGNC Symbol;Acc:HGNC:5964]	protein_coding
	IL10RB	IL-10Rb deficiency	AR	123889	ENSG00000243646	IL10RB	interleukin 10 receptor subunit beta [Source:HGNC Symbol;Acc:HGNC:5965]	protein_coding
	NFAT5	NFAT5 haploinsufficiency	AD	604708	ENSG00000102908	NFAT5	nuclear factor of activated T cells 5 [Source:HGNC Symbol;Acc:HGNC:7774]	protein_coding
	RIPK1	RIPK1 deficiency	AR	618108	ENSG00000137275	RIPK1	receptor interacting serine/threonine kinase 1 [Source:HGNC Symbol;Acc:HGNC:10019]	protein_coding
	TGFB1	TGFB1 deficiency	AR	618213	ENSG00000105329	TGFB1	transforming growth factor beta 1 [Source:HGNC Symbol;Acc:HGNC:11766]	protein_coding
	FADD	FADD deficiency	AR	602457	ENSG00000168040	FADD	Fas associated via death domain [Source:HGNC Symbol;Acc:HGNC:3573]	protein_coding
	CD27	CD27 deficiency	AR	615122	ENSG00000139193	CD27	CD27 molecule [Source:HGNC Symbol;Acc:HGNC:11922]	protein_coding
	CD70	CD70 deficiency	AR	602840	ENSG00000125726	CD70	CD70 molecule [Source:HGNC Symbol;Acc:HGNC:11937]	protein_coding
	MAGT1	MAGT1 deficiency (XMEN)	XL	300853	ENSG00000102158	MAGT1	magnesium transporter 1 [Source:HGNC Symbol;Acc:HGNC:28880]	protein_coding
	PRKCD	PRKCD deficiency	AR	176977	ENSG00000163932	PRKCD	protein kinase C delta [Source:HGNC Symbol;Acc:HGNC:9399]	protein_coding
	RASGRP1	RASGRP1 deficiency	AR	603962	ENSG00000172575	RASGRP1	RAS guanyl releasing protein 1 [Source:HGNC Symbol;Acc:HGNC:9878]	protein_coding
	SH2D1A	SH2D1A (SAP) deficiency (XLP1)	XL	300490	ENSG00000183918	SH2D1A	SH2 domain containing 1A [Source:HGNC Symbol;Acc:HGNC:10820]	protein_coding
	TET2	TET2 deficiency	AR		ENSG00000168769	TET2	tet methylcytosine dioxygenase 2 [Source:HGNC Symbol;Acc:HGNC:25941]	protein_coding
	TNFRSF9	CD137 deficiency (41BB)	AR	602250	ENSG00000049249	TNFRSF9	TNF receptor superfamily member 9 [Source:HGNC Symbol;Acc:HGNC:11924]	protein_coding
	XIAP	XIAP deficiency (XLP2)	XL	300079	ENSG00000101966	XIAP	X-linked inhibitor of apoptosis [Source:HGNC Symbol;Acc:HGNC:592]	protein_coding
3.2. Autoinflammatory Disorders	ACP5	Spondyloenchondro-dysplasia with immune dysregulation (SPENCD)	AR	171640	ENSG00000102575	ACP5	acid phosphatase 5 tartrate resistant [Source:HGNC Symbol;Acc:HGNC:124]	protein_coding
	ADA2	ADA2 deficiency	AR	607575	ENSG00000093072	ADA2	adenosine deaminase 2 [Source:HGNC Symbol;Acc:HGNC:1839]	protein_coding
	ALPI	ALPI deficiency	AR	171740	ENSG00000163295	ALPI	alkaline phosphatase intestinal [Source:HGNC Symbol;Acc:HGNC:437]	protein_coding
	AP1S3	AP1S3 deficiency	AR	615781	ENSG00000152056	AP1S3	adaptor related protein complex 1 subunit sigma 3 [Source:HGNC Symbol;Acc:HGNC:18971]	protein_coding
	ATAD3A	ATAD3A deficiency	AD (1 AR)		ENSG00000197785	ATAD3A	ATPase family AAA domain containing 3A [Source:HGNC Symbol;Acc:HGNC:25567]	protein_coding
	C2orf69	C2orf69 deficiency	AR		ENSG00000178074	C2orf69	chromosome 2 open reading frame 69 [Source:HGNC Symbol;Acc:HGNC:26799]	protein_coding
	CDC42	CDC42 defects	AD		ENSG00000070831	CDC42	cell division cycle 42 [Source:HGNC Symbol;Acc:HGNC:1736]	protein_coding
	COPA	COPA defect	AD	6011924	ENSG00000122218	COPA	coatomer protein complex subunit alpha [Source:HGNC Symbol;Acc:HGNC:2230]	protein_coding
	IKBKG	IKBKG c. 671+3 G > C NEMO-NDAS	XL		ENSG00000269335	IKBKG	inhibitor of nuclear factor kappa B kinase subunit gamma [Source:HGNC Symbol;Acc:HGNC:5961]	protein_coding
	DNASE1L3	DNASE1L3 deficiency	AR	602244	ENSG00000163687	DNASE1L3	deoxyribonuclease 1 like 3 [Source:HGNC Symbol;Acc:HGNC:2959]	protein_coding
	DNASE2	DNASE2 deficiency	AR	126350	ENSG00000105612	DNASE2	deoxyribonuclease 2 lysosomal [Source:HGNC Symbol;Acc:HGNC:2960]	protein_coding
	HAVCR2	Tim-3 deficiency	AR	606652	ENSG00000135077	HAVCR2	hepatitis A virus cellular receptor 2 [Source:HGNC Symbol;Acc:HGNC:18437]	protein_coding
	HCK	HCK disease	AD GOF		ENSG00000101336	HCK	HCK proto-oncogene Src family tyrosine kinase [Source:HGNC Symbol;Acc:HGNC:4840]	protein_coding
	RIPK1	RIPK1 deficiency	AD		ENSG00000137275	RIPK1	receptor interacting serine/threonine kinase 1 [Source:HGNC Symbol;Acc:HGNC:10019]	protein_coding
	ADAR1	ADAR1 deficiency, AGS6	AR	146920	ENSG00000160710	ADAR	adenosine deaminase RNA specific [Source:HGNC Symbol;Acc:HGNC:225]	protein_coding
	LSM11	LSM11 deficiency	AR		ENSG00000155858	LSM11	LSM11 U7 small nuclear RNA associated [Source:HGNC Symbol;Acc:HGNC:30860]	protein_coding
	IFIH1	Aicardi-Goutieres syndrome 7 (AGS7)	AD GOF	606951	ENSG00000115267	IFIH1	interferon induced with helicase C domain 1 [Source:HGNC Symbol;Acc:HGNC:18873]	protein_coding
	OAS1	OAS1 GOF	AD GOF	164350	ENSG00000089127	OAS1	2'-5'-oligoadenylate synthetase 1 [Source:HGNC Symbol;Acc:HGNC:8086]	protein_coding
	RNASEH2A	RNASEH2A deficiency, AGS4	AR	606034	ENSG00000104889	RNASEH2A	ribonuclease H2 subunit A [Source:HGNC Symbol;Acc:HGNC:18518]	protein_coding
	RNASEH2B	RNASEH2B deficiency, AGS2	AR	610326	ENSG00000136104	RNASEH2B	ribonuclease H2 subunit B [Source:HGNC Symbol;Acc:HGNC:25671]	protein_coding
	RNASEH2C	RNASEH2C deficiency, AGS3	AR	610330	ENSG00000172922	RNASEH2C	ribonuclease H2 subunit C [Source:HGNC Symbol;Acc:HGNC:24116]	protein_coding
	RNU7-1	RNU7-1 deficiency	AR		ENSG00000238923	RNU7-1	RNA U7 small nuclear 1 [Source:HGNC Symbol;Acc:HGNC:34033]	snRNA
	SAMHD1	SAMHD1 deficiency, AGS5	AR	606754	ENSG00000101347	SAMHD1	SAM and HD domain containing deoxynucleoside triphosphate triphosphohydrolase 1 [Source:HGNC Symbol;Acc:HGNC:15925]	protein_coding
	STAT2	STAT2 R148 LOF/regulation (prevents binding to USP18)	AR		ENSG00000170581	STAT2	signal transducer and activator of transcription 2 [Source:HGNC Symbol;Acc:HGNC:11363]	protein_coding
	TMEM173	STING-like disease	AR GOF		ENSG00000184584	TMEM173	transmembrane protein 173 [Source:HGNC Symbol;Acc:HGNC:27962]	protein_coding
	TMEM173	STING--associated vasculopathy, infantile-onset	AD GOF	612374	ENSG00000184584	TMEM173	transmembrane protein 173 [Source:HGNC Symbol;Acc:HGNC:27962]	protein_coding
	TREX1	TREX1 deficiency, Aicardi-Goutieres syndrome 1 (AGS1)	AR or AD	606609	ENSG00000213689	TREX1	three prime repair exonuclease 1 [Source:HGNC Symbol;Acc:HGNC:12269]	protein_coding
	USP18	USP18 deficiency	AR	607057	ENSG00000184979	USP18	ubiquitin specific peptidase 18 [Source:HGNC Symbol;Acc:HGNC:12616]	protein_coding
	MEFV	Familial Mediterranean fever	AR or AD	249100	ENSG00000103313	MEFV	MEFV innate immunity regulator, pyrin [Source:HGNC Symbol;Acc:HGNC:6998]	protein_coding
	MVK	Mevalonate kinase deficiency (Hyper IgD syndrome)	AR	260920	ENSG00000110921	MVK	mevalonate kinase [Source:HGNC Symbol;Acc:HGNC:7530]	protein_coding
	NLRC4	NLRC4 (GOF)-MAS (macrophage activating syndrome) or familial cold autoinflammatory syndrome 4	AD GOF	616115	ENSG00000091106	NLRC4	NLR family CARD domain containing 4 [Source:HGNC Symbol;Acc:HGNC:16412]	protein_coding
	NLRP1	NLRP1 deficiency	AR	606579	ENSG00000091592	NLRP1	NLR family pyrin domain containing 1 [Source:HGNC Symbol;Acc:HGNC:14374]	protein_coding
	NLRP1	NLRP1 GOF	AD GOF	615225	ENSG00000091592	NLRP1	NLR family pyrin domain containing 1 [Source:HGNC Symbol;Acc:HGNC:14374]	protein_coding
	NLRP12	Familial cold autoinflammatory syndrome 2	AD GOF	611762	ENSG00000142405	NLRP12	NLR family pyrin domain containing 12 [Source:HGNC Symbol;Acc:HGNC:22938]	protein_coding
	NLRP3	Familial cold autoinflammatory syndrome 1	AD GOF	120100	ENSG00000162711	NLRP3	NLR family pyrin domain containing 3 [Source:HGNC Symbol;Acc:HGNC:16400]	protein_coding
	NLRP3	Neonatal onset multisystem inflammatory disease (NOMID) or chronic infantile neurologic cutaneous and articular syndrome (CINCA)	AD GOF	607115	ENSG00000162711	NLRP3	NLR family pyrin domain containing 3 [Source:HGNC Symbol;Acc:HGNC:16400]	protein_coding
	NLRP3	Muckle-Wells syndrome	AD GOF	191900	ENSG00000162711	NLRP3	NLR family pyrin domain containing 3 [Source:HGNC Symbol;Acc:HGNC:16400]	protein_coding
	ADAM17	ADAM17 deficiency	AR	614328	ENSG00000151694	ADAM17	ADAM metallopeptidase domain 17 [Source:HGNC Symbol;Acc:HGNC:195]	protein_coding
	CARD14	CAMPS (CARD14 mediated psoriasis)	AD	602723	ENSG00000141527	CARD14	caspase recruitment domain family member 14 [Source:HGNC Symbol;Acc:HGNC:16446]	protein_coding
	IL1RN	DIRA (Deficiency of the Interleukin 1 Receptor Antagonist)	AR	612852	ENSG00000136689	ILR1RN	interleukin 1 receptor antagonist [Source:HGNC Symbol;Acc:HGNC:6000]	protein_coding
	IL36RN	DITRA (Deficiency of IL-36 receptor antagonist)	AR	614204	ENSG00000136695	IL36RN	interleukin 36 receptor antagonist [Source:HGNC Symbol;Acc:HGNC:15561]	protein_coding
	LPIN2	Chronic recurrent multifocal osteomyelitis and congenital dyserythropoietic anemia (Majeed syndrome)	AR	609628	ENSG00000101577	LPIN2	lipin 2 [Source:HGNC Symbol;Acc:HGNC:14450]	protein_coding
	NCKAPIL	HEM1 (NCKAPIL) deficiency	AR
	NOD2	Blau syndrome	AD	186580	ENSG00000167207	NOD2	nucleotide binding oligomerization domain containing 2 [Source:HGNC Symbol;Acc:HGNC:5331]	protein_coding
	OTULIN	Otulipenia/ORAS	AR	615712	ENSG00000154124	OTULIN	OTU deubiquitinase with linear linkage specificity [Source:HGNC Symbol;Acc:HGNC:25118]	protein_coding
	PLCG2	PLAID (PLCg2 associated antibody deficiency and immune dysregulation) or familial cold autoinflammatory syndrome 3 or APLAID (c2120A>C)	AD GOF	614468	ENSG00000197943	PLCG2	phospholipase C gamma 2 [Source:HGNC Symbol;Acc:HGNC:9066]	protein_coding
	PSMB8	CANDLE (chronic atypical neutrophilic dermatitis with lipodystrophy)	AR	256040	ENSG00000204264	PSMB8	proteasome subunit beta 8 [Source:HGNC Symbol;Acc:HGNC:9545]	protein_coding
	PSMB8	CANDLE (chronic atypical neutrophilic dermatitis with lipodystrophy)	AD	256040	ENSG00000204264	PSMB8	proteasome subunit beta 8 [Source:HGNC Symbol;Acc:HGNC:9545]	protein_coding
	PSMB9	PRAAS -like condition	AD GOF		ENSG00000240065	PSMB9	proteasome subunit beta 9 [Source:HGNC Symbol;Acc:HGNC:9546]	protein_coding
	PSMG2	CANDLE (chronic atypical neutrophilic dermatitis with lipodystrophy)	AR	609702	ENSG00000128789	PSMG2	proteasome assembly chaperone 2 [Source:HGNC Symbol;Acc:HGNC:24929]	protein_coding
	PSTPIP1	Pyogenic sterile arthritis, pyoderma gangrenosum, acne (PAPA) syndrome, hyperzincemia and hypercalprotectinemia	AD	604416	ENSG00000140368	PSTPIP1	proline-serine-threonine phosphatase interacting protein 1 [Source:HGNC Symbol;Acc:HGNC:9580]	protein_coding
	SH3BP2	Cherubism	AD	118400	ENSG00000087266	SH3BP2	SH3 domain binding protein 2 [Source:HGNC Symbol;Acc:HGNC:10825]	protein_coding
	SLC29A3	Hyperpigmentation hypertrichosis, histiocytosis-lymphadenopathy plus syndrome SLC29A3 mutation	AR	602782	ENSG00000198246	SLC29A3	solute carrier family 29 member 3 [Source:HGNC Symbol;Acc:HGNC:23096]	protein_coding
	SYK	SYK disease	AD GOF		ENSG00000165025	SYK	spleen associated tyrosine kinase [Source:HGNC Symbol;Acc:HGNC:11491]	protein_coding
	TNFAIP3	A20 deficiency	AD	616744	ENSG00000118503	TNFAIP3	TNF alpha induced protein 3 [Source:HGNC Symbol;Acc:HGNC:11896]	protein_coding
	TBK1	TBK1 disorder	AR		ENSG00000183735	TBK1	TANK binding kinase 1 [Source:HGNC Symbol;Acc:HGNC:11584]	protein_coding
	TNFRSF1A	TNF receptor-associated periodic syndrome (TRAPS)	AD	142680	ENSG00000067182	TNFRSF1A	TNF receptor superfamily member 1A [Source:HGNC Symbol;Acc:HGNC:11916]	protein_coding
	TRIM22	TRIM22	AR	606559	ENSG00000132274	TRIM22	tripartite motif containing 22 [Source:HGNC Symbol;Acc:HGNC:16379]	protein_coding
4. Congenital Defects of Phagocyte Number or Function	ACTB	b actin deficiency	AD	102630	ENSG00000075624	ACTB	actin beta [Source:HGNC Symbol;Acc:HGNC:132]	protein_coding
	WAS	X-linked neutropenia/ myelodysplasia WAS GOF	XL GOF	300392	ENSG00000015285	WAS	Wiskott-Aldrich syndrome [Source:HGNC Symbol;Acc:HGNC:12731]	protein_coding
	CEBPE	Specific granule deficiency	AR	189965	ENSG00000092067	CEBPE	CCAAT enhancer binding protein epsilon [Source:HGNC Symbol;Acc:HGNC:1836]	protein_coding
	CEBPE	CEBPE defects	AR GOF		ENSG00000092067	CEBPE	CCAAT enhancer binding protein epsilon [Source:HGNC Symbol;Acc:HGNC:1836]	protein_coding
	CFTR	Cystic fibrosis	AR	602421	ENSG00000001626	CFTR	cystic fibrosis transmembrane conductance regulator [Source:HGNC Symbol;Acc:HGNC:1884]	protein_coding
	CLPB	3-Methylglutaconic aciduria	AR	616254	ENSG00000162129	CLPB	ClpB homolog mitochondrial AAA ATPase chaperonin [Source:HGNC Symbol;Acc:HGNC:30664]	protein_coding
	CSF2RB	Congenital pulmonary alveolar proteinosis due to CSF2RB mutations	AR	614370	ENSG00000100368	CSF2RB	colony stimulating factor 2 receptor beta common subunit [Source:HGNC Symbol;Acc:HGNC:2436]	protein_coding
	CSF3R	G-CSF receptor deficiency	AR	138971	ENSG00000119535	CSF3R	colony stimulating factor 3 receptor [Source:HGNC Symbol;Acc:HGNC:2439]	protein_coding
	CTSC	Papillon-Lefèvre Syndrome	AR	602365	ENSG00000109861	CTSC	cathepsin C [Source:HGNC Symbol;Acc:HGNC:2528]	protein_coding
	CXCR2	CXCR2 deficiency	AR		ENSG00000180871	CXCR2	C-X-C motif chemokine receptor 2 [Source:HGNC Symbol;Acc:HGNC:6027]	protein_coding
	CYBA	Autosomal recessive CGD p22phox	AR	608508	ENSG00000051523	CYBA	cytochrome b-245 alpha chain [Source:HGNC Symbol;Acc:HGNC:2577]	protein_coding
	CYBB	X-linked chronic granulomatous disease (CGD), gp91phox	XL	300481	ENSG00000165168	CYBB	cytochrome b-245 beta chain [Source:HGNC Symbol;Acc:HGNC:2578]	protein_coding
	CYBC1	Autosomal recessive CGD EROS	AR	618334	ENSG00000178927	CYBC1	cytochrome b-245 chaperone 1 [Source:HGNC Symbol;Acc:HGNC:28672]	protein_coding
	DNAJC21	Schwachman Diamond syndrome due to DNAJC21 deficiency	AR	617048	ENSG00000168724	DNAJC21	DnaJ heat shock protein family (Hsp40) member C21 [Source:HGNC Symbol;Acc:HGNC:27030]	protein_coding
	EFL1	Schwachman Diamond syndrome due to EFL1 deficiency	AR	617941	ENSG00000140598	EFL1	elongation factor like GTPase 1 [Source:HGNC Symbol;Acc:HGNC:25789]	protein_coding
	ELANE	Elastase deficiency (SCN1)	AD	130130	ENSG00000197561	ELANE	elastase neutrophil expressed [Source:HGNC Symbol;Acc:HGNC:3309]	protein_coding
	FERMT3	Leukocyte adhesion deficiency type 3 (LAD3)	AR	607901	ENSG00000149781	FERMT3	fermitin family member 3 [Source:HGNC Symbol;Acc:HGNC:23151]	protein_coding
	FPR1	Localized juvenile periodontitis	AR	136537	ENSG00000171051	FPR1	formyl peptide receptor 1 [Source:HGNC Symbol;Acc:HGNC:3826]	protein_coding
	G6PC3	G6PC3 deficiency (SCN4)	AR	611045	ENSG00000141349	G6PC3	glucose-6-phosphatase catalytic subunit 3 [Source:HGNC Symbol;Acc:HGNC:24861]	protein_coding
	G6PD	G6PD deficiency Class I	XL	305900	ENSG00000160211	G6PD	glucose-6-phosphate dehydrogenase [Source:HGNC Symbol;Acc:HGNC:4057]	protein_coding
	GATA2	GATA2 deficiency (MonoMac syndrome)	AD	137295	ENSG00000179348	GATA2	GATA binding protein 2 [Source:HGNC Symbol;Acc:HGNC:4171]	protein_coding
	GFI1	GFI 1 deficiency (SCN2)	AD	600871	ENSG00000162676	GFI1	growth factor independent 1 transcriptional repressor [Source:HGNC Symbol;Acc:HGNC:4237]	protein_coding
	HAX1	HAX1 deficiency (Kostmann Disease) (SCN3)	AR	605998	ENSG00000143575	HAX1	HCLS1 associated protein X-1 [Source:HGNC Symbol;Acc:HGNC:16915]	protein_coding
	HYOU1	HYOU1 deficiency	AR	601746	ENSG00000149428	HYOU1	hypoxia up-regulated 1 [Source:HGNC Symbol;Acc:HGNC:16931]	protein_coding
	ITGB2	Leukocyte adhesion deficiency type 1 (LAD1)	AR	600065	ENSG00000160255	ITGB2	integrin subunit beta 2 [Source:HGNC Symbol;Acc:HGNC:6155]	protein_coding
	JAGN1	JAGN1 deficiency	AR	616012	ENSG00000171135	JAGN1	jagunal homolog 1 [Source:HGNC Symbol;Acc:HGNC:26926]	protein_coding
	LAMTOR2	P14/LAMTOR2 deficiency	AR	610389	ENSG00000116586	LAMTOR2	late endosomal/lysosomal adaptor MAPK and MTOR activator 2 [Source:HGNC Symbol;Acc:HGNC:29796]	protein_coding
	MKL1	Neutropenia with combined immune deficiency due to MKL1 deficiency	AR	606078	ENSG00000196588	MKL1	megakaryoblastic leukemia (translocation) 1 [Source:HGNC Symbol;Acc:HGNC:14334]	protein_coding
	NCF1	Autosomal recessive CGD p47phox	AR	608512	ENSG00000158517	NCF1	neutrophil cytosolic factor 1 [Source:HGNC Symbol;Acc:HGNC:7660]	protein_coding
	NCF2	Autosomal recessive CGD p67phox	AR	608515	ENSG00000116701	NCF2	neutrophil cytosolic factor 2 [Source:HGNC Symbol;Acc:HGNC:7661]	protein_coding
	NCF4	Autosomal recessive CGD p40phox	AR	601488	ENSG00000100365	NCF4	neutrophil cytosolic factor 4 [Source:HGNC Symbol;Acc:HGNC:7662]	protein_coding
	G6PT1	Glycogen storage disease type 1b	AR	602671	ENSG00000281500	SLC37A4	solute carrier family 37 member 4 [Source:HGNC Symbol;Acc:HGNC:4061]	protein_coding
	SBDS	Shwachman-Diamond Syndrome due to SBSD deficiency	AR	607444	ENSG00000126524	SBDS	SBDS ribosome maturation factor [Source:HGNC Symbol;Acc:HGNC:19440]	protein_coding
	SMARCD2	SMARCD2 deficiency	AR	601736	ENSG00000108604	SMARCD2	SWI/SNF related matrix associated actin dependent regulator of chromatin subfamily d member 2 [Source:HGNC Symbol;Acc:HGNC:11107]	protein_coding
	SRP54	SRP54 deficiency	AD		ENSG00000100883	SRP54	signal recognition particle 54 [Source:HGNC Symbol;Acc:HGNC:11301]	protein_coding
	TAZ	Barth Syndrome, (3-Methylglutaconic aciduria type II)	XL	300394	ENSG00000102125	TAZ	tafazzin [Source:HGNC Symbol;Acc:HGNC:11577]	protein_coding
	USB1	Clericuzio syndrome (Poikiloderma with neutropenia)	AR	613276	ENSG00000103005	USB1	U6 snRNA biogenesis phosphodiesterase 1 [Source:HGNC Symbol;Acc:HGNC:25792]	protein_coding
	VPS13B	Cohen syndrome	AR	607817	ENSG00000132549	VPS13B	vacuolar protein sorting 13 homolog B [Source:HGNC Symbol;Acc:HGNC:2183]	protein_coding
	VPS45	VPS45 deficiency (SCN5)	AR	610035	ENSG00000136631	VPS45	vacuolar protein sorting 45 homolog [Source:HGNC Symbol;Acc:HGNC:14579]	protein_coding
	RAC2	Rac 2 deficiency (LOF)	AD LOF	602049	ENSG00000128340	RAC2	Rac family small GTPase 2 [Source:HGNC Symbol;Acc:HGNC:9802]	protein_coding
	SLC35C1	Leukocyte adhesion deficiency type 2 (LAD2)	AR	605881	ENSG00000181830	SLC35C1	solute carrier family 35 member C1 [Source:HGNC Symbol;Acc:HGNC:20197]	protein_coding
	WDR1	WDR1 deficiency (Lazy leukocyte)	AR	604734	ENSG00000071127	WDR1	WD repeat domain 1 [Source:HGNC Symbol;Acc:HGNC:12754]	protein_coding
	CSF2RA	Congenital pulmonary alveolar proteinosis due to CSF2RA mutations	XL	300770	ENSG00000198223	CSF2RA	colony stimulating factor 2 receptor subunit alpha [Source:HGNC Symbol;Acc:HGNC:2435]	protein_coding
5. Defects in Intrinsic and Innate Immunity	APOL1	Trypanosomiasis susceptibility	AD	603743	ENSG00000100342	APOL1	apolipoprotein L1 [Source:HGNC Symbol;Acc:HGNC:618]	protein_coding
	CARD9	CARD9 deficiency	AR	607212	ENSG00000187796	CARD9	caspase recruitment domain family member 9 [Source:HGNC Symbol;Acc:HGNC:16391]	protein_coding
	CIB1	CIB1 deficiency	AR	618267	ENSG00000185043	CIB1	calcium and integrin binding 1 [Source:HGNC Symbol;Acc:HGNC:16920]	protein_coding
	CLCN7	CLCN7 deficiency associated osteopetrosis	AR	602727	ENSG00000103249	CLCN7	chloride voltage-gated channel 7 [Source:HGNC Symbol;Acc:HGNC:2025]	protein_coding
	CXCR4	WHIM (Warts, Hypogammaglobulinemia, infections, Myelokathexis) syndrome	AD GOF	162643	ENSG00000121966	CXCR4	C-X-C motif chemokine receptor 4 [Source:HGNC Symbol;Acc:HGNC:2561]	protein_coding
	CYBB	Macrophage gp91 phox deficiency	XL	300481	ENSG00000165168	CYBB	cytochrome b-245 beta chain [Source:HGNC Symbol;Acc:HGNC:2578]	protein_coding
	DBR1	DBR1 deficiency	AR		ENSG00000138231	DBR1	debranching RNA lariats 1 [Source:HGNC Symbol;Acc:HGNC:15594]	protein_coding
	FCGR3A	CD16 deficiency	AR	146740	ENSG00000203747	FCGR3A	Fc fragment of IgG receptor IIIa [Source:HGNC Symbol;Acc:HGNC:3619]	protein_coding
	IFIH1	MDA5 deficiency (LOF)	AR	606951	ENSG00000115267	IFIH1	interferon induced with helicase C domain 1 [Source:HGNC Symbol;Acc:HGNC:18873]	protein_coding
	IFNAR1	IFNAR1 deficiency	AR		ENSG00000142166	IFNAR1	interferon alpha and beta receptor subunit 1 [Source:HGNC Symbol;Acc:HGNC:5432]	protein_coding
	IFNAR2	IFNAR2 deficiency	AR	602376	ENSG00000159110	IFNAR2	interferon alpha and beta receptor subunit 2 [Source:HGNC Symbol;Acc:HGNC:5433]	protein_coding
	IFNG	IFNG deficiency	AR		ENSG00000111537	IFNG	interferon gamma [Source:HGNC Symbol;Acc:HGNC:5438]	protein_coding
	IFNGR1	IFN-g receptor 1 deficiency	AR or AD	107470	ENSG00000027697	IFNGR1	interferon gamma receptor 1 [Source:HGNC Symbol;Acc:HGNC:5439]	protein_coding
	IFNGR2	IFN-g receptor 2 deficiency	AR	147569	ENSG00000159128	IFNGR2	interferon gamma receptor 2 [Source:HGNC Symbol;Acc:HGNC:5440]	protein_coding
	IL12RB1	IL-12 and IL-23 receptor b1 chain deficiency	AR	601604	ENSG00000096996	IL12RB1	interleukin 12 receptor subunit beta 1 [Source:HGNC Symbol;Acc:HGNC:5971]	protein_coding
	IL12RB2	IL-12Rb2 deficiency	AR		ENSG00000081985	IL12RB2	interleukin 12 receptor subunit beta 2 [Source:HGNC Symbol;Acc:HGNC:5972]	protein_coding
	IL17F	IL-17F deficiency	AD	606496	ENSG00000112116	IL17F	interleukin 17F [Source:HGNC Symbol;Acc:HGNC:16404]	protein_coding
	IL17RA	IL-17RA deficiency	AR	605461	ENSG00000177663	IL17RA	interleukin 17 receptor A [Source:HGNC Symbol;Acc:HGNC:5985]	protein_coding
	IL17RC	IL-17RC deficiency	AR	610925	ENSG00000163702	IL17RC	interleukin 17 receptor C [Source:HGNC Symbol;Acc:HGNC:18358]	protein_coding
	IL18BP	IL-18BP deficiency	AR		ENSG00000137496	IL18BP	interleukin 18 binding protein [Source:HGNC Symbol;Acc:HGNC:5987]	protein_coding
	IL23R	IL-23R deficiency	AR		ENSG00000162594	IL23R	interleukin 23 receptor [Source:HGNC Symbol;Acc:HGNC:19100]	protein_coding
	JAK1	JAK1 (LOF)	AR	147795	ENSG00000162434	JAK1	Janus kinase 1 [Source:HGNC Symbol;Acc:HGNC:6190]	protein_coding
	IRAK1	IRAK1 deficiency	XL		ENSG00000184216	IRAK1	interleukin 1 receptor associated kinase 1 [Source:HGNC Symbol;Acc:HGNC:6112]	protein_coding
	IRAK4	IRAK4 deficiency	AR	606883	ENSG00000198001	IRAK4	interleukin 1 receptor associated kinase 4 [Source:HGNC Symbol;Acc:HGNC:17967]	protein_coding
	IRF3	IRF3 deficiency	AD	616532	ENSG00000126456	IRF3	interferon regulatory factor 3 [Source:HGNC Symbol;Acc:HGNC:6118]	protein_coding
	IRF4	IRF4 haplo-insufficiency	AD		ENSG00000137265	IRF4	interferon regulatory factor 4 [Source:HGNC Symbol;Acc:HGNC:6119]	protein_coding
	IRF7	IRF7 deficiency	AR	605047	ENSG00000185507	IRF7	interferon regulatory factor 7 [Source:HGNC Symbol;Acc:HGNC:6122]	protein_coding
	IRF8	IRF8 deficiency (AD)	AR or AD	601565	ENSG00000140968	IRF8	interferon regulatory factor 8 [Source:HGNC Symbol;Acc:HGNC:5358]	protein_coding
	IRF9	IRF9 deficiency	AR		ENSG00000213928	IRF9	interferon regulatory factor 9 [Source:HGNC Symbol;Acc:HGNC:6131]	protein_coding
	ISG15	ISG15 deficiency	AR	147571	ENSG00000187608	ISG15	ISG15 ubiquitin-like modifier [Source:HGNC Symbol;Acc:HGNC:4053]	protein_coding
	MAPK8	MAPK8 deficiency	AD LOF		ENSG00000107643	MAPK8	mitogen-activated protein kinase 8 [Source:HGNC Symbol;Acc:HGNC:6881]	protein_coding
	STAT2	STAT2 deficiency	AR	600556	ENSG00000170581	STAT2	signal transducer and activator of transcription 2 [Source:HGNC Symbol;Acc:HGNC:11363]	protein_coding
	MYD88	MyD88 deficiency	AR	602170	ENSG00000172936	MYD88	myeloid differentiation primary response 88 [Source:HGNC Symbol;Acc:HGNC:7562]	protein_coding
	NBAS	Acute liver failure due to NBAS deficiency	AR	608025	ENSG00000151779	NBAS	neuroblastoma amplified sequence [Source:HGNC Symbol;Acc:HGNC:15625]	protein_coding
	NCSTN	NCSTN deficiency hidradenitis suppurativa	AD	605254	ENSG00000162736	NCSTN	nicastrin [Source:HGNC Symbol;Acc:HGNC:17091]	protein_coding
	NOS2	NOS2 deficiency	AR		ENSG00000007171	NOS2	nitric oxide synthase 2 [Source:HGNC Symbol;Acc:HGNC:7873]	protein_coding
	OSTM1	OSTM1 deficiency associated osteopetrosis	AR	607649	ENSG00000081087	OSTM1	osteopetrosis associated transmembrane protein 1 [Source:HGNC Symbol;Acc:HGNC:21652]	protein_coding
	TBK1	TBK1 deficiency	AD	604834	ENSG00000183735	TBK1	TANK binding kinase 1 [Source:HGNC Symbol;Acc:HGNC:11584]	protein_coding
	PLEKHM1	PLEKHM1 deficiency associated osteopetrosis	AR	611466	ENSG00000225190	PLEKHM1	pleckstrin homology and RUN domain containing M1 [Source:HGNC Symbol;Acc:HGNC:29017]	protein_coding
	POLR3A	RNA polymerase III deficiency due to POLR3A defects	AD		ENSG00000148606	POLR3A	RNA polymerase III subunit A [Source:HGNC Symbol;Acc:HGNC:30074]	protein_coding
	POLR3C	RNA polymerase III deficiency due to POLR3C defects	AD		ENSG00000186141	POLR3C	RNA polymerase III subunit C [Source:HGNC Symbol;Acc:HGNC:30076]	protein_coding
	POLR3F	RNA polymerase III deficiency due to POLR3F defects	AD		ENSG00000132664	POLR3F	RNA polymerase III subunit F [Source:HGNC Symbol;Acc:HGNC:15763]	protein_coding
	PSENEN	PSENEN deficiency hidradenitis suppurativa	AD	607632	ENSG00000205155	PSENEN	presenilin enhancer gamma-secretase subunit [Source:HGNC Symbol;Acc:HGNC:30100]	protein_coding
	RANBP2	Acute necrotizing encephalopathy	AD	601181	ENSG00000153201	RANBP2	RAN binding protein 2 [Source:HGNC Symbol;Acc:HGNC:9848]	protein_coding
	IL12B	IL-12p40 (IL-12 and IL-23) deficiency	AR	161561	ENSG00000113302	IL12B	interleukin 12B [Source:HGNC Symbol;Acc:HGNC:5970]	protein_coding
	RORC	RORgt deficiency	AR	602943	ENSG00000143365	RORC	RAR related orphan receptor C [Source:HGNC Symbol;Acc:HGNC:10260]	protein_coding
	SPPL2A	SPPL2a deficiency	AR		ENSG00000138600	SPPL2A	signal peptide peptidase like 2A [Source:HGNC Symbol;Acc:HGNC:30227]	protein_coding
	STAT1	STAT1 deficiency (AD LOF)	AD	600555	ENSG00000115415	STAT1	signal transducer and activator of transcription 1 [Source:HGNC Symbol;Acc:HGNC:11362]	protein_coding
	TBX21	TBX21 deficiency	AR		ENSG00000073861	TBX21	T-box 21 [Source:HGNC Symbol;Acc:HGNC:11599]	protein_coding
	TYK2	Tyk2 deficiency	AR	176941	ENSG00000105397	TYK2	tyrosine kinase 2 [Source:HGNC Symbol;Acc:HGNC:12440]	protein_coding
	TYK2	P1104A TYK2 homozygosity	AR		ENSG00000105397	TYK2	tyrosine kinase 2 [Source:HGNC Symbol;Acc:HGNC:12440]	protein_coding
	RPSA	Isolated congenital asplenia (ICA) due to RPSA deficiency	AD	271400	ENSG00000168028	RPSA	ribosomal protein SA [Source:HGNC Symbol;Acc:HGNC:6502]	protein_coding
	TMC6	EVER1 deficiency	AR	605828	ENSG00000141524	TMC6	transmembrane channel like 6 [Source:HGNC Symbol;Acc:HGNC:18021]	protein_coding
	TMC8	EVER2 deficiency	AR	605829	ENSG00000167895	TMC8	transmembrane channel like 8 [Source:HGNC Symbol;Acc:HGNC:20474]	protein_coding
	STAT1	STAT1 deficiency (AR LOF)	AR	600555	ENSG00000115415	STAT1	signal transducer and activator of transcription 1 [Source:HGNC Symbol;Acc:HGNC:11362]	protein_coding
	STAT1	STAT1 GOF	AD GOF	600555	ENSG00000115415	STAT1	signal transducer and activator of transcription 1 [Source:HGNC Symbol;Acc:HGNC:11362]	protein_coding
	TLR7	TLR7 deficiency	XL		ENSG00000196664	TLR7	toll like receptor 7 [Source:HGNC Symbol;Acc:HGNC:15631]	protein_coding
	ZNFX1	ZNFX1 deficiency	AR		ENSG00000124201	ZNFX1	zinc finger NFX1-type containing 1 [Source:HGNC Symbol;Acc:HGNC:29271]	protein_coding
	ATG4A	ATG4A	AD		ENSG00000101844	ATG4A	autophagy related 4A cysteine peptidase [Source:HGNC Symbol;Acc:HGNC:16489]	protein_coding
	MAP1LC3B2	MAP1LC3B2	AD		ENSG00000258102	MAP1LC3B2	microtubule associated protein 1 light chain 3 beta 2 [Source:HGNC Symbol;Acc:HGNC:34390]	protein_coding
	SNORA31	SNORA31 deficiency	AD		ENSG00000199477	SNORA31	small nucleolar RNA H/ACA box 31 [Source:HGNC Symbol;Acc:HGNC:32621]	snoRNA
	TICAM1	TRIF deficiency	AD	607601	ENSG00000127666	TICAM1	toll like receptor adaptor molecule 1 [Source:HGNC Symbol;Acc:HGNC:18348]	protein_coding
	TLR3	TLR3 deficiency	AD or AR	603029	ENSG00000164342	TLR3	toll like receptor 3 [Source:HGNC Symbol;Acc:HGNC:11849]	protein_coding
	SNX10	SNX10 deficiency associated osteopetrosis	AR	614780	ENSG00000086300	SNX10	sorting nexin 10 [Source:HGNC Symbol;Acc:HGNC:14974]	protein_coding
	TRAF3	TRAF3 deficiency	AD	601896	ENSG00000131323	TRAF3	TNF receptor associated factor 3 [Source:HGNC Symbol;Acc:HGNC:12033]	protein_coding
	UNC93B1	UNC93B1 deficiency	AR	608204	ENSG00000110057	UNC93B1	unc-93 homolog B1 TLR signaling regulator [Source:HGNC Symbol;Acc:HGNC:13481]	protein_coding
	TRAF3IP2	ACT1 deficiency	AR	607043	ENSG00000056972	TRAF3IP2	TRAF3 interacting protein 2 [Source:HGNC Symbol;Acc:HGNC:1343]	protein_coding
	TIRAP	TIRAP deficiency	AR	614382	ENSG00000150455	TIRAP	TIR domain containing adaptor protein [Source:HGNC Symbol;Acc:HGNC:17192]	protein_coding
	TLR8	TLR8 disease	XL GOF		ENSG00000101916	TLR8	toll like receptor 8 [Source:HGNC Symbol;Acc:HGNC:15632]	protein_coding
	HMOX	Isolated congenital asplenia (ICA) due to HMOX deficiency	AR	141250	ENSG00000100292	HMOX1	heme oxygenase 1 [Source:HGNC Symbol;Acc:HGNC:5013]	protein_coding
	PSEN	PSEN deficiency hidradenitis suppurativa	AD	104311	ENSG00000080815	PSEN1	presenilin 1 [Source:HGNC Symbol;Acc:HGNC:9508]	protein_coding
	TCIRG1	TCIRG1 deficiency associated osteopetrosis	AR	604592	ENSG00000110719	TCIRG1	T cell immune regulator 1 ATPase H+ transporting V0 subunit a3 [Source:HGNC Symbol;Acc:HGNC:11647]	protein_coding
	TNFRSF11A	TNFRSF11A deficiency associated osteopetrosis	AR	603499	ENSG00000141655	TNFRSF11A	TNF receptor superfamily member 11a [Source:HGNC Symbol;Acc:HGNC:11908]	protein_coding
	TNFSF11	TNFSF11 deficiency associated osteopetrosis	AR	602642	ENSG00000120659	TNFSF11	TNF superfamily member 11 [Source:HGNC Symbol;Acc:HGNC:11926]	protein_coding
6. Complement Deficiencies	C1QA	C1q deficiency due to defects in C1QA	AR	120550	ENSG00000173372	C1QA	complement C1q A chain [Source:HGNC Symbol;Acc:HGNC:1241]	protein_coding
	C1QB	C1q deficiency due to defects in C1QB	AR	120570	ENSG00000173369	C1QB	complement C1q B chain [Source:HGNC Symbol;Acc:HGNC:1242]	protein_coding
	C1QC	C1q deficiency due to defects in C1QC	AR	120575	ENSG00000159189	C1QC	complement C1q C chain [Source:HGNC Symbol;Acc:HGNC:1245]	protein_coding
	C1R	C1r deficiency	AR	613785	ENSG00000159403	C1R	complement C1r [Source:HGNC Symbol;Acc:HGNC:1246]	protein_coding
	C1R	C1r Periodontal Ehlers Danlos	AD GOF	613785	ENSG00000159403	C1R	complement C1r [Source:HGNC Symbol;Acc:HGNC:1246]	protein_coding
	C1S	C1s deficiency	AR	120580	ENSG00000182326	C1S	complement C1s [Source:HGNC Symbol;Acc:HGNC:1247]	protein_coding
	C1S	C1s Periodontal Ehlers Danlos	AD GOF	613785	ENSG00000182326	C1S	complement C1s [Source:HGNC Symbol;Acc:HGNC:1247]	protein_coding
	C2	C2 deficiency	AR	217000	ENSG00000166278	C2	complement C2 [Source:HGNC Symbol;Acc:HGNC:1248]	protein_coding
	C3	C3 deficiency (LOF)	AR	120700	ENSG00000125730	C3	complement C3 [Source:HGNC Symbol;Acc:HGNC:1318]	protein_coding
	C3	C3 GOF	AD GOF	120700	ENSG00000125730	C3	complement C3 [Source:HGNC Symbol;Acc:HGNC:1318]	protein_coding
	C5	C5 deficiency	AR	120900	ENSG00000106804	C5	complement C5 [Source:HGNC Symbol;Acc:HGNC:1331]	protein_coding
	C6	C6 deficiency	AR	217050	ENSG00000039537	C6	complement C6 [Source:HGNC Symbol;Acc:HGNC:1339]	protein_coding
	C7	C7 deficiency	AR	217070	ENSG00000112936	C7	complement C7 [Source:HGNC Symbol;Acc:HGNC:1346]	protein_coding
	C8A	C8a deficiency	AR	120950	ENSG00000157131	C8A	complement C8 alpha chain [Source:HGNC Symbol;Acc:HGNC:1352]	protein_coding
	C8B	C8b deficiency	AR	120960	ENSG00000021852	C8B	complement C8 beta chain [Source:HGNC Symbol;Acc:HGNC:1353]	protein_coding
	C8G	C8g deficiency	AR	120930	ENSG00000176919	C8G	complement C8 gamma chain [Source:HGNC Symbol;Acc:HGNC:1354]	protein_coding
	C9	C9 deficiency	AR	120940	ENSG00000113600	C9	complement C9 [Source:HGNC Symbol;Acc:HGNC:1358]	protein_coding
	CD46	Membrane Cofactor Protein (CD46) deficiency	AD	120920	ENSG00000117335	CD46	CD46 molecule [Source:HGNC Symbol;Acc:HGNC:6953]	protein_coding
	CD55	CD55 deficiency (CHAPEL disease)	AR	125240	ENSG00000196352	CD55	CD55 molecule (Cromer blood group) [Source:HGNC Symbol;Acc:HGNC:2665]	protein_coding
	CD59	Membrane Attack Complex Inhibitor (CD59) deficiency	AR	107271	ENSG00000085063	CD59	CD59 molecule (CD59 blood group) [Source:HGNC Symbol;Acc:HGNC:1689]	protein_coding
	CFB	Factor B LOF	AR	138470	ENSG00000243649	CFB	complement factor B [Source:HGNC Symbol;Acc:HGNC:1037]	protein_coding
	CFB	Factor B GOF	AD GOF	138470	ENSG00000243649	CFB	complement factor B [Source:HGNC Symbol;Acc:HGNC:1037]	protein_coding
	CFD	Factor D deficiency	AR	134350	ENSG00000197766	CFD	complement factor D [Source:HGNC Symbol;Acc:HGNC:2771]	protein_coding
	CFH	Factor H deficiency	AR, AD	134370	ENSG00000000971	CFH	complement factor H [Source:HGNC Symbol;Acc:HGNC:4883]	protein_coding
	CFI	Factor I deficiency	AR	217030	ENSG00000205403	CFI	complement factor I [Source:HGNC Symbol;Acc:HGNC:5394]	protein_coding
	CFP	Properdin deficiency	XL	300383	ENSG00000126759	CFP	complement factor properdin [Source:HGNC Symbol;Acc:HGNC:8864]	protein_coding
	FCN3	Ficolin 3 deficiency	AR	604973	ENSG00000142748	FCN3	ficolin 3 [Source:HGNC Symbol;Acc:HGNC:3625]	protein_coding
	MASP2	MASP2 deficiency	AR	605102	ENSG00000009724	MASP2	mannan binding lectin serine peptidase 2 [Source:HGNC Symbol;Acc:HGNC:6902]	protein_coding
	SERPING1	C1 inhibitor deficiency	AD	606860	ENSG00000149131	SERPING1	serpin family G member 1 [Source:HGNC Symbol;Acc:HGNC:1228]	protein_coding
	C4A+C4B	Complete C4 deficiency	AR	120810	ENSG00000227746, ENSG00000228267	C4A,B	complement C4A (Rodgers blood group) [Source:HGNC Symbol;Acc:HGNC:1323], complement C4B (Chido blood group) [Source:HGNC Symbol;Acc:HGNC:1324]	protein_coding
	THBD	Thrombomodulin deficiency	AD	188040	ENSG00000178726	THBD	thrombomodulin [Source:HGNC Symbol;Acc:HGNC:11784]	protein_coding
	CFHR1::5	Factor H –related protein deficiencies	AR or AD	134371, 600889, 605336, 605337, 608593	ENSG00000244414::ENSG00000292002	CFHR1::5	complement factor H related 1-5 [Source:HGNC Symbol;Acc:HGNC:4888]::complement factor H related 5 [Source:HGNC Symbol;Acc:HGNC:24668]	protein_coding
7. Bone Marrow Failure	ACD	DKCA6	AD	616553	ENSG00000102977	ACD	ACD shelterin complex subunit and telomerase recruitment factor [Source:HGNC Symbol;Acc:HGNC:25070]	protein_coding
	BRCA1	Fanconi Anemia Type S	AR	617883	ENSG00000012048	BRCA1	BRCA1 DNA repair associated [Source:HGNC Symbol;Acc:HGNC:1100]	protein_coding
	BRCA2	Fanconi Anemia Type D1	AR	605724	ENSG00000139618	BRCA2	BRCA2 DNA repair associated [Source:HGNC Symbol;Acc:HGNC:1101]	protein_coding
	BRIP1	Fanconi Anemia Type J	AR	609054	ENSG00000136492	BRIP1	BRCA1 interacting protein C-terminal helicase 1 [Source:HGNC Symbol;Acc:HGNC:20473]	protein_coding
	CTC1	Coats plus syndrome due to CTC1 deficiency	AR, AD	613129	ENSG00000178971	CTC1	CST telomere replication complex component 1 [Source:HGNC Symbol;Acc:HGNC:26169]	protein_coding
	DKC1	DKCX1	XL	305000	ENSG00000130826	DKC1	dyskerin pseudouridine synthase 1 [Source:HGNC Symbol;Acc:HGNC:2890]	protein_coding
	ERCC4	Fanconi Anemia Type Q	AR	615272	ENSG00000175595	ERCC4	ERCC excision repair 4 endonuclease catalytic subunit [Source:HGNC Symbol;Acc:HGNC:3436]	protein_coding
	FANCA	Fanconi Anemia Type A	AR	227650	ENSG00000187741	FANCA	Fanconi anemia complementation group A [Source:HGNC Symbol;Acc:HGNC:3582]	protein_coding
	FANCB	Fanconi Anemia Type B	XLR	300514	ENSG00000181544	FANCB	Fanconi anemia complementation group B [Source:HGNC Symbol;Acc:HGNC:3583]	protein_coding
	FANCC	Fanconi Anemia Type C	AR	227645	ENSG00000158169	FANCC	Fanconi anemia complementation group C [Source:HGNC Symbol;Acc:HGNC:3584]	protein_coding
	FANCD2	Fanconi Anemia Type D2	AR	227646	ENSG00000144554	FANCD2	Fanconi anemia complementation group D2 [Source:HGNC Symbol;Acc:HGNC:3585]	protein_coding
	FANCE	Fanconi Anemia Type E	AR	600901	ENSG00000112039	FANCE	Fanconi anemia complementation group E [Source:HGNC Symbol;Acc:HGNC:3586]	protein_coding
	FANCF	Fanconi Anemia Type F	AR	603467	ENSG00000183161	FANCF	Fanconi anemia complementation group F [Source:HGNC Symbol;Acc:HGNC:3587]	protein_coding
	FANCI	Fanconi Anemia Type I	AR	609053	ENSG00000140525	FANCI	Fanconi anemia complementation group I [Source:HGNC Symbol;Acc:HGNC:25568]	protein_coding
	FANCL	Fanconi Anemia Type L	AR	614083	ENSG00000115392	FANCL	Fanconi anemia complementation group L [Source:HGNC Symbol;Acc:HGNC:20748]	protein_coding
	FANCM	Fanconi Anemia Type M	AR	618096	ENSG00000187790	FANCM	Fanconi anemia complementation group M [Source:HGNC Symbol;Acc:HGNC:23168]	protein_coding
	MAD2L2	Fanconi Anemia Type V	AR	617243	ENSG00000116670	MAD2L2	mitotic arrest deficient 2 like 2 [Source:HGNC Symbol;Acc:HGNC:6764]	protein_coding
	MECOM	EVI1, MECOM deficiency	AD		ENSG00000085276	MECOM	MDS1 and EVI1 complex locus [Source:HGNC Symbol;Acc:HGNC:3498]	protein_coding
	PALB2	Fanconi Anemia Type N	AR	610832	ENSG00000083093	PALB2	partner and localizer of BRCA2 [Source:HGNC Symbol;Acc:HGNC:26144]	protein_coding
	PARN	DKCB6	AR	616353	ENSG00000140694	PARN	poly(A)-specific ribonuclease [Source:HGNC Symbol;Acc:HGNC:8609]	protein_coding
	RAD51	Fanconi Anemia Type R	AR	617244	ENSG00000051180	RAD51	RAD51 recombinase [Source:HGNC Symbol;Acc:HGNC:9817]	protein_coding
	RAD51C	Fanconi Anemia Type O	AR	613390	ENSG00000108384	RAD51C	RAD51 paralog C [Source:HGNC Symbol;Acc:HGNC:9820]	protein_coding
	RFWD3	Fanconia Anemia Type W	AR	617784	ENSG00000168411	RFWD3	ring finger and WD repeat domain 3 [Source:HGNC Symbol;Acc:HGNC:25539]	protein_coding
	RTEL1	DKCA4	AD	615190	ENSG00000258366	RTEL1	regulator of telomere elongation helicase 1 [Source:HGNC Symbol;Acc:HGNC:15888]	protein_coding
	RTEL1	DKCB5	AR	615190	ENSG00000258366	RTEL1	regulator of telomere elongation helicase 1 [Source:HGNC Symbol;Acc:HGNC:15888]	protein_coding
	SAMD9	SAMD9 (GOF)	AD GOF	617053	ENSG00000205413	SAMD9	sterile alpha motif domain containing 9 [Source:HGNC Symbol;Acc:HGNC:1348]	protein_coding
	SAMD9L	Ataxia Pancytopenia Syndrome	AD	611170	ENSG00000177409	SAMD9L	sterile alpha motif domain containing 9 like [Source:HGNC Symbol;Acc:HGNC:1349]	protein_coding
	SLX4	Fanconi Anemia Type P	AR	613951	ENSG00000188827	SLX4	SLX4 structure-specific endonuclease subunit [Source:HGNC Symbol;Acc:HGNC:23845]	protein_coding
	SRP72	BMFS1 (SRP72-deficiency)	AD	602122	ENSG00000174780	SRP72	signal recognition particle 72 [Source:HGNC Symbol;Acc:HGNC:11303]	protein_coding
	STN1	Coats plus syndrome due to STN1 deficiency	AR	613128	ENSG00000107960	STN1	STN1 CST complex subunit [Source:HGNC Symbol;Acc:HGNC:26200]	protein_coding
	TERC	DKCA1	AD	127550	ENSG00000270141	TERC	telomerase RNA component [Source:HGNC Symbol;Acc:HGNC:11727]	lincRNA
	TERT	DKCA2	AD	187270	ENSG00000164362	TERT	telomerase reverse transcriptase [Source:HGNC Symbol;Acc:HGNC:11730]	protein_coding
	TERT	DKCB4	AR	613989	ENSG00000164362	TERT	telomerase reverse transcriptase [Source:HGNC Symbol;Acc:HGNC:11730]	protein_coding
	TINF2	DKCA3	AD	604319	ENSG00000092330	TINF2	TERF1 interacting nuclear factor 2 [Source:HGNC Symbol;Acc:HGNC:11824]	protein_coding
	TP53	BMFS5	AD	618165	ENSG00000141510	TP53	tumor protein p53 [Source:HGNC Symbol;Acc:HGNC:11998]	protein_coding
	NOLA2	DKCB2	AR	613987	ENSG00000105988	NHP2P1	NHP2 ribonucleoprotein pseudogene 1 [Source:HGNC Symbol;Acc:HGNC:23582]	protein_coding
	NOLA3	DKCB1	AR	224230	ENSG00000291996	NOP10	NOP10 ribonucleoprotein [Source:HGNC Symbol;Acc:HGNC:14378]	protein_coding
	UBE2T	Fanconi Anemia Type T	AR	616435	ENSG00000077152	UBE2T	ubiquitin conjugating enzyme E2 T [Source:HGNC Symbol;Acc:HGNC:25009]	protein_coding
	WRAP53	DKCB3	AR	613988	ENSG00000141499	WRAP53	WD repeat containing antisense to TP53 [Source:HGNC Symbol;Acc:HGNC:25522]	protein_coding
	XRCC2	Fanconi Anemia Type U	AR	617247	ENSG00000196584	XRCC2	X-ray repair cross complementing 2 [Source:HGNC Symbol;Acc:HGNC:12829]	protein_coding
	XRCC9	Fanconi Anemia Type G	AR	614082	ENSG00000221829	FANCG	FA complementation group G [Source:HGNC Symbol;Acc:HGNC:3588]	protein_coding
Other Candidate Genes Not Previously Included/ Miscellaneous	STAT4, STAT5A, STAT6, JAK2, NFATC1, NFATC2, NFATC3, NFATC4, SOCS1, SOCS3

## Sheet: Table_S2
Supplemental Table 2. List of gene variants associated with IEI identified in this study. Information regarding OMIM#, gene variant chromosome and genomic position (human genome hg38), nucleotide and amino acid change, gnomAD population frequency, pathogenicity prediction according to SIFT, PROVEAN, LRT, MutationTaster, MutationAssessor, FATHMM and CADD and classification according to ACMG criter…
Variant rank	Gene	OMIM#	Chromosome	Position	Reference allele	Alternate allele	Type of variant	Transcript	Exon	cDNA	Protein	VAF	gnomAD population frequency	SIFT	PROVEAN	LRT	MutTaster	MutAssessor	FATHMM	CADD	MaxEntScan Mutant (wild type)*	Evidence of pathogenicity	ACMG classification
1	AIRE	607358	chr21	45710987	G	A	missense	NM_000383	8	c.G889A	p.D297N	0.41	Not found	PS	PS	U	U	U	PS	PS (26.1)	-	Yes (PMID: 37235056)	LP
2	STK4	614868	chr20	43629817	G	T	nonsense	NM_001291303.11	9	c.G970T	p.E324X	0.52	Not found	-	-	PS	U	-	-	PS (41)	-	No	LP
3	TCIRG1	604592	chr11	67818206	A	G	splicing	NM_001291303.13	15	c.1767-2A>G	NA	0.63	Not found	-	-	-	U	-	-	PS (34)	1.91 (9.86)	No	P
4	BLK	613375	chr8	11414289	C	A	missense	NM_001330465	8	c.C682A	p.L228I	0.44	Not found	PS	BS	BS	BS	BS	BM	U (23.7)	-	No	VUS
5	BLK	613375	chr8	11407742	T	C	missense	NM_001330465	5	c.T230C	p.F77S	0.58	Not found	PS	PM	U	U	PM	U	PS (27.3)	-	No	VUS
6	RFXANK	603200	chr19	19304867	G	A	missense	NM_001291303.16	2	c.G112A	p.V38M	0.56	Not found	PS	U	BS	BM	BM	U	U (25.2)	-	No	VUS
7	BACH2	605394	chr6	90718533	A	C	missense	NM_001170794	4	c.A31C	p.M11L (p.Met11Leu)	0.50	Not found	BS	BM	PS	BS	BM	BM	U (23.5)	-	No	VUS
8	BACH2	605394	chr6	90661316	C	T	missense	NM_001170794	5	c.C509T	p.T170M	0.53	Not found	U	BM	BS	BM	BS	BS	BS (22.7)	-	No	VUS
9	CTC1	613129	chr17	8139527	T	G	missense	NM_025099	6	c.T926G	p.L309R	0.46	Not found	U	BM	BM	U	BS	U	BS (22.8)	-	No	VUS
10	FANCA	227650	chr16	89877479	G	C	missense	NM_000135	4	c.G284C	p.G95A	0.49	Not found	BM	U	BM	BM	BS	BS	U (23.9)	-	No	VUS
11	FANCC	227645	chr9	97873765	C	A	missense	NM_000136	13	c.C1309A	p.Q437K	0.55	Not found	BS	U	BM	BS	U	BS	BS (22.3)	-	No	VUS
12	FAT4	612411	chr4	126372792	C	A	missense	NM_001291285	9	c.C10627A	p.Q3543K	0.42	Not found	BS	BM	BS	U	BM	BS	BM (21.6)	-	No	VUS
13	FNIP1	619705	chr5	131054701	A	C	missense	NM_001291303.4	4	c.A373C	p.S125R	0.43	Not found	U	BM	-	U	BS	BM	PS (27.1)	-	No	VUS
14	GFI1	600871	chr1	92946504	G	T	missense	NM_001291303.6	4	c.G440T	p.R147L	0.65	Not found	U	BM	BS	BM	BS	BM	BM (19.7)	-	No	VUS
15	HYOU1	601746	chr11	118921824	A	G	missense	NM_001291303.7	14	c.A1588G	p.K530E	0.52	Not found	U	U	PS	U	U	BM	BS (28.7)	-	No	VUS
16	MCM10	619313	chr10	13213147	T	C	missense	NM_001291303.10	3	c.T233C	p.F78S	0.52	Not found	PS	BM	PS	U	U	BM	PS (27.7)	-	No	VUS
17	SEC61A1	609213	chr3	127779457	C	T	missense	NM_001291303.17	7	c.C569T	p.T190I	0.53	Not found	U	U	PS	U	U	PS	PS (26.0)	-	No	VUS
18	VAV1	164875	chr19	6833737	T	G	missense	NM_001291303.29	17	c.T1628G	p.M543R	0.52	Not found	BM	BM	BM	BS	BS	U	BM (20.8)	-	No	VUS
19	TNFRSF11A	603499	chr18	60036304	G	C	missense	NM_001291303.25	9	c.G1112C	p.S371T	0.48	Not found	U	-	BM	U	BS	U	U (25.5)	-	No	VUS
20	VPS13B	607817	chr8	100587938	T	A	missense	NM_001291303.28	32	c.T5077A	p.F1693I	0.44	Not found	U	PS	U	U	U	U	U (24.3)	-	No	VUS
21	WIPF1	602357	chr2	175427306	G	A	missense	NM_001291303.31	8	c.G1481A	p.G494D	0.54	Not found	PS	U	U	U	PS	BS	PS (25.7)	-	No	VUS
22	ADA	608958	chr20	43251493	C	T	missense	NM_00132205	7	c.C352T	p.R118W	0.52	3.98e-05	U	U	BM	U	PS	U	BM (21.7)	-	No	VUS
23	SH3BP2	118400	chr4	2826443	G	A	missense	NM_001291303.19	4	c.G343A	p.E115K	0.48	3.99e-06	U	U	U	BS	BM	BM	U (24.4)	-	No	VUS
24	RASGRP1	603962	chr15	38818507	A	T	missense	NM_001291303.15	3	c.A319T	p.I107F	0.47	4.02e-06	BS	BS	BM	U	BM	BS	BS (15.7)	-	No	VUS
25	IL12RB2	614891	chr1	67838463	T	C	missense	NM_001291303.8	12	c.T1714C	p.C572R	0.59	6.57e-06	BM	BS	BS	BS	U	BS	BM (18.7)	-	No	VUS
26	ATAD3A	617183	chr1	1460652	T	G	missense	NM_001170535	12	c.T1247G	p.F416C	0.52	7.96e-06	PS	PM	PS	U	PS	U	U (25.3)	-	No	VUS
27	SNX10	614780	chr7	26404717	G	T	missense	NM_001291303.20	2	c.G11T	p.R4L	0.48	7.96e-06	BS	U	BM	BM	BM	BS	U (23.2)	-	No	VUS
28	LYST	601746	chr1	235969143	C	T	missense	NM_001291303.9	6	c.C3293T	p.T1098I	0.42	7.97e-06	BS	BM	BS	U	BS	BS	BS (12.6)	-	No	VUS
29	FAT4	612411	chr4	125490380	G	C	missense	NM_001291303.3	18	c.G13564C	p.V4522L	0.50	3.18e-05	PS	BM	BM	U	U	U	U (24.9)	-	No	VUS
30	CD3D	186790	chr11	118211216	A	T	missense	NM_000732	2	c.A148T	p.T50S	0.64	1.19e-05	BM	BM	BM	U	BM	BS	BS (0.5)	-	No	VUS
31	RASGRP1	603962	chr15	38799928	C	T	missense	NM_001291303.14	9	c.C1241T	p.T414M	0.58	1.77e-05	U	PS	PS	U	U	BS	PM (32.0)	-	No	VUS
32	EXTL3	617425	chr8	28574693	G	A	missense	NM_001440	3	c.G1117A	p.A373T	0.45	0.0000279	BM	BM	PS	U	BS	PS	BS (22.4)	-	No	VUS
33	CCBE1	612753	chr18	57103325	C	T	missense	NM_133459	11	c.C1036T	p.R346C	0.59	3.58e-05	PS	U	U	U	U	U	PM (31.0)	-	No	VUS
34	FANCI	609053	chr15	89847144	G	A	missense	NM_018193	27	c.G2876A	p.R959Q	0.60	3.58e-05	BM	BM	BM	U	BM	BS	BS (7.27)	-	No	VUS
35	WDR1	604734	chr4	10083043	G	A	missense	NM_001291303.30	8	c.G802A	p.V268I	0.45	4.41e-05	BM	BM	BM	U	BS	BS	BS (5.9)	-	No	VUS
36	FANCC	227645	chr9	97873825	G	A	missense	NM_000136	13	c.G1249A	p.E417K	0.55	0.0000557	BS	U	BS	BS	BS	BS	U (23.4)	-	No	VUS
37	UNC13D	608897	chr17	73832671	G	A	missense	NM_001291303.26	14	c.G1280A	p.R427Q	0.40	6.38e-05	U	U	U	U	U	U	PM (32)	-	No	VUS
38	SEMA3E	608166	chr7	83047777	C	T	missense	NM_001291303.18	5	c.C299T	p.S100L	0.50	7.29e-05	BM	BM	BM	BM	BM	BM	BS (16.0)	-	No	VUS
39	BRIP1	609054	chr17	59821817	G	A	missense	NM_032043	15	c.G2233A	p.A745T	0.43	0.0000836	BM	BS	U	U	U	U	U (24.3)	-	No	VUS
40	STIM1	605921	chr11	4112814	G	A	missense	NM_001291303.21	12	c.G2162A	p.R721H	0.50	0.0000875	BM	BM	BS	U	BM	BS	BM (19.8)	-	No	VUS
41	USB1	613276	chr16	58054085	G	A	missense	NM_001291303.27	6	c.G680A	p.R227H	0.61	9.94e-05	U	BS	U	U	PS	BS	U (25.2)	-	No	VUS
42	CARD14	602723	chr17	78169003	C	T	missense	NM_052819	7	c.C659T	p.S220L	0.60	0.00011	BM	BM	BM	U	U	BS	BS (15.7)	-	No	VUS
43	FPR1	136537	chr19	52249689	C	T	missense	NM_001291303.5	2	c.C559T	p.P187S	0.42	0.000223	BM	BM	BM	U	BM	BS	BS (3.4)	-	No	VUS

## Sheet: Table S3
Supplemental Table 3. Survival analysis - multivariate Cox regression
Event-free survival (EFS)†		HR (95%CI)	p-value
Age (years, quantitative)		1.01 (0.99-1.04)	0.26
Gender
Male (ref.)		1	-
Female		1.24 (0.71-2.18)	0.45
Cytopenia, any
No (ref.)		1	-
Yes		5.47 (1.65-18.07)	0.005
STAT3/5B mutation
No (ref.)		1	-
Yes		1.02 (0.58-1.79)	0.95
hcD variants
Non-carrier (ref.)		1	-
Carrier		0.50 (0.23-1.08)	0.08
Overall survival (OS)		HR (95%CI)	p-value
Age (years, quantitative)		1.03 (1.00-1.07)	0.05
Gender
Male (ref.)		1	-
Female		0.87 (0.42-1.79)	0.71
Cytopenia, any
No (ref.)		1	-
Yes		2.16 (0.47-9.83)	0.32
STAT3/5B mutation
No (ref.)		1	-
Yes		0.68 (0.32-1.43)	0.31
hcD variants
Non-carrier (ref.)		1	-
Carrier		0.51 (0.16-1.59)	0.24
†Defined as the initiation of therapy, need of transfusions, splenectomy, transplant, transformation to high-grade lymphoma, or death.
hcD: high-confidence deleterious variants in IEI-linked genes. HR: hazard ratio. EFS: progression free survival. OS: overall survival. 95%CI: 95% confidence interval.

## Sheet: Table_S4
Supplemental Table 4. Panel of putative T-cell lymphoid drivers genes screened in this study. The list includes genes reported as recurrently mutated in LGLL, mature T-cell lymphoid neoplasms and lymphoid clonal hemopoiesis (L-CHIP). Ensembl annotations are provided.
Gene	Ensembl_gene_id	External_gene_name	Description	Gene_biotype
ABCC9	ENSG00000069431	ABCC9	ATP binding cassette subfamily C member 9 [Source:HGNC Symbol;Acc:HGNC:60]	protein_coding
ABL1	ENSG00000097007	ABL1	ABL proto-oncogene 1 non-receptor tyrosine kinase [Source:HGNC Symbol;Acc:HGNC:76]	protein_coding
ADAMTSL1	ENSG00000178031	ADAMTSL1	ADAMTS like 1 [Source:HGNC Symbol;Acc:HGNC:14632]	protein_coding
ADCY3	ENSG00000138031	ADCY3	adenylate cyclase 3 [Source:HGNC Symbol;Acc:HGNC:234]	protein_coding
AKAP6	ENSG00000151320	AKAP6	A-kinase anchoring protein 6 [Source:HGNC Symbol;Acc:HGNC:376]	protein_coding
ANGPT2	ENSG00000091879	ANGPT2	angiopoietin 2 [Source:HGNC Symbol;Acc:HGNC:485]	protein_coding
ARHGAP25	ENSG00000163219	ARHGAP25	Rho GTPase activating protein 25 [Source:HGNC Symbol;Acc:HGNC:28951]	protein_coding
ARID1A	ENSG00000117713	ARID1A	AT-rich interaction domain 1A [Source:HGNC Symbol;Acc:HGNC:11110]	protein_coding
ARID1B	ENSG00000049618	ARID1B	AT-rich interaction domain 1B [Source:HGNC Symbol;Acc:HGNC:18040]	protein_coding
ARNT2	ENSG00000172379	ARNT2	aryl hydrocarbon receptor nuclear translocator 2 [Source:HGNC Symbol;Acc:HGNC:16876]	protein_coding
ASXL3	ENSG00000141431	ASXL3	additional sex combs like 3 transcriptional regulator [Source:HGNC Symbol;Acc:HGNC:29357]	protein_coding
ATM	ENSG00000149311	ATM	ATM serine/threonine kinase [Source:HGNC Symbol;Acc:HGNC:795]	protein_coding
ATR	ENSG00000175054	ATR	ATR serine/threonine kinase [Source:HGNC Symbol;Acc:HGNC:882]	protein_coding
AUTS2	ENSG00000158321	AUTS2	activator of transcription and developmental regulator [Source:HGNC Symbol;Acc:HGNC:14262]	protein_coding
B2M	ENSG00000166710	B2M	beta-2-microglobulin [Source:HGNC Symbol;Acc:HGNC:914]	protein_coding
BCL11A	ENSG00000119866	BCL11A	B cell CLL/lymphoma 11A [Source:HGNC Symbol;Acc:HGNC:13221]	protein_coding
C2orf71	ENSG00000179270	C2orf71	chromosome 2 open reading frame 71 [Source:HGNC Symbol;Acc:HGNC:34383]	protein_coding
CACNA1E	ENSG00000198216	CACNA1E	calcium voltage-gated channel subunit alpha1 E [Source:HGNC Symbol;Acc:HGNC:1392]	protein_coding
CACNA2D3	ENSG00000157445	CACNA2D3	calcium voltage-gated channel auxiliary subunit alpha2delta 3 [Source:HGNC Symbol;Acc:HGNC:15460]	protein_coding
CAD	ENSG00000084774	CAD	carbamoyl-phosphate synthetase 2 aspartate transcarbamylase and dihydroorotase [Source:HGNC Symbol;Acc:HGNC:1424]	protein_coding
CARD11	ENSG00000198286	CARD11	caspase recruitment domain family member 11 [Source:HGNC Symbol;Acc:HGNC:16393]	protein_coding
CCL2	ENSG00000108691	CCL2	C-C motif chemokine ligand 2 [Source:HGNC Symbol;Acc:HGNC:10618]	protein_coding
CCL22	ENSG00000102962	CCL22	C-C motif chemokine ligand 22 [Source:HGNC Symbol;Acc:HGNC:10621]	protein_coding
CCND3	ENSG00000112576	CCND3	cyclin D3 [Source:HGNC Symbol;Acc:HGNC:1585]	protein_coding
CD40LG	ENSG00000102245	CD40LG	CD40 ligand [Source:HGNC Symbol;Acc:HGNC:11935]	protein_coding
CD58	ENSG00000116815	CD58	CD58 molecule [Source:HGNC Symbol;Acc:HGNC:1688]	protein_coding
CDC25B	ENSG00000101224	CDC25B	cell division cycle 25B [Source:HGNC Symbol;Acc:HGNC:1726]	protein_coding
CDH20	ENSG00000101542	CDH20	cadherin 20 [Source:HGNC Symbol;Acc:HGNC:1760]	protein_coding
CDKN2A	ENSG00000147889	CDKN2A	cyclin dependent kinase inhibitor 2A [Source:HGNC Symbol;Acc:HGNC:1787]	protein_coding
CHD2	ENSG00000173575	CHD2	chromodomain helicase DNA binding protein 2 [Source:HGNC Symbol;Acc:HGNC:1917]	protein_coding
CHD8	ENSG00000100888	CHD8	chromodomain helicase DNA binding protein 8 [Source:HGNC Symbol;Acc:HGNC:20153]	protein_coding
CHD9	ENSG00000177200	CHD9	chromodomain helicase DNA binding protein 9 [Source:HGNC Symbol;Acc:HGNC:25701]	protein_coding
CNTNAP2	ENSG00000174469	CNTNAP2	contactin associated protein like 2 [Source:HGNC Symbol;Acc:HGNC:13830]	protein_coding
COL11A1	ENSG00000060718	COL11A1	collagen type XI alpha 1 chain [Source:HGNC Symbol;Acc:HGNC:2186]	protein_coding
COL24A1	ENSG00000171502	COL24A1	collagen type XXIV alpha 1 chain [Source:HGNC Symbol;Acc:HGNC:20821]	protein_coding
COL3A1	ENSG00000168542	COL3A1	collagen type III alpha 1 chain [Source:HGNC Symbol;Acc:HGNC:2201]	protein_coding
COL6A3	ENSG00000163359	COL6A3	collagen type VI alpha 3 chain [Source:HGNC Symbol;Acc:HGNC:2213]	protein_coding
CSMD3	ENSG00000164796	CSMD3	CUB and Sushi multiple domains 3 [Source:HGNC Symbol;Acc:HGNC:19291]	protein_coding
CUX2	ENSG00000111249	CUX2	cut like homeobox 2 [Source:HGNC Symbol;Acc:HGNC:19347]	protein_coding
DAPK1	ENSG00000196730	DAPK1	death associated protein kinase 1 [Source:HGNC Symbol;Acc:HGNC:2674]	protein_coding
DDX3X	ENSG00000215301	DDX3X	DEAD-box helicase 3 X-linked [Source:HGNC Symbol;Acc:HGNC:2745]	protein_coding
DDX59	ENSG00000118197	DDX59	DEAD-box helicase 59 [Source:HGNC Symbol;Acc:HGNC:25360]	protein_coding
DGKB	ENSG00000136267	DGKB	diacylglycerol kinase beta [Source:HGNC Symbol;Acc:HGNC:2850]	protein_coding
DMD	ENSG00000198947	DMD	dystrophin [Source:HGNC Symbol;Acc:HGNC:2928]	protein_coding
DNAH5	ENSG00000039139	DNAH5	dynein axonemal heavy chain 5 [Source:HGNC Symbol;Acc:HGNC:2950]	protein_coding
DNER	ENSG00000187957	DNER	delta/notch like EGF repeat containing [Source:HGNC Symbol;Acc:HGNC:24456]	protein_coding
DNMT3A	ENSG00000119772	DNMT3A	DNA methyltransferase 3 alpha [Source:HGNC Symbol;Acc:HGNC:2978]	protein_coding
DSCAM	ENSG00000171587	DSCAM	DS cell adhesion molecule [Source:HGNC Symbol;Acc:HGNC:3039]	protein_coding
EEF1A1	ENSG00000156508	EEF1A1	eukaryotic translation elongation factor 1 alpha 1 [Source:HGNC Symbol;Acc:HGNC:3189]	protein_coding
EPHA7	ENSG00000135333	EPHA7	EPH receptor A7 [Source:HGNC Symbol;Acc:HGNC:3390]	protein_coding
EYS	ENSG00000188107	EYS	eyes shut homolog (Drosophila) [Source:HGNC Symbol;Acc:HGNC:21555]	protein_coding
FAS	ENSG00000026103	FAS	Fas cell surface death receptor [Source:HGNC Symbol;Acc:HGNC:11920]	protein_coding
FASLG	ENSG00000117560	FASLG	Fas ligand [Source:HGNC Symbol;Acc:HGNC:11936]	protein_coding
FAT1	ENSG00000083857	FAT1	FAT atypical cadherin 1 [Source:HGNC Symbol;Acc:HGNC:3595]	protein_coding
FAT2	ENSG00000086570	FAT2	FAT atypical cadherin 2 [Source:HGNC Symbol;Acc:HGNC:3596]	protein_coding
FAT3	ENSG00000165323	FAT3	FAT atypical cadherin 3 [Source:HGNC Symbol;Acc:HGNC:23112]	protein_coding
FAT4	ENSG00000196159	FAT4	FAT atypical cadherin 4 [Source:HGNC Symbol;Acc:HGNC:23109]	protein_coding
FBXW7	ENSG00000109670	FBXW7	F-box and WD repeat domain containing 7 [Source:HGNC Symbol;Acc:HGNC:16712]	protein_coding
FLT3	ENSG00000122025	FLT3	fms related tyrosine kinase 3 [Source:HGNC Symbol;Acc:HGNC:3765]	protein_coding
FSIP2	ENSG00000188738	FSIP2	fibrous sheath interacting protein 2 [Source:HGNC Symbol;Acc:HGNC:21675]	protein_coding
FSTL5	ENSG00000168843	FSTL5	follistatin like 5 [Source:HGNC Symbol;Acc:HGNC:21386]	protein_coding
FYN	ENSG00000010810	FYN	FYN proto-oncogene Src family tyrosine kinase [Source:HGNC Symbol;Acc:HGNC:4037]	protein_coding
GLI3	ENSG00000106571	GLI3	GLI family zinc finger 3 [Source:HGNC Symbol;Acc:HGNC:4319]	protein_coding
GRID2	ENSG00000152208	GRID2	glutamate ionotropic receptor delta type subunit 2 [Source:HGNC Symbol;Acc:HGNC:4576]	protein_coding
GRM7	ENSG00000196277	GRM7	glutamate metabotropic receptor 7 [Source:HGNC Symbol;Acc:HGNC:4599]	protein_coding
HERC2	ENSG00000128731	HERC2	HECT and RLD domain containing E3 ubiquitin protein ligase 2 [Source:HGNC Symbol;Acc:HGNC:4868]	protein_coding
HIST1H2BC	ENSG00000180596	HIST1H2BC	histone cluster 1 H2B family member c [Source:HGNC Symbol;Acc:HGNC:4757]	protein_coding
HRNR	ENSG00000197915	HRNR	hornerin [Source:HGNC Symbol;Acc:HGNC:20846]	protein_coding
HTT	ENSG00000197386	HTT	huntingtin [Source:HGNC Symbol;Acc:HGNC:4851]	protein_coding
ITGAL	ENSG00000005844	ITGAL	integrin subunit alpha L [Source:HGNC Symbol;Acc:HGNC:6148]	protein_coding
ITPKB	ENSG00000143772	ITPKB	inositol-trisphosphate 3-kinase B [Source:HGNC Symbol;Acc:HGNC:6179]	protein_coding
JAK1	ENSG00000162434	JAK1	Janus kinase 1 [Source:HGNC Symbol;Acc:HGNC:6190]	protein_coding
JAK3	ENSG00000105639	JAK3	Janus kinase 3 [Source:HGNC Symbol;Acc:HGNC:6193]	protein_coding
KDM6A	ENSG00000147050	KDM6A	lysine demethylase 6A [Source:HGNC Symbol;Acc:HGNC:12637]	protein_coding
KDR	ENSG00000128052	KDR	kinase insert domain receptor [Source:HGNC Symbol;Acc:HGNC:6307]	protein_coding
KIAA0196	ENSG00000164961	WASHC5	WASH complex subunit 5 [Source:HGNC Symbol;Acc:HGNC:28984]	protein_coding
KLF2	ENSG00000127528	KLF2	Kruppel like factor 2 [Source:HGNC Symbol;Acc:HGNC:6347]	protein_coding
KLHL9	ENSG00000198642	KLHL9	kelch like family member 9 [Source:HGNC Symbol;Acc:HGNC:18732]	protein_coding
KMT2A	ENSG00000118058	KMT2A	lysine methyltransferase 2A [Source:HGNC Symbol;Acc:HGNC:7132]	protein_coding
KMT2C	ENSG00000055609	KMT2C	lysine methyltransferase 2C [Source:HGNC Symbol;Acc:HGNC:13726]	protein_coding
KMT2D	ENSG00000167548	KMT2D	lysine methyltransferase 2D [Source:HGNC Symbol;Acc:HGNC:7133]	protein_coding
KMT5C	ENSG00000133247	KMT5C	lysine methyltransferase 5C [Source:HGNC Symbol;Acc:HGNC:28405]	protein_coding
KRAS	ENSG00000133703	KRAS	KRAS proto-oncogene GTPase [Source:HGNC Symbol;Acc:HGNC:6407]	protein_coding
KY	ENSG00000174611	KY	kyphoscoliosis peptidase [Source:HGNC Symbol;Acc:HGNC:26576]	protein_coding
LAMC3	ENSG00000050555	LAMC3	laminin subunit gamma 3 [Source:HGNC Symbol;Acc:HGNC:6494]	protein_coding
LRP1B	ENSG00000168702	LRP1B	LDL receptor related protein 1B [Source:HGNC Symbol;Acc:HGNC:6693]	protein_coding
MUC16	ENSG00000181143	MUC16	mucin 16 cell surface associated [Source:HGNC Symbol;Acc:HGNC:15582]	protein_coding
MYC	ENSG00000136997	MYC	MYC proto-oncogene bHLH transcription factor [Source:HGNC Symbol;Acc:HGNC:7553]	protein_coding
MYO18B	ENSG00000133454	MYO18B	myosin XVIIIB [Source:HGNC Symbol;Acc:HGNC:18150]	protein_coding
NCKAP5	ENSG00000176771	NCKAP5	NCK associated protein 5 [Source:HGNC Symbol;Acc:HGNC:29847]	protein_coding
NCOR2	ENSG00000196498	NCOR2	nuclear receptor corepressor 2 [Source:HGNC Symbol;Acc:HGNC:7673]	protein_coding
NDST3	ENSG00000164100	NDST3	N-deacetylase and N-sulfotransferase 3 [Source:HGNC Symbol;Acc:HGNC:7682]	protein_coding
NEB	ENSG00000183091	NEB	nebulin [Source:HGNC Symbol;Acc:HGNC:7720]	protein_coding
NFKBIA	ENSG00000100906	NFKBIA	NFKB inhibitor alpha [Source:HGNC Symbol;Acc:HGNC:7797]	protein_coding
NOTCH1	ENSG00000148400	NOTCH1	notch 1 [Source:HGNC Symbol;Acc:HGNC:7881]	protein_coding
NOTCH2	ENSG00000134250	NOTCH2	notch 2 [Source:HGNC Symbol;Acc:HGNC:7882]	protein_coding
NRAS	ENSG00000213281	NRAS	NRAS proto-oncogene, GTPase [Source:HGNC Symbol;Acc:HGNC:7989]	protein_coding
NRLP3	ENSG00000162711	NRLP3	NLR family pyrin domain containing 3 [Source:HGNC Symbol;Acc:HGNC:16400]	protein_coding
NRP1	ENSG00000099250	NRP1	neuropilin 1 [Source:HGNC Symbol;Acc:HGNC:8004]	protein_coding
NRP2	ENSG00000118257	NRP2	neuropilin 2 [Source:HGNC Symbol;Acc:HGNC:8005]	protein_coding
OLFML2A	ENSG00000185585	OLFML2A	olfactomedin like 2A [Source:HGNC Symbol;Acc:HGNC:27270]	protein_coding
OTOG	ENSG00000188162	OTOG	otogelin [Source:HGNC Symbol;Acc:HGNC:8516]	protein_coding
PCDH11X	ENSG00000102290	PCDH11X	protocadherin 11 X-linked [Source:HGNC Symbol;Acc:HGNC:8656]	protein_coding
PCDH15	ENSG00000150275	PCDH15	protocadherin related 15 [Source:HGNC Symbol;Acc:HGNC:14674]	protein_coding
PCDHA11	ENSG00000249158	PCDHA11	protocadherin alpha 11 [Source:HGNC Symbol;Acc:HGNC:8665]	protein_coding
PCLO	ENSG00000186472	PCLO	piccolo presynaptic cytomatrix protein [Source:HGNC Symbol;Acc:HGNC:13406]	protein_coding
PDCD1	ENSG00000188389	PDCD1	programmed cell death 1 [Source:HGNC Symbol;Acc:HGNC:8760]	protein_coding
PDGFRB	ENSG00000113721	PDGFRB	platelet derived growth factor receptor beta [Source:HGNC Symbol;Acc:HGNC:8804]	protein_coding
PIK3R1	ENSG00000145675	PIK3R1	phosphoinositide-3-kinase regulatory subunit 1 [Source:HGNC Symbol;Acc:HGNC:8979]	protein_coding
PLA2G4C	ENSG00000105499	PLA2G4C	phospholipase A2 group IVC [Source:HGNC Symbol;Acc:HGNC:9037]	protein_coding
POT1	ENSG00000128513	POT1	protection of telomeres 1 [Source:HGNC Symbol;Acc:HGNC:17284]	protein_coding
PRDM1	ENSG00000057657	PRDM1	PR/SET domain 1 [Source:HGNC Symbol;Acc:HGNC:9346]	protein_coding
PRKCB	ENSG00000166501	PRKCB	protein kinase C beta [Source:HGNC Symbol;Acc:HGNC:9395]	protein_coding
PTCH1	ENSG00000185920	PTCH1	patched 1 [Source:HGNC Symbol;Acc:HGNC:9585]	protein_coding
PTK2	ENSG00000169398	PTK2	protein tyrosine kinase 2 [Source:HGNC Symbol;Acc:HGNC:9611]	protein_coding
PTPN2	ENSG00000175354	PTPN2	protein tyrosine phosphatase non-receptor type 2 [Source:HGNC Symbol;Acc:HGNC:9650]	protein_coding
PTPRD	ENSG00000153707	PTPRD	protein tyrosine phosphatase receptor type D [Source:HGNC Symbol;Acc:HGNC:9668]	protein_coding
PTPRK	ENSG00000152894	PTPRK	protein tyrosine phosphatase receptor type K [Source:HGNC Symbol;Acc:HGNC:9674]	protein_coding
RHOA	ENSG00000067560	RHOA	ras homolog family member A [Source:HGNC Symbol;Acc:HGNC:667]	protein_coding
ROS1	ENSG00000047936	ROS1	ROS proto-oncogene 1 receptor tyrosine kinase [Source:HGNC Symbol;Acc:HGNC:10261]	protein_coding
RP1L1	ENSG00000183638	RP1L1	RP1 like 1 [Source:HGNC Symbol;Acc:HGNC:15946]	protein_coding
RYR2	ENSG00000198626	RYR2	ryanodine receptor 2 [Source:HGNC Symbol;Acc:HGNC:10484]	protein_coding
SALL3	ENSG00000256463	SALL3	spalt like transcription factor 3 [Source:HGNC Symbol;Acc:HGNC:10527]	protein_coding
SEPTIN4	ENSG00000108387	SEPTIN4	septin 4 [Source:HGNC Symbol;Acc:HGNC:9165]	protein_coding
SETD1B	ENSG00000139718	SETD1B	SET domain containing 1B [Source:HGNC Symbol;Acc:HGNC:29187]	protein_coding
SETDB1	ENSG00000143379	SETDB1	SET domain bifurcated 1 [Source:HGNC Symbol;Acc:HGNC:10761]	protein_coding
SGK1	ENSG00000118515	SGK1	serum/glucocorticoid regulated kinase 1 [Source:HGNC Symbol;Acc:HGNC:10810]	protein_coding
SLC6A15	ENSG00000072041	SLC6A15	solute carrier family 6 member 15 [Source:HGNC Symbol;Acc:HGNC:13621]	protein_coding
SLC9A6	ENSG00000198689	SLC9A6	solute carrier family 9 member A6 [Source:HGNC Symbol;Acc:HGNC:11079]	protein_coding
SMAD6	ENSG00000137834	SMAD6	SMAD family member 6 [Source:HGNC Symbol;Acc:HGNC:6772]	protein_coding
SMARCA4	ENSG00000127616	SMARCA4	SWI/SNF related, matrix associated, actin dependent regulator of chromatin, subfamily a, member 4 [Source:HGNC Symbol;Acc:HGNC:11100]	protein_coding
SOCS1	ENSG00000185338	SOCS1	suppressor of cytokine signaling 1 [Source:HGNC Symbol;Acc:HGNC:19383]	protein_coding
SOCS3	ENSG00000184557	SOCS3	suppressor of cytokine signaling 3 [Source:HGNC Symbol;Acc:HGNC:19391]	protein_coding
SORCS3	ENSG00000156395	SORCS3	sortilin related VPS10 domain containing receptor 3 [Source:HGNC Symbol;Acc:HGNC:16699]	protein_coding
SPEN	ENSG00000065526	SPEN	spen family transcriptional repressor [Source:HGNC Symbol;Acc:HGNC:17575]	protein_coding
SRRM2	ENSG00000167978	SRRM2	serine/arginine repetitive matrix 2 [Source:HGNC Symbol;Acc:HGNC:16639]	protein_coding
SSC5D	ENSG00000179954	SSC5D	scavenger receptor cysteine rich family member with 5 domains [Source:HGNC Symbol;Acc:HGNC:26641]	protein_coding
STAG1	ENSG00000118007	STAG1	STAG1 cohesin complex component [Source:HGNC Symbol;Acc:HGNC:11354]	protein_coding
STAG2	ENSG00000101972	STAG2	STAG2 cohesin complex component [Source:HGNC Symbol;Acc:HGNC:11355]	protein_coding
STAT1	ENSG00000115415	STAT1	signal transducer and activator of transcription 1 [Source:HGNC Symbol;Acc:HGNC:11362]	protein_coding
STAT3	ENSG00000168610	STAT3	signal transducer and activator of transcription 3 [Source:HGNC Symbol;Acc:HGNC:11364]	protein_coding
STAT5A	ENSG00000126561	STAT5A	signal transducer and activator of transcription 5A [Source:HGNC Symbol;Acc:HGNC:11366]	protein_coding
STAT5B	ENSG00000173757	STAT5B	signal transducer and activator of transcription 5B [Source:HGNC Symbol;Acc:HGNC:11367]	protein_coding
STAT6	ENSG00000166888	STAT6	signal transducer and activator of transcription 6 [Source:HGNC Symbol;Acc:HGNC:11368]	protein_coding
SULF1	ENSG00000137573	SULF1	sulfatase 1 [Source:HGNC Symbol;Acc:HGNC:20391]	protein_coding
SVEP1	ENSG00000165124	SVEP1	sushi von Willebrand factor type A EGF and pentraxin domain containing 1 [Source:HGNC Symbol;Acc:HGNC:15985]	protein_coding
SYNE1	ENSG00000131018	SYNE1	spectrin repeat containing nuclear envelope protein 1 [Source:HGNC Symbol;Acc:HGNC:17089]	protein_coding
SYNJ1	ENSG00000159082	SYNJ1	synaptojanin 1 [Source:HGNC Symbol;Acc:HGNC:11503]	protein_coding
TAF1	ENSG00000147133	TAF1	TATA-box binding protein associated factor 1 [Source:HGNC Symbol;Acc:HGNC:11535]	protein_coding
TBL1XR1	ENSG00000177565	TBL1XR1	transducin beta like 1 X-linked receptor 1 [Source:HGNC Symbol;Acc:HGNC:29529]	protein_coding
TCTN2	ENSG00000168778	TCTN2	tectonic family member 2 [Source:HGNC Symbol;Acc:HGNC:25774]	protein_coding
TENM3	ENSG00000218336	TENM3	teneurin transmembrane protein 3 [Source:HGNC Symbol;Acc:HGNC:29944]	protein_coding
TLR8	ENSG00000101916	TLR8	toll like receptor 8 [Source:HGNC Symbol;Acc:HGNC:15632]	protein_coding
TNFAIP3	ENSG00000118503	TNFAIP3	TNF alpha induced protein 3 [Source:HGNC Symbol;Acc:HGNC:11896]	protein_coding
TNFRSF14	ENSG00000157873	TNFRSF14	TNF receptor superfamily member 14 [Source:HGNC Symbol;Acc:HGNC:11912]	protein_coding
TP53	ENSG00000141510	TP53	tumor protein p53 [Source:HGNC Symbol;Acc:HGNC:11998]	protein_coding
TP63	ENSG00000073282	TP63	tumor protein p63 [Source:HGNC Symbol;Acc:HGNC:15979]	protein_coding
TTN	ENSG00000155657	TTN	titin [Source:HGNC Symbol;Acc:HGNC:12403]	protein_coding
UBA1	ENSG00000130985	UBA1	ubiquitin like modifier activating enzyme 1 [Source:HGNC Symbol;Acc:HGNC:12469]	protein_coding
UBR5	ENSG00000104517	UBR5	ubiquitin protein ligase E3 component n-recognin 5 [Source:HGNC Symbol;Acc:HGNC:16806]	protein_coding
USH2A	ENSG00000042781	USH2A	usherin [Source:HGNC Symbol;Acc:HGNC:12601]	protein_coding
VAV1	ENSG00000141968	VAV1	vav guanine nucleotide exchange factor 1 [Source:HGNC Symbol;Acc:HGNC:12657]	protein_coding
VCAN	ENSG00000038427	VCAN	versican [Source:HGNC Symbol;Acc:HGNC:2464]	protein_coding
WDFY3	ENSG00000163625	WDFY3	WD repeat and FYVE domain containing 3 [Source:HGNC Symbol;Acc:HGNC:20751]	protein_coding
XIRP2	ENSG00000163092	XIRP2	xin actin binding repeat containing 2 [Source:HGNC Symbol;Acc:HGNC:14303]	protein_coding
XPO1	ENSG00000082898	XPO1	exportin 1 [Source:HGNC Symbol;Acc:HGNC:12825]	protein_coding
ZC3H12A	ENSG00000163874	ZC3H12A	zinc finger CCCH-type containing 12A [Source:HGNC Symbol;Acc:HGNC:26259]	protein_coding
ZNF585B	ENSG00000245680	ZNF585B	zinc finger protein 585B [Source:HGNC Symbol;Acc:HGNC:30948]	protein_coding

## Sheet: Table_S5
Supplemental Table 5. List of P/LP mutations in T-cell lymphoid drivers in the WES cohort. Information regarding variant cDNA and protein changes (hg38), and VAF is provided. Abbreviations: VAF: variant allele frequency.
Gene	Transcript	c.DNA	Protein	VAF
CHD2	NM_001271	c.2516G>A	p.G839D	0.233333
CREBBP	NM_001079846	c.4306T>C	p.C1436R	0.375
CREBBP	NM_001079846	c.1178A>G	p.N393S	0.385542
CSMD3	NM_052900	c.A5891G	p.Y1964C	0.38
DDX3X	NM_001356	c.C1126T	p.R376C	0.19
DNMT3A	NM_022552	c.G886T	p.V296L	0.37
DNMT3A	NM_153759	c.2204A>G	p.Y735C	0.442857
DNMT3A	NM_153759	c.2165G>T	p.C722F	0.366667
DNMT3A	NM_153759	c.2311C>T	p.R771X	0.444444
KDM6A	NM_001291415	c.4034+2T>G	NA	0.37
KDM6A	NM_001291415	c.3301-1G>C	NA	0.44
KDR	NM_002253	c.1096A>T	p.K366X	0.357143
KMT2C	NM_170606	c.2263C>T	p.Q755X	0.181818
KMT2D	NM_003482	c.G2862T	p.L954F	0.48
KMT2D	NM_003482	c.A4477T	p.N1493Y	0.44
KMT2D	NM_003482	c.G15143A	p.R5048H	0.34
KMT5C	NM_032701.4	c.506G>A	R169Q	0.34
KRAS	NM_033360.4	c.35G>C	p.G12A	0.018
KRAS	NM_033360.4	c.A13G	p.K5E	0.308642
LRP1B	NM_018557	c.C4174A	p.L1392I	0.2
NOTCH1	NM_017617	c.3374C>T	p.A1125V	0.39
NRAS	NM_002524.5	c.38G>A	p.G13D	0.230126
PCLO	NM_014510	c.4837C>T	p.R1613X	0.216216
POT1	NM_001042594	c.1504G>T	p.G502X	0.185185
POT1	NM_001042594	c.1504G>T	p.G502X	0.228571
STAG2	NM_001375377.1	c.3058G>A	p.V1020I	0.06
STAT3	NM_139276.3	c.1981G>T	p.D661Y	0.06
STAT3	NM_139276.3	c.1919A>T	p.Y640F	0.12
STAT3	NM_139276.3	c.1919A>T	p.Y640F	0.08
STAT3	NM_139276.3	c.1919A>T	p.Y640F	0.45
STAT3	NM_139276.3	c.1919A>T	p.Y640F	0.04
STAT3	NM_139276.3	c.1919A>T	p.Y640F	0.32
STAT3	NM_139276.3	c.1981G>T	p.D661Y	0.01
STAT3	NM_139276.3	c.1940A>T	p.N647I	0.07
STAT3	NM_139276.3	c.1981G>T	p.D661Y	0.21
STAT3	NM_139276.3	c.1982A>T	p.D661V	0.004
STAT3	NM_139276.3	c.1982A>T	p.D661V	0.07
STAT3	NM_139276.3	c.1919A>T	p.Y640F	0.02
STAT3	NM_139276.3	c.1919A>T	p.Y640F	0.08
STAT3	NM_139276.3	c.1919A>T	p.Y640F	0.08
STAT3	NM_139276.3	c.1940A>T	p.N647I	0.37
STAT3	NM_139276.3	c.1981G>T	p.D661Y	0.1
STAT3	NM_139276.3	c.1919A>T	p.Y640F	0.14
STAT3	NM_139276.3	c.1919A>T	p.Y640F	0.1
STAT3	NM_139276.3	c.1842C>G	p.S614R	0.2
STAT3	NM_139276.3	c.1919A>T	p.Y640F	0.02
STAT3	NM_139276.3	c.1981G>T	p.D661Y	0.26
STAT3	NM_139276.3	c.1842C>G	p.S614R	0.17
STAT3	NM_139276.3	c.1982A>T	p.D661Y	0.02
STAT3	NM_139276.3	c.1981G>T	p.D661V	0.22
STAT3	NM_139276.3	c.1972_1974delAAGinsCAC	p.K658H	0.1
STAT3	NM_139276.3	c.1919A>T	p.Y640F	0.03
STAT3	NM_139276.3	c.1981G>T	p.D661Y	0.34
STAT3	NM_139276.3	c.1919A>T	p.Y640F	0.01
STAT3	NM_139276.3	c.1981G>T	p.D661Y	0.13
STAT3	NM_139276.3	c.1919A>T	p.Y640F	0.29
STAT3	NM_139276.3	c.1940A>T	p.N647I	0.24
STAT3	NM_139276.3	c.1972_1974delAAGinsAAAAAG	p.K658delinsYK	0.28
STAT3	NM_139276.3	c.1981G>T	p.D661Y	0.01
STAT3	NM_139276.3	c.1981G>T	p.D661Y	0.2
STAT3	NM_139276.3	c.1919A>T	p.Y640F	0.03
STAT3	NM_139276.3	c.1940A>T	p.N647I	0.02
STAT3	NM_139276.3	c.1982A>T	p.D661V	0.07
STAT3	NM_139276.3	c.1981G>T	p.D661Y	0.17
STAT3	NM_139276.3	c.1919A>T	p.Y640F	0.01
STAT3	NM_139276.3	c.1981G>T	p.D661Y	0.36
STAT3	NM_139276.3	c.1919A>T	p.Y640F	0.31
STAT3	NM_139276.3	c.1939_1940delAAinsTT	p.N647F	0.26
STAT3	NM_139276.3	c.1919A>T	p.Y640F	0.02
STAT3	NM_139276.3	c.1972_1974delAAGinsCAC	p.K658H	0.02
STAT3	NM_139276.3	c.1919A>T	p.Y640F	0.08
STAT5B	NM_012448.3	c.A1924C	p.N642H	0.37
STAT6	NM_001178079	c.254A>T	p.E85V	0.222222
TET2	NM_001127208	c.1630C>T	R544X	0.19
TET2	NM_001127208	c.T3755C	p.L1252P	0.2
TET2	NM_001127208	c.680dupA	p.E227fs	0.326923
TET2	NM_001127208	c.3755T>C	p.L1252P	0.2037
TET2	NM_001127208	c.5447T>G	p.L1816X	0.3851
TET2	NM_001127208	c.1630C>T	p.R544X	0.3511
TET2	NM_001127208	c.3088C>T	p.Q1030X	0.382979
TET2	NM_001127208	c.5152G>T	p.V1718L	0.413043
TET2	NM_001127208	c.4974_4975insTA	p.L1658fs	0.170732
TET2	NM_001127208	c.3581C>T	p.P1194L	0.2025
TNFAIP3	NM_001270507	c.295+1G>T	NA	0.19
TNFAIP3	NM_001270507	c.G295C	p.G99R	0.39
TNFAIP3	NM_001270507	c.1435delA	p.R479fs	0.11
TP53	NM_001276761	c.T409C	p.C137R	0.32
TTN	NM_133378	c.12028G>T	p.E4010X	0.16
UBA1	NM_153280	c.121A>G	p.M41V	0.35
VCAN	NM_001164098	c.G1343A	p.G448E	0.37
XIRP2	NM_001199144	c.C6881T	p.A2294V	0.21

## Sheet: Table_S6
Supplemental Table 6. Summary of mature T-cell neoplasm cell lines gathered from DepMap. Full information on this dataset is available in: https://depmap.org/portal/. Neoplasia subtype, ploidy, oncogenic fusions, availability of WES and RNA-seq, STAT3 amplification status estimated as described in Supplementary Methods, and Set# for differential expression analysis are provided. Abbreviations: AL…
sampleID	Disease	Ploidy	Oncogenic_fusion	WES	RNA-seq	STAT3 status	Set# for DGE analysis
KARPAS299	ALCL	2n	NPM1::ALK	Yes	Yes	CN Neutral	2
HH	CTCL	4n	FOXK2::TP63	Yes	Yes	CN Neutral	1
MJ	CTCL	2n	None	Yes	Yes	CN Neutral	3
KE37	ATLL	2n+	None	Yes	Yes	CN Neutral	3
LOUCY	ATLL	2n	SET::NUP214	Yes	Yes	CN Neutral
TALL1	ATLL	4n	None	Yes	Yes	CN Neutral	3
SUPM2	ALCL	2n	NPM1::ALK	Yes	Yes	CN Neutral	2
DEL	ALCL	2n+	NPM1::ALK	Yes	Yes	CN Neutral	2
SR786	ALCL	3n	NPM1::ALK	Yes	Yes	CN Neutral	2
HUT78	CTCL	3n	None	Yes	Yes	CN Neutral	3
HUT102	CTCL	3n	None	Yes	Yes	CN Neutral	3
SUDHL1	ALCL	3n	NPM1::ALK	Yes	Yes	Amplification	2
KIJK	ALCL	3n	NPM1::ALK	Yes	Yes	CN Neutral	2
DERL2	HSTCL	2n	CD53::PDGFRB	Yes	Yes	CN Neutral
DL40	ALCL	2n+	TBL1XR1::TP63	Yes	Yes	CN Neutral	1
FEPD	ALCL	2n	MKLN1-AS1::DUSP22	Yes	Yes	CN Neutral
KARPAS384	ATLL	2n+	None	Yes	Yes	CN Neutral	3
L82	ALCL	3n	NPM1::ALK	Yes	Yes	CN Neutral	2
MAC2A	ALCL	2n	PCM1::JAK2	Yes	Yes	CN Neutral
MOTN1	T_LGLL	2n	TBL1XR1::TP63	Yes		CN Neutral
OCILY12	PTCL	2n	None	Yes	Yes	Amplification	3
SMZ1	PTCL	2n+	TBL1XR1::TP63	Yes	Yes	Amplification	1
CTV1	ATLL	4n	TAL1::TRB	Yes		CN Neutral
CTV1DM	ATLL	4n	None	Yes	Yes	CN Neutral	3
ATN1	ATLL	2n	None	Yes		CN Neutral	3
H9	CTCL	3n	None	Yes		CN Neutral	3

## Sheet: Table_S7
Supplemental Table 7. Copy number variants in T-LGLL patients with WES data
Chr	Start	End	Band	Hugo Symbol	CNV type
1	181733435	181750487	1q25.3	CACNA1E	Amplification
2	151709655	151724364	2q23.3	NEB	Amplification
17	58526217	58531965	17q22	SEPTIN4, SEPTIN4-AS1	Deletion
19	55343975	55346689	19q13.42	KMT5C	Amplification

## Sheet: Table S8
Supplemental Table 8. Gene pathway analysis for the high-confidence deleterious variants (hcD) in IEI genes and genes dysregulated in T-LGL. The enriched pathways are listed in three columns: (i) only in IEI network, (ii) only in T-LGL network and (iii) common pathways. GO annotation is used. Abbreviations: hcD: high-confidence deleterious variants, IEI: inborn errors of immunity, GO: gene ontolo…
(i) hcD in IEI genes-only pathways (GO annotation name)	(ii) T-LGL-only pathways (GO annotation name)	(iii) Common pathways (GO annotation name)
N of exclusive pathways = 64	N of exclusive pathways = 305	N of common pathways = 28
adaptive immune response	activation of innate immune response	blood coagulation
adaptive immune response based on somatic recombination of immune receptors built from immunoglobulin superfamily domains	activation of protein kinase activity	cellular response to biotic stimulus
anoikis	aging	cellular response to interleukin-6
B cell activation	alpha-beta T cell activation involved in immune response	coagulation
bone remodeling	alpha-beta T cell differentiation involved in immune response	Fc receptor mediated stimulatory signaling pathway
bone resorption	aminopeptidase activity	Fc receptor signaling pathway
cardiac muscle cell proliferation	angiogenesis	Fc-gamma receptor signaling pathway
cardioblast differentiation	antigen receptor-mediated signaling pathway	hemostasis
cell proliferation involved in heart morphogenesis	apoptotic mitochondrial changes	I-kappaB kinase/NF-kappaB signaling
cellular response to tumor necrosis factor	blood vessel endothelial cell migration	immune response-regulating cell surface receptor signaling pathway involved in phagocytosis
endocardial cushion formation	CD4-positive, alpha-beta T cell differentiation involved in immune response	interleukin-12 production
endolysosome	cell aging	leukocyte proliferation
ERBB signaling pathway	cell chemotaxis	pattern recognition receptor signaling pathway
heart trabecula morphogenesis	cell migration involved in sprouting angiogenesis	peptidyl-tyrosine modification
homotypic cell-cell adhesion	cell-substrate adhesion	peptidyl-tyrosine phosphorylation
interleukin-6 production	cellular response to abiotic stimulus	platelet activation
interleukin-8 production	cellular response to acid chemical	positive regulation of cell activation
membrane microdomain	cellular response to chemical stress	positive regulation of cell-cell adhesion
negative regulation of epidermal growth factor receptor signaling pathway	cellular response to environmental stimulus	positive regulation of defense response
negative regulation of protein tyrosine kinase activity	cellular response to external stimulus	positive regulation of leukocyte activation
negative regulation of signaling receptor activity	cellular response to extracellular stimulus	positive regulation of leukocyte cell-cell adhesion
negative regulation of transferase activity	cellular response to growth hormone stimulus	positive regulation of lymphocyte activation
phosphoprotein binding	cellular response to inorganic substance	positive regulation of T cell activation
platelet aggregation	cellular response to insulin stimulus	positive regulation of tumor necrosis factor superfamily cytokine production
positive regulation of cardiac muscle tissue growth	cellular response to interleukin-1	protein autophosphorylation
positive regulation of heart growth	cellular response to interleukin-12	regulation of interleukin-12 production
positive regulation of organ growth	cellular response to interleukin-15	regulation of tumor necrosis factor production
positive regulation of transcription from RNA polymerase II promoter in response to stress	cellular response to interleukin-2	toll-like receptor signaling pathway
positive regulation of transcription from RNA polymerase II promoter involved in cellular response to chemical stimulus	cellular response to interleukin-7
protein kinase binding	cellular response to light stimulus
protein phosphorylated amino acid binding	cellular response to metal ion
regulation of anoikis	cellular response to molecule of bacterial origin
regulation of B cell activation	cellular response to nutrient levels
regulation of bone remodeling	cellular response to oxidative stress
regulation of bone resorption	cellular response to peptide
regulation of cardiac muscle cell proliferation	cellular response to peptide hormone stimulus
regulation of ERBB signaling pathway	cellular response to radiation
regulation of homotypic cell-cell adhesion	cellular response to starvation
regulation of interleukin-6 production	cellular response to UV
regulation of interleukin-8 production	cellular response to vascular endothelial growth factor stimulus
regulation of killing of cells of other organism	collagen metabolic process
regulation of mast cell activation involved in immune response	cytokine receptor binding
regulation of Notch signaling pathway	early endosome to late endosome transport
regulation of pattern recognition receptor signaling pathway	endoderm development
regulation of platelet activation	endoderm formation
regulation of platelet-derived growth factor receptor signaling pathway	endothelial cell migration
regulation of protein tyrosine kinase activity	endothelial cell proliferation
regulation of tissue remodeling	epithelial cell migration
regulation of toll-like receptor 2 signaling pathway	epithelial cell proliferation
regulation of toll-like receptor signaling pathway	epithelium migration
regulation of tumor necrosis factor superfamily cytokine production	ERK1 and ERK2 cascade
regulation of type I interferon production	erythrocyte differentiation
response to tumor necrosis factor	erythrocyte homeostasis
response to virus	exopeptidase activity
tissue homeostasis	extracellular matrix organization
tissue remodeling	extrinsic apoptotic signaling pathway
tolerance induction	extrinsic apoptotic signaling pathway via death domain receptors
toll-like receptor 2 signaling pathway	extrinsic component of membrane
transmembrane receptor protein serine/threonine kinase signaling pathway	fibroblast proliferation
tumor necrosis factor production	formation of primary germ layer
tumor necrosis factor superfamily cytokine production	gastrulation
tumor necrosis factor-mediated signaling pathway	gland development
type I interferon production	glomerular mesangium development
ventricular cardiac muscle tissue morphogenesis	glomerulus vasculature development
	glycerolipid biosynthetic process
	glycerophospholipid biosynthetic process
	Golgi inheritance
	Golgi organization
	granulocyte chemotaxis
	growth factor receptor binding
	growth hormone receptor signaling pathway
	homeostasis of number of cells
	inflammatory cell apoptotic process
	innate immune response activating cell surface receptor signaling pathway
	innate immune response-activating signal transduction
	inositol lipid-mediated signaling
	interleukin-10 production
	keratinocyte migration
	kidney development
	leukocyte apoptotic process
	leukocyte cell-cell adhesion
	leukocyte chemotaxis
	leukocyte homeostasis
	leukocyte migration
	lipid modification
	lipid phosphorylation
	long-chain fatty acid import into cell
	lymphocyte apoptotic process
	lymphocyte differentiation
	lymphocyte homeostasis
	lymphocyte migration
	macroautophagy
	mammary gland development
	metalloexopeptidase activity
	metallopeptidase activity
	muscle cell differentiation
	muscle cell migration
	muscle cell proliferation
	MyD88-independent toll-like receptor signaling pathway
	myeloid cell differentiation
	myeloid cell homeostasis
	myeloid leukocyte differentiation
	myeloid leukocyte migration
	necroptotic process
	necrotic cell death
	negative regulation of anion transmembrane transport
	negative regulation of apoptotic signaling pathway
	negative regulation of autophagy
	negative regulation of coagulation
	negative regulation of cysteine-type endopeptidase activity
	negative regulation of endopeptidase activity
	negative regulation of extrinsic apoptotic signaling pathway
	negative regulation of hemostasis
	negative regulation of hydrolase activity
	negative regulation of lipid biosynthetic process
	negative regulation of lipid localization
	negative regulation of lipid metabolic process
	negative regulation of lipid transport
	negative regulation of peptidase activity
	negative regulation of proteolysis
	negative regulation of wound healing
	neuroinflammatory response
	neuron projection guidance
	nitric oxide biosynthetic process
	organelle inheritance
	peptidyl-serine modification
	peptidyl-threonine modification
	phosphatidylinositol 3-kinase activity
	phosphatidylinositol 3-kinase complex
	phosphatidylinositol 3-kinase regulator activity
	phosphatidylinositol 3-kinase signaling
	phosphatidylinositol biosynthetic process
	phosphatidylinositol kinase activity
	phosphatidylinositol metabolic process
	phosphatidylinositol phosphate kinase activity
	phosphatidylinositol-mediated signaling
	phospholipid biosynthetic process
	platelet alpha granule
	platelet-derived growth factor receptor signaling pathway
	polysaccharide biosynthetic process
	polysaccharide metabolic process
	positive chemotaxis
	positive regulation of apoptotic process
	positive regulation of blood vessel endothelial cell migration
	positive regulation of carbohydrate metabolic process
	positive regulation of cell adhesion
	positive regulation of cell migration
	positive regulation of chemotaxis
	positive regulation of cysteine-type endopeptidase activity
	positive regulation of cysteine-type endopeptidase activity involved in apoptotic process
	positive regulation of DNA-binding transcription factor activity
	positive regulation of endopeptidase activity
	positive regulation of endothelial cell migration
	positive regulation of epithelial cell migration
	positive regulation of epithelial cell proliferation
	positive regulation of innate immune response
	positive regulation of leukocyte chemotaxis
	positive regulation of leukocyte migration
	positive regulation of leukocyte proliferation
	positive regulation of lipid metabolic process
	positive regulation of lymphocyte proliferation
	positive regulation of MAP kinase activity
	positive regulation of mitochondrion organization
	positive regulation of mononuclear cell proliferation
	positive regulation of myeloid cell differentiation
	positive regulation of peptidase activity
	positive regulation of peptidyl-tyrosine phosphorylation
	positive regulation of positive chemotaxis
	positive regulation of protein localization to membrane
	positive regulation of protein serine/threonine kinase activity
	positive regulation of proteolysis
	positive regulation of response to biotic stimulus
	positive regulation of response to wounding
	positive regulation of small molecule metabolic process
	positive regulation of smooth muscle cell proliferation
	positive regulation of vasculature development
	programmed necrotic cell death
	protein kinase B signaling
	protein serine/threonine kinase activity
	protein serine/threonine/tyrosine kinase activity
	Rac protein signal transduction
	reactive oxygen species metabolic process
	receptor signaling pathway via JAK-STAT
	receptor signaling pathway via STAT
	regulation of angiogenesis
	regulation of apoptotic signaling pathway
	regulation of autophagy
	regulation of binding
	regulation of blood coagulation
	regulation of blood vessel endothelial cell migration
	regulation of carbohydrate biosynthetic process
	regulation of cell migration involved in sprouting angiogenesis
	regulation of cell proliferation involved in kidney development
	regulation of cell-substrate adhesion
	regulation of chemotaxis
	regulation of cyclase activity
	regulation of cysteine-type endopeptidase activity
	regulation of cysteine-type endopeptidase activity involved in apoptotic process
	regulation of cysteine-type endopeptidase activity involved in apoptotic signaling pathway
	regulation of cytokine-mediated signaling pathway
	regulation of cytoplasmic transport
	regulation of DNA binding
	regulation of endopeptidase activity
	regulation of endothelial cell migration
	regulation of endothelial cell proliferation
	regulation of epithelial cell migration
	regulation of epithelial cell proliferation
	regulation of ERK1 and ERK2 cascade
	regulation of erythrocyte differentiation
	regulation of extrinsic apoptotic signaling pathway
	regulation of extrinsic apoptotic signaling pathway via death domain receptors
	regulation of fatty acid beta-oxidation
	regulation of fibroblast proliferation
	regulation of hemopoiesis
	regulation of I-kappaB kinase/NF-kappaB signaling
	regulation of inflammatory response
	regulation of innate immune response
	regulation of interleukin-10 production
	regulation of intracellular transport
	regulation of keratinocyte migration
	regulation of leukocyte apoptotic process
	regulation of leukocyte cell-cell adhesion
	regulation of leukocyte chemotaxis
	regulation of leukocyte migration
	regulation of leukocyte proliferation
	regulation of lipid biosynthetic process
	regulation of lipid kinase activity
	regulation of lipid metabolic process
	regulation of macroautophagy
	regulation of MAP kinase activity
	regulation of mitochondrion organization
	regulation of monooxygenase activity
	regulation of morphogenesis of an epithelium
	regulation of muscle cell differentiation
	regulation of myeloid cell differentiation
	regulation of peptidase activity
	regulation of peptidyl-tyrosine phosphorylation
	regulation of phosphatidylinositol 3-kinase signaling
	regulation of phospholipid biosynthetic process
	regulation of polysaccharide biosynthetic process
	regulation of polysaccharide metabolic process
	regulation of positive chemotaxis
	regulation of protein autophosphorylation
	regulation of protein binding
	regulation of protein kinase B signaling
	regulation of protein localization to membrane
	regulation of reactive oxygen species metabolic process
	regulation of release of cytochrome c from mitochondria
	regulation of response to cytokine stimulus
	regulation of response to wounding
	regulation of smooth muscle cell proliferation
	regulation of sprouting angiogenesis
	regulation of stress-activated protein kinase signaling cascade
	regulation of T cell activation
	regulation of tyrosine phosphorylation of STAT protein
	regulation of vascular associated smooth muscle cell proliferation
	regulation of vasculature development
	regulation of wound healing
	release of cytochrome c from mitochondria
	response to acid chemical
	response to amino acid starvation
	response to cadmium ion
	response to decreased oxygen levels
	response to extracellular stimulus
	response to growth hormone
	response to insulin
	response to interleukin-1
	response to interleukin-12
	response to interleukin-15
	response to interleukin-2
	response to interleukin-6
	response to interleukin-7
	response to light stimulus
	response to lipopolysaccharide
	response to mechanical stimulus
	response to metal ion
	response to molecule of bacterial origin
	response to nutrient levels
	response to oxidative stress
	response to oxygen levels
	response to peptide hormone
	response to reactive oxygen species
	response to starvation
	response to temperature stimulus
	response to UV
	response to UV-A
	secretory granule lumen
	serine hydrolase activity
	serine-type peptidase activity
	smooth muscle cell migration
	smooth muscle cell proliferation
	sprouting angiogenesis
	stress-activated MAPK cascade
	stress-activated protein kinase signaling cascade
	T cell apoptotic process
	T cell differentiation involved in immune response
	T cell migration
	T-helper cell differentiation
	tissue migration
	transferase complex, transferring phosphorus-containing groups
	tyrosine phosphorylation of STAT protein
	vascular associated smooth muscle cell proliferation
	vascular endothelial growth factor receptor binding
	vascular endothelial growth factor signaling pathway
	vesicle-mediated transport between endosomal compartments

## Sheet: Table_S9
Supplemental Table 9. Summary of clinical characteristics of scRNA-seq T-LGLL and healthy control samples. Full information on this dataset is available in: Huuhtanen J et al. Nat Commun. 2022. 13:1981. PMID: 35411050. Abbreviations: Pt: patient. HC: healthy control.
	Age Dx (years)	Gender	STAT3mt and VAF	QC: range of number of different genes	QC: percentages of mitochondrial transcripts out of total transcripts
Pt 1	58	Female	Y640F 21%	900-3000	<12
Pt 1	58	Female	Y640F 2%	700-3000	<15
Pt 2	55	Male	D661Y 45%	200-1000	<10
Pt 2	55	Male	D661Y 50%	100-600	<10
Pt 3	53	Female	Y640F 6%	900-3000	<10
Pt 4	67	Female	Y640F 25%	400-2200	<12
Pt 5	74	Female	Y640F 7%	500-2500	<12
Pt 6	75	Male	Wild type	300-2500	<12
Pt 7	65	Female	Y640F 39%	200-2000	<18
Pt 8	84	Male	S614R 39%, D170H 1.5%	300-2000	<10
Pt 9	36	Male	D661Y 12%, Y640F 3%, N647I 0.02%, I659L 0.01%	200-2000	<18
HC 1	52	Male	Wild type
HC 2	58	Male	Wild type
HC 3	56	Male	Wild type
HC 4	56	Female	Wild type
HC 5	63	Female	Wild type
HC 6	55	Female	Wild type

## Sheet: Table_S10
Supplemental Table 10. Differentially expressed genes between STAT3mt and STAT3wt hyperexpanded T-cells from T-LGLL samples (n=11). Average log2FoldChange (avg_logFC) values > 0 correspond to genes upregulated in STAT3mt (i.e. downregulated in STAT3wt) T-LGL clones; avg_logFC < 0 correspond to genes downregulated in STAT3mt (upregulated in STAT3wt) T-LGL clones. Full information on this dataset i…
gene	p_val	avg_logFC	p_val_adj
RAC2	4.32836e-90	-0.310987	9.80503e-86
GPI	4.25145e-43	-0.378289	9.63081e-39
HLA-DPA1	4.22478e-142	-0.475646	9.5704e-138
ARID5B	4.20976e-16	0.390287	9.53636e-12
CD3G	4.17588e-12	0.483216	9.45962e-08
CD8B	4.13637e-72	-0.25609	9.37013e-68
BIN1	4.07597e-45	-0.312009	9.2333e-41
FYB	4.00873e-104	0.504985	9.08099e-100
ARRB2	3.97371e-58	-0.409075	9.00165e-54
CASP4	3.94156e-32	-0.298294	8.92882e-28
RBM39	3.92791e-09	0.44174	8.89788e-05
PCBP1	3.79842e-61	-0.278429	8.60456e-57
CD7	3.79765e-27	-0.269882	8.60282e-23
S100A10	3.78277e-86	-0.308337	8.56911e-82
APMAP	3.78266e-63	-0.40526	8.56886e-59
TRGV4	3.77697e-35	0.453656	8.55596e-31
GPSM3	3.7756e-76	-0.339889	8.55287e-72
GTF3C1	3.73408e-10	0.319204	8.4588e-06
IFITM1	3.71738e-37	0.523625	8.42097e-33
PSAP	3.71635e-43	-0.305657	8.41866e-39
TNFSF9	3.64267e-28	0.306489	8.25174e-24
SLC25A6	3.63804e-67	-0.263963	8.24126e-63
NCR3	3.63482e-24	0.348061	8.23396e-20
RPL23A	3.5575e-181	-0.334437	8.0588e-177
RPN1	3.52252e-31	-0.29346	7.97957e-27
GZMK	3.51045e-53	-0.744926	7.95222e-49
TRBV7-3	3.50651e-252	2.60689	7.9433e-248
C14orf2	3.49886e-81	0.329955	7.92596e-77
CDC25B	3.46285e-46	-0.39251	7.8444e-42
CCL3	3.45798e-91	1.02659	7.83335e-87
GSTP1	3.45482e-15	0.474747	7.8262e-11
FOS	3.38303e-59	-0.274614	7.66358e-55
TRA2B	3.34472e-09	0.384939	7.5768e-05
HLA-DPB1	3.31858e-82	-0.29328	7.51757e-78
ENO1	3.30911e-58	-0.408774	7.49613e-54
TMA7	3.3089e-19	0.459813	7.49566e-15
SERPINB1	3.30703e-10	0.314155	7.4914e-06
RABAC1	3.28872e-17	0.455964	7.44994e-13
RPL13A	3.25413e-212	-0.415506	7.37157e-208
CTSW	3.23737e-127	-0.321401	7.33361e-123
ATP5F1B	3.17804e-119	-0.564112	7.19922e-115
HIST1H4C	3.17436e-13	0.364599	7.19087e-09
WHSC1L1	3.1396e-84	0.345255	7.11213e-80
KLRG1	3.11929e-195	-1.01251	7.06612e-191
COMMD6	3.10826e-09	0.456225	7.04115e-05
ATP5G3	3.10435e-103	0.424779	7.03228e-99
ITGA4	3.08898e-30	-0.301763	6.99747e-26
TSC22D3	3.01269e-26	0.279412	6.82465e-22
ATP5J	2.97758e-74	0.292273	6.74512e-70
ATP5E	2.95471e-159	1.11024	6.6933e-155
PTPRC	2.90041e-112	-0.368807	6.5703e-108
SELK	2.89981e-113	0.536342	6.56893e-109
PPP1CA	2.89464e-70	-0.325829	6.55722e-66
CD5	2.88258e-114	-0.760456	6.52991e-110
GNB2L1	2.81952e-171	1.68421	6.38706e-167
WAS	2.80361e-44	-0.314186	6.35102e-40
GNLY	2.80226e-195	-0.556756	6.34796e-191
KIR3DL2	2.77234e-33	0.46658	6.28018e-29
COTL1	2.74346e-31	-0.459279	6.21476e-27
TRAV14DV4	2.67258e-104	-1.47866	6.05419e-100
AC090498.1	2.66214e-109	0.510831	6.03054e-105
GNB2	2.65062e-31	-0.261689	6.00445e-27
TRAV9-2	2.64357e-47	-0.509985	5.98849e-43
DNAJC1	2.63923e-43	-0.363759	5.97864e-39
TRGV2	2.63219e-89	0.505846	5.9627e-85
PTGDS	2.61942e-83	1.52707	5.93376e-79
RPS27	2.59369e-20	0.28939	5.8755e-16
LY9	2.54965e-31	-0.321104	5.77572e-27
ATP5F1	2.5216e-72	0.29099	5.71218e-68
LY6E	2.46006e-61	-0.293859	5.57277e-57
CD3E	2.4574e-186	-0.422688	5.56676e-182
TMEM230	2.44436e-27	-0.266015	5.53722e-23
SELPLG	2.43278e-68	-0.482053	5.51097e-64
RPS28	2.41446e-74	0.351816	5.46949e-70
P4HB	2.39124e-37	-0.319714	5.41687e-33
DNAJB1	2.37887e-76	-0.369259	5.38885e-72
LSP1	2.34427e-126	-0.352461	5.31047e-122
PPP2R1A	2.30797e-22	-0.260697	5.22824e-18
TOB1	2.25946e-36	-0.365822	5.11835e-32
SDCBP	2.24435e-11	0.272744	5.08412e-07
TRAV1-2	2.22908e-104	0.629508	5.04953e-100
VSIR	2.22407e-67	-0.484176	5.03819e-63
DDOST	2.22169e-34	-0.295687	5.03279e-30
RACK1	2.21867e-217	-0.328059	5.02594e-213
CORO1B	2.18984e-13	0.407767	4.96064e-09
SEPW1	2.17096e-109	0.507157	4.91788e-105
LINC-PINT	2.15955e-76	0.331764	4.89202e-72
FAM177A1	2.14631e-10	0.308299	4.86203e-06
NEAT1	2.12832e-09	0.46814	4.82128e-05
HLA-DQA2	2.12285e-67	-0.550507	4.80888e-63
GIMAP7	2.08955e-36	-0.305954	4.73345e-32
HLA-A	2.08467e-269	-0.560982	4.72241e-265
MT-CO1	2.05956e-180	-0.335607	4.66553e-176
RPS10	2.05497e-76	0.867598	4.65513e-72
RIN3	2.03305e-11	0.289469	4.60547e-07
PABPC1	2.02055e-98	-0.320395	4.57715e-94
LCK	1.99781e-86	-0.416749	4.52563e-82
LYST	1.98861e-36	0.479054	4.5048e-32
ATP5PB	1.98579e-66	-0.42458	4.4984e-62
TOX	1.95774e-11	0.267842	4.43487e-07
IL7R	1.95361e-30	-0.546242	4.42552e-26
ANXA5	1.92321e-24	-0.261957	4.35665e-20
NDUFB1	1.92295e-11	0.512344	4.35606e-07
THEMIS2	1.90821e-48	0.325108	4.32267e-44
GIMAP4	1.89646e-30	-0.328061	4.29605e-26
SAMSN1	1.8851e-18	0.251676	4.27032e-14
RPL4	1.88119e-124	-0.303765	4.26147e-120
ERAP2	1.87307e-28	-0.261061	4.24308e-24
RPS26	1.86487e-177	-0.291852	4.22448e-173
CD2	1.78685e-102	-0.549024	4.04775e-98
MTRNR2L8	1.78416e-62	1.8695	4.04166e-58
ATP5J2	1.78117e-81	0.303522	4.03488e-77
PTPRCAP	1.77958e-30	0.709622	4.03129e-26
LPXN	1.77014e-25	-0.277436	4.0099e-21
PXN	1.74416e-28	-0.263834	3.95104e-24
HLA-E	1.73959e-122	-0.268214	3.94068e-118
GZMM	1.71919e-95	-0.329725	3.89449e-91
CRTAM	1.70581e-12	0.269494	3.86418e-08
GRAP2	1.68714e-24	-0.272455	3.82188e-20
RPL27A	1.66163e-141	-0.341453	3.76408e-137
AREG	1.65667e-44	0.916361	3.75286e-40
ARHGDIB	1.61771e-145	-0.330001	3.6646e-141
ATP5F1A	1.61102e-60	-0.39928	3.64945e-56
RPL37	1.59586e-101	0.463898	3.61511e-97
CLEC2D	1.59555e-24	-0.256727	3.6144e-20
C1orf162	1.59489e-33	-0.411677	3.61292e-29
BTN3A2	1.59456e-48	-0.382327	3.61215e-44
H1FX	1.59369e-10	0.41073	3.6102e-06
Sep.01	1.58617e-33	-0.27414	3.59314e-29
TPT1	1.55877e-155	-0.310995	3.53109e-151
TSPYL2	1.52253e-13	0.435574	3.449e-09
IL2RG	1.49842e-48	0.672474	3.39437e-44
LCP2	1.49317e-34	-0.275489	3.38248e-30
RPLP0	1.47537e-145	-0.347869	3.34216e-141
AOAH	1.4728e-27	-0.274958	3.33633e-23
MT-ND1	1.46538e-130	-0.309149	3.31952e-126
SELENOF	1.46084e-69	-0.450228	3.30925e-65
RIPOR2	1.45819e-81	-0.509655	3.30325e-77
CD8A	1.45557e-282	-0.605015	3.29729e-278
RPL34	1.43775e-52	0.250538	3.25693e-48
KLRB1	1.4265e-60	1.0423	3.23144e-56
IFITM2	1.41487e-25	0.512566	3.20509e-21
TCEB2	1.40652e-134	0.66483	3.1862e-130
GZMA	1.40361e-135	-0.397759	3.17961e-131
STMN3	1.36885e-27	-0.297221	3.10086e-23
HIST1H1C	1.34726e-11	0.399236	3.05194e-07
RPL26	1.34598e-10	0.309036	3.04906e-06
TRIR	1.31671e-93	-0.319622	2.98274e-89
TMC6	1.31471e-28	-0.275636	2.97822e-24
HLA-B	1.31437e-134	-0.251206	2.97745e-130
TRBV24-1	1.3041e-82	-1.16899	2.95417e-78
PRMT2	1.28531e-60	-0.430011	2.91162e-56
RPS29	1.27491e-65	0.859825	2.88806e-61
ITM2A	1.2625e-28	0.537089	2.85995e-24
CAMK4	1.2576e-39	-0.399748	2.84885e-35
AP2M1	1.25049e-33	-0.283167	2.83273e-29
PTGDR	1.24728e-15	0.273191	2.82545e-11
ANXA6	1.24264e-54	-0.365954	2.81495e-50
PECAM1	1.24064e-13	0.323057	2.81041e-09
PSTPIP1	1.2135e-22	-0.257167	2.74895e-18
TC2N	1.21342e-44	-0.44129	2.74876e-40
CD52	1.21243e-133	-0.324012	2.74651e-129
LDHB	1.20856e-45	-0.300382	2.73775e-41
PDE4B	1.20509e-21	-0.264215	2.72989e-17
METRNL	1.20489e-18	0.344712	2.72943e-14
JUND	1.1944e-22	0.570662	2.70568e-18
NBDY	1.19375e-64	-0.477708	2.70421e-60
TRBV14	1.18835e-90	-1.85373	2.69196e-86
EHD1	1.18581e-23	-0.253634	2.68621e-19
SYTL1	1.1495e-49	-0.359368	2.60396e-45
TNF	1.14491e-15	-0.276278	2.59356e-11
CHURC1	1.14176e-12	0.337154	2.58643e-08
TBC1D10C	1.13683e-36	-0.25967	2.57526e-32
SLC7A5	1.13215e-62	0.628673	2.56466e-58
CD74	1.13016e-79	-0.368987	2.56014e-75
RPS20	1.12896e-138	-0.367087	2.55743e-134
IDH2	1.10397e-32	-0.255202	2.50081e-28
C19orf43	1.09318e-120	0.613647	2.47638e-116
ATP5B	1.08222e-88	0.36879	2.45156e-84
RGS1	1.07927e-13	0.330645	2.44487e-09
ATP5L	1.07183e-150	0.875514	2.42802e-146
XCL1	1.06876e-22	-0.280167	2.42106e-18
SPOCK2	1.05438e-92	-0.587231	2.38848e-88
USMG5	1.05199e-85	0.345409	2.38308e-81
IFITM3	1.04486e-191	0.993916	2.36692e-187
FCRL6	1.02667e-33	-0.290861	2.32571e-29
TRAV8-6	1.02396e-58	-0.871874	2.31958e-54
LRPAP1	1.02114e-26	-0.255016	2.3132e-22
CD6	1.01027e-81	-0.565462	2.28857e-77
ANXA1	1.00553e-164	-0.555445	2.27782e-160
RHOB	1.00545e-39	0.819541	2.27764e-35
SH2D2A	1.00512e-29	-0.288241	2.27689e-25
TRBV3-1	1.00491e-141	1.90129	2.27643e-137
CAP1	1.00487e-40	-0.276311	2.27633e-36
TRGV8	1.00313e-61	0.629005	2.27239e-57
RGS2	1.0017e-11	0.261523	2.26916e-07
NDUFA13	1.00034e-11	0.403422	2.26608e-07
CXCR4	9.92693e-80	-0.312684	2.24875e-75
TAP1	9.90759e-36	-0.314474	2.24437e-31
MT-ND6	9.84094e-49	-0.385402	2.22927e-44
SLC9A3R1	9.81606e-61	-0.352026	2.22363e-56
MCUB	9.60721e-74	-0.52714	2.17632e-69
TAGLN2	9.55657e-177	-0.720035	2.16485e-172
SH2D1B	9.43056e-87	0.531604	2.1363e-82
UBE2F	9.36609e-10	0.276173	2.1217e-05
DDX24	9.32151e-12	0.436551	2.1116e-07
Sep.06	9.15335e-39	-0.30231	2.07351e-34
C20orf24	9.15251e-83	0.359588	2.07332e-78
LAT	9.13784e-69	-0.474671	2.07e-64
RPS17	9.06703e-40	0.603082	2.05396e-35
PTMA	8.91345e-33	0.367608	2.01916e-28
RGCC	8.91128e-35	0.433124	2.01867e-30
C19orf60	8.80766e-84	0.332806	1.9952e-79
GLTSCR2	8.74779e-124	0.680015	1.98164e-119
SNX17	8.73695e-23	-0.262582	1.97918e-18
TMEM109	8.59877e-29	-0.307353	1.94788e-24
EEF2	8.59245e-145	-0.40444	1.94645e-140
KLRC3	8.50795e-62	0.549665	1.92731e-57
CMTM7	8.50434e-30	-0.286413	1.92649e-25
PRDM1	8.37409e-23	0.44017	1.89698e-18
HDAC1	8.36473e-22	-0.254724	1.89486e-17
TRAV12-3	8.29996e-91	-1.45929	1.88019e-86
CORO1A	8.20584e-130	-0.43575	1.85887e-125
EEF1A1	8.11514e-211	-0.46094	1.83832e-206
CYTOR	7.989e-52	-0.317505	1.80975e-47
PBXIP1	7.96807e-89	-0.687319	1.80501e-84
RGS10	7.95081e-33	-0.292308	1.8011e-28
LGALS3	7.93694e-44	0.406157	1.79796e-39
FAM118A	7.89609e-38	-0.319523	1.7887e-33
HLA-DQA1	7.72287e-10	0.323611	1.74946e-05
MT-CYB	7.60376e-141	-0.303449	1.72248e-136
SORL1	7.43001e-33	-0.347328	1.68312e-28
BIN2	7.41171e-67	-0.359677	1.67897e-62
CD44	7.35817e-58	-0.401101	1.66685e-53
ZNF331	7.33103e-33	0.418512	1.6607e-28
GALM	7.27418e-28	-0.286214	1.64782e-23
ATP5G2	7.25659e-149	0.898471	1.64384e-144
MT-ATP6	7.20781e-129	-0.324271	1.63279e-124
MT-ND5	7.16256e-147	-0.363281	1.62253e-142
ITM2B	7.04563e-91	-0.322975	1.59605e-86
RPL36	7.0238e-39	0.356443	1.5911e-34
YWHAQ	6.78861e-60	-0.417726	1.53782e-55
LCP1	6.62347e-80	-0.428999	1.50041e-75
S1PR1	6.57688e-22	-0.270345	1.48986e-17
CCL4L2	6.45651e-50	1.29499	1.46259e-45
NOP53	6.44409e-120	-0.46869	1.45978e-115
CTSD	6.39876e-24	0.301979	1.44951e-19
RPL39	6.39051e-129	0.524083	1.44764e-124
RPS21	6.37888e-49	0.414868	1.44501e-44
PPP1R18	6.27428e-50	-0.357833	1.42131e-45
PHB2	6.26239e-41	-0.356372	1.41862e-36
CCL5	6.24832e-102	-0.257786	1.41543e-97
CMC1	6.24407e-58	-0.335622	1.41447e-53
NPDC1	6.22298e-44	-0.41708	1.40969e-39
SRRT	6.12425e-14	0.407277	1.38733e-09
NKG7	6.10718e-47	0.357698	1.38346e-42
MALAT1	6.09324e-100	0.42482	1.3803e-95
ARHGAP45	6.09172e-55	-0.438191	1.37996e-50
SHISA5	5.91128e-43	-0.332299	1.33908e-38
ATP5D	5.87677e-112	0.516958	1.33126e-107
MSN	5.85568e-50	-0.318685	1.32649e-45
RBL2	5.80486e-29	-0.285934	1.31498e-24
SLC1A4	5.76928e-28	0.32377	1.30691e-23
RPSA	5.74483e-171	-0.368709	1.30138e-166
TPST2	5.73669e-92	-0.627789	1.29953e-87
RHOH	5.72305e-31	-0.33338	1.29644e-26
TSC22D4	5.70041e-36	-0.274349	1.29131e-31
AC020659.1	5.66673e-31	-0.331631	1.28368e-26
DDIT3	5.65053e-11	0.292561	1.28001e-06
SIT1	5.64565e-33	-0.340914	1.27891e-28
THEMIS	5.5524e-71	-0.595876	1.25778e-66
C9orf142	5.52056e-119	0.63068	1.25057e-114
SELL	5.40444e-27	-0.363886	1.22427e-22
FUS	5.31031e-14	0.458468	1.20295e-09
HLA-C	5.30408e-180	-0.351963	1.20153e-175
AES	5.30355e-108	-0.480683	1.20141e-103
SAMD3	5.30135e-51	-0.373846	1.20091e-46
STAT1	5.08438e-22	-0.278725	1.15176e-17
MT-ND3	5.04769e-17	0.536367	1.14345e-12
IGLV2-14	5.04038e-34	-0.31356	1.1418e-29
NDUFA11	5.01761e-12	0.397195	1.13664e-07
ATPIF1	5.01257e-99	0.410881	1.1355e-94
TRGV10	4.9697e-129	-0.824248	1.12579e-124
PDLIM2	4.91683e-22	-0.292118	1.11381e-17
MAFF	4.90313e-36	0.339941	1.11071e-31
TNFAIP8	4.85875e-27	-0.271243	1.10065e-22
FYB1	4.85204e-150	-0.61369	1.09913e-145
DUSP2	4.84989e-94	-0.252609	1.09864e-89
IL10RA	4.84616e-50	-0.426221	1.0978e-45
ICAM3	4.82454e-44	-0.297334	1.0929e-39
PTGER2	4.7916e-31	-0.3044	1.08544e-26
MYH9	4.75449e-35	-0.260716	1.07703e-30
RPS4Y1	4.72778e-212	-0.356258	1.07099e-207
CD300A	4.72433e-49	-0.451306	1.0702e-44
RASAL3	4.61696e-32	-0.277216	1.04588e-27
BCL3	4.53183e-27	0.287881	1.0266e-22
TRBV27	4.52558e-95	-1.56272	1.02518e-90
COX17	4.51394e-13	0.430168	1.02254e-08
LAPTM5	4.51201e-148	-0.476298	1.02211e-143
FABP5	4.51084e-12	0.373919	1.02184e-07
RHOC	4.48678e-13	0.294399	1.01639e-08
APOBEC3G	4.42536e-46	-0.422423	1.00248e-41
PFDN2	3.57943e-05	0.293591	0.810849
DDT	3.14856e-05	0.301107	0.713243
CISD3	2.55698e-05	0.270946	0.579233
BLOC1S1	1.99204e-05	0.390234	0.451257
ATP5MPL	1.83839e-05	0.256557	0.416451
SF1	1.59169e-05	0.359949	0.360566
TOMM5	1.32385e-05	0.351708	0.299892
DDX6	1.09629e-05	0.280868	0.248341
NME2	8.29679e-06	0.403132	0.187947
NDUFA3	6.67703e-06	0.446706	0.151255
CELF2	5.92754e-06	0.360931	0.134277
VAMP2	4.38063e-06	0.335441	0.0992344
CEMIP2	4.33462e-06	0.388035	0.0981921
ZEB2	3.9618e-06	0.363581	0.0897466
MBP	3.95112e-06	0.373071	0.0895048
PRSS23	2.01312e-06	0.344381	0.0456033
MINOS1	1.10459e-06	0.36313	0.0250222
NR4A2	7.71286e-07	0.342431	0.0174719
RNF19A	6.73484e-07	0.254986	0.0152564
CYCS	3.94773e-07	0.370799	0.0089428
DNAJA1	3.75807e-07	0.30927	0.00851317
TPM4	3.08014e-07	0.264719	0.00697745
PTPRA	2.95784e-07	0.254267	0.00670039
STARD3NL	1.32483e-07	0.254496	0.00300114
MYADM	1.3187e-07	0.284084	0.00298726
CSNK1D	1.22606e-07	0.266574	0.0027774
PMAIP1	1.13675e-07	0.305187	0.00257508
SFPQ	4.39507e-08	0.274314	0.000995614
MT-ATP8	3.86023e-08	0.545792	0.000874458
DDX21	2.78543e-08	0.257762	0.000630983
NFKBIZ	2.01304e-08	0.257623	0.000456014
STAT3	1.605e-08	0.373826	0.00036358
KLF2	8.15403e-09	0.511567	0.000184713
IFNG	7.3062e-09	0.431474	0.000165507
KRAS	5.79553e-09	0.34331	0.000131286

[truncated: 3 more sheets: Table_S11, Table S12, Table S13]
