# Supplementary material for: Inborn errors of immunity underlie clonal T cell expansions in large granular lymphocyte leukemia
Source: J Clin Invest. 2025 May 1;135(9):e184431. doi: 10.1172/JCI184431 (PMC12043085; doi:10.1172/JCI184431)
Supplement: Supporting data values [file jci-135-184431-s107.xlsx]

## Sheet: Fig 1C
Fig. 1C
ALC
1.72
2.89
7.5
1.18
2.98
3.91
2.55
1.05
1.5
13.97
1.11
1.31
7.22
2.49
2.5
6.52
1.63
2.79
2.53
0.99
6.62
1.05
1.9
4.86
2.82
3.34
6.06
3.35
3.22
1.49
2.12
6.87
3.51
3.79
3.96
3.93
6.34
4.31
2.95
2.31
1.72
3.17
3.3
18.91
9.11
1.49
0.71
7.08
0.41
5.9
3.18
0.56
2.65
6.59
0.81
7.42
5.8
2.62
0.27
26.1
6.16
1.43
6.62
1.43
1.24
2.07
5.54
4.27
5.79
2.43
4.97
2.84
0.67
1.39
6.55
0.83
2.42
0.19
2.3
2.88
0.88
6
2.01
2.44
2.27
2.7
3.19
3.61
10.05
6.74
4.28
2.79
16.7
4.39
1.63
2.61
0.42
3.71
9.58
1.05
3
5.41
2.24
7.69
2.01
16.66
8.89
1.89
10.8
1.93
4.25
0.65
1
1.04
6.07
1.32
1.4
1.97
0.93
1.68
5.84
1.39
3.31
5.07
3.01
3.44
15.85
4.43
22.21
20.84
3.56
6.14
0.95
11.68
3.36
6.29
2.96
3.15
2.54
8.59
6.75
1.91
5.59
4.4
4.6
9.44
1.46
10.07
1.55
1.81
1.44
0.72
5.54
3.35
6.16
10.08
2.02
8.59
1.89
8.63
11.55
5.65
3.83
2.6
11.3
4.9
2.98
3.2
0.95
4.9
1.87
1.96
16.25
0.9
2.71
8.46
4.75
2.24
0.81
0.63
4.92
0.35
1.41
1.2
5.7
1.19
2.07
3.7
6.97
0.4
0.98
1.42
3.21
3.53
4.64
5.11
2.23
4.73
1.18
2.27
6.17
0.87
1.19
0.75
1.12
1.6
2.91
0.92
16.21
1.55
3.48
10.46
0.83
1.45
2.2
3.48
6.31
10.98
4.3
2.46
5.33
1.04
2.18
4.46
3.52
1.61
1.44
0.38
4.43
1.17
3.46
3.69
2.45
3.29
2.55
2.01
0.46
1.17
0.55
2.58
2.2

## Sheet: Fig 1D
Fig. 1D
CD8+	CD4+	NK-cells	B-cells
1.31	0.26	0.09	0.07
1.94	0.64	0.08	0.19
3.48	2.37	0.23	0.6
0.74	0.34	0.09	0.34
1.6	0.96	0.35	0.12
1.91	1.53	0.05	0.1
1.51	0.89	0.06	0
0.56	0.41	0.7	0.28
10.82	2.16	0.04	0.07
0.8	0.2	0.03	0.04
0.9	0.35	0.14	0.04
6.67	0.4	0.1	0.6
1.16	0.58	0.01	0.01
2.09	0.38	0.65	0.59
3.03	2.18	0.11	0.01
1.02	0.51	0.2	0.48
0.87	1.22	0.03	0.18
1.79	0.54	0.06	0.01
0.74	0.22	0.11	0.13
0.91	0.73	0.05	0.05
4.33	0.43	0.37	0.03
0.83	1.57	0.03	0.2
2.22	0.89	0.42	0.18
4.5	0.9	0.1	0.13
2.81	0.31	0.1	0.19
1.87	1.12	0.15	0.1
0.48	0.73	0.02	0.02
1.3	0.78	0.14	0.41
4.79	1.53	0.53	0.04
1.94	1.01	0.04	0.08
3.5	0.17	0	0.16
3.4	0.34	0.03	0.03
6.03	0.12	0.26	0.65
0.53	2.84	0.09	0.24
2.14	0.43	0.02	0
1.91	0.38	0.05	0.21
0.7	0.76	0.35	0.25
1	1.59	0.09	0.09
0	0	0.04	0.03
18.18	0.55	0.03	0
0.97	0.39	0.28	0.64
0.51	0.15	0.03	0
3.67	2.57	0.06	0.24
0.28	0.1	0.06	0.16
3.96	1.58	0.01	0.02
2.55	0.41	0.05	0.13
0.44	0.09	0.07	0.13
0.45	1.99	0.05	0.07
4.91	1.47	0.74	3.34
0.25	0.41	0.35	0.29
1.83	1.28	0.03	0.08
2.8	2.24	0	0.26
1.81	0.63	0.37	0.18
25	0.75	0.17	0.04
3.3	2.31	0.07	0
0.6	0.42	0.04	0.02
4.82	1.74	0.01	0.01
0.7	0.47	0.33	0.22
1.86	0.19	0.04	0.09
0.44	4.55	0.12	0.06
3.59	0.43	0.44	0.05
4.68	0.94	0.1	0.1
1.35	0.54	0.03	0.06
2.81	1.96	0.11	0.03
2.12	0.64	0.21	0.01
0.33	0.2	0.33	0.52
0.76	0.41	0.12	0.05
4.87	0.83	0.07	0.07
0.4	0.32	0.01	0.01
1.41	0.85	0.06	0.03
0.12	0.05	0.01	0.01
2.3	0.46	0.3	0.36
0.71	0.16	0.02	0.05
2.64	2.64	0.05	0.02
1.56	0.78	0.04	0.08
1.81	0.36	0.03	0.13
2.14	0.43	0.07	0.14
2.3	0.69	0.04	0
2.61	0.78	0.08	0.03
3.46	0.69	0.08	0.08
2.08	0.62	0.09	0.04
0.16	0.01	0.31	0.47
3.71	0.56	0.08	0.16
0.33	0.5	0.06	0.02
1.7	0.68	0.22	0.33
0.09	0.26	0.19	0.1
2.08	1.04	0.03	0.03
7.74	1.55	0.27	0.16
2.32	0.46	0.02	0.34
0.38	4.55	0.08	0.23
0.82	1.06	0.1	0.04
6.64	0.66	0	2.17
0.62	1.23	0.36	0.18
13.36	0.8	0.11	0.09
1.71	0.96	1.62	0.32
0.8	0.88	0.02	0.02
3.8	4.95	0.17	0.26
1.56	0.31	0.04	0.05
1.76	1.94	0.73	0.02
0.28	0.28	0.73	3.03
0.24	0.05	0.28	0.09
1.47	0.9	0.06	0.21
0.47	0.48	0.22	0.1
0.47	0.66	0.05	0.07
0.75	0.9	0.13	0.02
0.42	0.38	0.53	1.46
0.9	0.61	0.14	0.18
2.36	1.44	0.07	0.07
0.63	0.44	0.81	0.05
2.65	0.53	0.06	0.06
2.83	1.07	0.17	0.28
1.61	1.28	1.43	0.08
1.97	1.02	0.18	0.04
11.49	2.3	0.22	0.89
3.82	0.38	0	8.75
15.7	5.18	0.04	0.07
11.51	0.58	0.06	0.25
2.63	0.82	0.04	0.01
1.65	1.48	1.05	0.06
0.29	0.57	0.02	0.02
8.84	1.68	0.03	0.08
2.79	0.53	0.03	0.12
4.58	1.6	0.03	0.03
2.1	0.63	0.21	0.04
2.78	0.31	0.34	0.34
6.41	1.92	0.21	0.01
2.47	3.53	0.11	0.11
1.13	0.57	0.14	0.41
4.83	0.48	0.19	0.09
2.93	0.61	0.01	0
7.96	1.19	0.05	0.1
1.05	0.38	0.06	0.05
8.97	0.9	0.05	0.09
1.2	0.24	0.03	0.01
0.72	0.93	0.05	0.07
0.59	0.77	0.22	0.22
0.29	0.29	0.03	0
3.92	1.18	1.17	1.23
2.66	0.66	0.05	0.05
3.34	0.97	0.1	0.18
9.08	0.91	0.17	0.09
1.24	0.5	0.04	0.02
6.77	1.56	0.17	0.17
1.41	0.42	1.5	1.16
6.37	1.91	0.06	0.23
5.77	3.12	0.06	0.06
3.92	1.45	0.09	0.15
10.17	1.02	0.01	0.06
2.18	0.5	0.05	0.02
0.56	0.3	0.15	0
4.02	0.8	0.14	0.22
0.79	0.93	0.16	0
0.86	0.74	0.31	0.04
14.23	1.85	0.14	0.08
0.14	0.38	0.08	0.08
1.67	0.72	0.81	0.38
7.74	0.54	0.18	0.18
2.19	1.38	2.8	0.1
1.33	0.53	0.03	0.04
1.44	0.58	0.07	0.05
0.7	0.63	0.34	3.25
0.39	0.69	0.24	0.02
1.51	0.6	0.33	0.21
0.52	0.43	0	0.14
0.73	0.8	0	0
5.84	0.99	0	0.2
0.33	0.07	0.06	0.06
0.39	0.39	0.14	0.46
0.54	0.76	0.05	0.09
1.96	0.98	0.36	0.41
3.99	0.52	0.07	0.67
1.67	2.67	0.14	0.95
0.91	0.59	0.01	0.02
1.79	2.32	0.07	0.27
0.82	0.33	0.31	1.17
1.12	0.82	0.02	0.02
2.13	2.56	0.08	0.01
0.59	0.15	0.08	0.05
0.69	0.4	0.04	0.02
0.28	0.34	0.06	0.24
0.46	0.56	0.17	0.03
0.75	0.55	0.04	0.01
1.93	0.77	0	0.32
0.6	0.29	0.09	0.17
14.45	1.44	0.07	0.1
0.68	0.61	0	0.31
2.47	0.84	0.03	0.04
9.14	1	0.02	0.04
0.49	0.26	0.03	0.07
1.36	0.76	0.19	0.44
2.96	0.42	0	0.11
1.99	3.69	0.09	0.09
3.62	7.25	0.15	0.1
3.18	0.95	1.23	0.85
1.3	0.91	0.01	0.04
1.74	1.57	0.04	0.02
0.78	0.21	0.04	0.18
1.37	0.74	0.18	0.25
3.16	0.85	0.19	0.11
1.48	1.55	0.06	0.06
0.87	0.43	0.02	0
0.89	0.44	0.53	0.4
0.25	0.1	0.19	0.08
1.29	2.2	0.17	0.03
0.52	0.37	0.11	0.37
2.71	0.54	0.24	0
1.9	1.31	0.49	0.33
1.44	0.74	0.56	0.08
0.82	1.65	0.08	0.1
0.55	1.36	0.09	0.05
0.34	1.41	0.09	0.01
0.23	0.09	0.03	0
0.4	0.67	0.1	0.05
1.97	0.59
1.2	0.84

## Sheet: Fig 1E
Fig. 1E
IgG	IgA	IgM
1240	249	281
2500	273	273
252	8	4
1380	424	66
1130	128	66
1430	175	139
357	25	334
1320	850	8
1220	539	103
2444	146	302
1820	562	216
1140	53	268
1750	232	71
700	114	43
996	202	64
500	151	37
1040	7	95
1470	187	40
1470	258	1900
1110	349	121
1480	528	150
1590	249	301
666	483	87
977	539	205
1250	97	262
992	218	121
861	154	70
1570	195	99
3800	221	162
667	214	156
2050	962	158
807	152	68
1100	379	155
1090	65	167
668	233	29
1520	140	177
621	30	103
1150	274	137
809	147	40
938	513	29
814	385	53
998	134	29
1090	104	246
992	63	194
705	159	28
1090	142	80
934	20	71
1460	360	167
1230	194	130
2780	522	67
2270	323	1500
701	35	2210
2010	641	414
509	79	32
1620	1190	197
2100	69	187
1090	229	112
1290	508	244
675	142	106
1200	571	126
924	85	65
2170	66	73
692	203	143
1800	430	73
920	69	19
826	162	83
1060	75	244
1580	167	266
859	212	65
885	184	29
1040	95	237
2460	65	54
1580	116	150
1170	53	162
1300	425	59
698	308	135
1630	565	86
544	247	19
1380	284	774
1160	192	72
2030	65	141
1180	150	83
2040	228	152
1170	369	149
750	217	317
600	442	58
461	196	15
878	97	70
1540	57	81
1080	37	503
773	314	163
1950	269	127
1102	296	41
1090	98	48
1040	1150	148
2070	100	67
877	374	106
2070	213	124
1500	395	110
1240	401	144
604	138	4
1640	110	230
1530	189	206
1080	1040	96
1070	383	227
1060	224	259
954	96	222
959	344	49
1010	211	223
936	194	40
587	91	48
1050	152	33
1130	141	93
660	43	292
1400	388	117
3200	220	146
1700	65	190
403	304	17
1660	498	69
1050	508	58
1190	1030	185
1260	176	74
500	148	188
1070	63	52
2240	282	324
1920	317	127
685	7	77
500	647	99
1800	223	162
3800	62	48
1420	369	212
1450	962	57
1670	357	170
777	297	71
1250	998	28
1700	258	134
1200	376	198
1290	183	94
2550	806	282
1400	256	143
1200	139	91
529	890	21
869	204	78
2160	209	117
1300	120	23
776	268	156
696	85	165
1116	161	32
927	107	55
2480	138	42
1630	171	165
1440	77	44
810	235	114
2100	52	368
2190	324	116
795	41	17
715	364	160
998	437	87
1910	73	97
2190	113	100
1180	164	319
1570	665	112
1550	458	426
1360	222	95
1420	377	120
1270	471	32
977	269	86
1150	313	175
1020	108	120
1030	423	131
1540	475	123
523	73	100
1330	164	512
1200	514	72
1460	63	452
1400	728	212
1200	366	60
1200	301	18
286	587	104
1020	126	337
1246	214	161
1690	16	147
779	199	42
1137	287	57
2430	1090	211
2100	183	26
725	5
	204
	851
	73

## Sheet: Fig 1F 
	Age	WBC	ALC	LGL	T cells	CD4 T	CD8 T	NK cells	B cells	IgG	IgA	IgM
Age
WBC	0.012
	0.9
ALC	0.051	0.836
	0.59	<0.001
LGL	0.032	0.525	0.634
	0.73	<0.001	<0.001
T cells	-0.038	0.742	0.808	0.668
	0.69	<0.001	<0.001	<0.001
CD4 T	-0.132	0.598	0.569	0.39	0.721
	0.16	<0.001	<0.001	<0.001	<0.001
CD8 T	0.003	0.689	0.783	0.623	0.917	0.468
	0.98	<0.001	<0.001	<0.001	<0.001	<0.001
NK cells	-0.127	0.34	0.221	0.149	0.252	0.579	0.072
	0.17	<0.001	0.02	0.11	0.007	<0.001	0.44
B cells	-0.23	0.518	0.506	0.344	0.527	0.681	0.348	0.51
	0.01	<0.001	<0.001	<0.001	<0.001	<0.001	<0.001	<0.001
IgG	0.096	-0.087	-0.036	0.048	0.076	0.163	0.037	0.077	0.059
	0.31	0.36	0.71	0.61	0.42	0.08	0.7	0.41	0.53
IgA	0.188	-0.168	-0.143	-0.02	-0.07	0.023	-0.117	-0.138	-0.057	0.486
	0.04	0.07	0.13	0.83	0.46	0.81	0.21	0.14	0.54	<0.001
IgM	-0.105	-0.057	-0.008	0.082	0.127	0.081	0.114	-0.034	0.048	0.427	0.396
	0.26	0.55	0.94	0.39	0.18	0.39	0.22	0.72	0.61	<0.001	<0.001

## Sheet: Fig 2B 
Rank	Observed	Expected
48	0.00574713	0.00882
47	0.00574713	0.00678
46	0.0114943	0.01812
45	0.00574713	0.001154
44	0.00574713	0.000451
43	0.00574713	0.000446
42	0.00574713	0.00022
41	0.00574713	0.0001988
40	0.00574713	0.000175
39	0.00574713	0.0001672
38	0.00574713	0.0001458
37	0.00574713	0.0001276
36	0.00574713	0.0001114
35	0.00574713	8.82e-05
34	0.00574713	7.16e-05
33	0.00574713	7.16e-05
32	0.00574713	5.58e-05
31	0.00574713	3.54e-05
30	0.00574713	2.38e-05
29	0.00574713	6.36e-05
28	0.00574713	1.594e-05
27	0.00574713	1.592e-05
26	0.00574713	1.592e-05
25	0.00574713	1.314e-05
24	0.00574713	8.04e-06
23	0.00574713	7.98e-06
22	0.00574713	7.96e-05
21	0.00574713	0
20	0.00574713	0
19	0.00574713	0
18	0.00574713	0
17	0.00574713	0
16	0.00574713	0
15	0.00574713	0
14	0.00574713	0
13	0.00574713	0
12	0.00574713	0
11	0.00574713	0
10	0.00574713	0
9	0.00574713	0
8	0.00574713	0
7	0.00574713	0
6	0.00574713	0
5	0.00574713	0
4	0.00574713	0
3	0.00574713	0
2	0.00574713	0
1	0.00574713	0

## Sheet: Fig 3
gnomAD ID	Chromosome	Position	rsIDs	Reference	Alternate	Source	Filters - exomes	Filters - genomes	Transcript	Hugo_Symbol	HGVS Consequence	Ptein Consequence	Transcript Consequence	VEP Annotation	ClinVar Clinical Significance	ClinVar Variation ID	Flags	Allele Count	Allele Number	Allele Frequency	Homozygote Count	Hemizygote Count	Filters - joint	GroupMax FAF group	GroupMax FAF frequency	cadd	revel_max	spliceai_ds_max	pangolin_largest_ds	phylop	sift_max	polyphen_max	Allele Count African/African American	Allele Number African/African American	Homozygote Count African/African American	Hemizygote Count African/African American	Allele Count Admixed American	Allele Number Admixed American	Homozygote Count Admixed American	Hemizygote Count Admixed American	Allele Count Ashkenazi Jewish	Allele Number Ashkenazi Jewish	Homozygote Count Ashkenazi Jewish	Hemizygote Count Ashkenazi Jewish	Allele Count East Asian	Allele Number East Asian	Homozygote Count East Asian	Hemizygote Count East Asian	Allele Count European (Finnish)
21-44286007-A-T	21	44286007	rs121434258	A	T	gnomAD Exomes	PASS	NA	ENST00000291582.6	AIRE	M1?	M1?	c.1A>T	start_lost	Pathogenic	3314	lof_flag	7	1529884	4.58e-06	0	0	PASS	nfe	1.89e-06	0.612	0.504	0	0	1.64	1	0.001	1	72436	0	0	0	50728	0	0	0	28382	0	0	0	40498	0	0	0
21-44286007-A-G	21	44286007	rs121434258	A	G	gnomAD Exomes	PASS	NA	ENST00000291582.6	AIRE	M1?	M1?	c.1A>G	start_lost	Pathogenic/Likely pathogenic	551136	lof_flag	3	1529992	1.96e-06	0	0	PASS	sas	3.97e-06	3.98	0.492	0	0	1.64	0.06	0	0	72554	0	0	0	50748	0	0	0	28382	0	0	0	40482	0	0	0
21-44286009-G-A	21	44286009		G	A	gnomAD Exomes	PASS	NA	ENST00000291582.6	AIRE	M1?	M1?	c.3G>A	start_lost			lof_flag	2	1530742	1.31e-06	0	0	PASS			7.68	0.31	0	0.06	2.38	0.11	0.007	0	72660	0	0	0	50776	0	0	0	28406	0	0	0	40554	0	0	0
21-44286011-C-A	21	44286011		C	A	gnomAD Exomes	PASS	NA	ENST00000291582.6	AIRE	A2E	A2E	c.5C>A	missense_variant			lof_flag	1	1531156	6.53e-07	0	0	PASS			11.7	0.201	0	0.01	-7.67	0.03	0.17	0	72694	0	0	0	50802	0	0	0	28420	0	0	0	40594	0	0	0
21-44286013-A-ACGGACGCGGCGCTACGC	21	44286013		A	ACGGACGCGGCGCTACGC	gnomAD Exomes	PASS	NA	ENST00000291582.6	AIRE	L10Tfs*8	L10Tfs*8	c.11_27dup	frameshift_variant			lof_flag	1	1531162	6.53e-07	0	0	PASS			14.2		0	0.01	-1.41			0	72634	0	0	0	50810	0	0	0	28420	0	0	0	40562	0	0	0
21-44286014-C-T	21	44286014	rs1313064637	C	T	gnomAD Exomes	PASS	NA	ENST00000291582.6	AIRE	T3M	T3M	c.8C>T	missense_variant			lof_flag	4	1531586	2.61e-06	0	0	PASS	nfe	8.2e-07	8.63	0.137	0	0.01	1.67	0.05	0	0	72604	0	0	0	50790	0	0	0	28432	0	0	0	40640	0	0	0
21-44286016-G-A	21	44286016	rs1014398252	G	A	gnomAD Exomes	PASS	NA	ENST00000291582.6	AIRE	D4N	D4N	c.10G>A	missense_variant	Uncertain significance	646730	lof_flag	23	1532158	1.5e-05	0	0	PASS	amr	2.636e-05	23.2	0.432	0	-0.01	0.57	0	0.954	0	72652	0	0	4	50796	0	0	0	28454	0	0	0	40654	0	0	0
21-44286016-G-GACGCGGCGCT	21	44286016		G	GACGCGGCGCT	gnomAD Exomes	PASS	NA	ENST00000291582.6	AIRE	R9Gfs*29	R9Gfs*29	c.15_24dup	frameshift_variant			lof_flag	1	1532266	6.53e-07	0	0	PASS			22.4		0	0	0.57			0	72770	0	0	0	50816	0	0	0	28454	0	0	0	40638	0	0	0
21-44286016-G-C	21	44286016		G	C	gnomAD Exomes	PASS	NA	ENST00000291582.6	AIRE	D4H	D4H	c.10G>C	missense_variant			lof_flag	1	1532266	6.53e-07	0	0	PASS			23.1	0.58	0	-0.01	0.57	0	0.984	0	72770	0	0	0	50816	0	0	0	28454	0	0	0	40638	0	0	0
21-44286018-C-G	21	44286018	rs768696010	C	G	gnomAD Exomes	PASS	NA	ENST00000291582.6	AIRE	D4E	D4E	c.12C>G	missense_variant			lof_flag	3	1532540	1.96e-06	0	0	PASS	eas	8.15e-06	7.18	0.287	0	0	-0.193	0.5	0.352	0	72796	0	0	0	50824	0	0	0	28462	0	0	2	40664	0	0	0
21-44286019-G-A	21	44286019	rs774168916	G	A	gnomAD Exomes	PASS	NA	ENST00000291582.6	AIRE	A5T	A5T	c.13G>A	missense_variant	Uncertain significance	2187127	lof_flag	9	1532418	5.87e-06	0	0	PASS	nfe	3.01e-06	8.95	0.178	0	0	0.57	0.17	0.04	1	72632	0	0	0	50794	0	0	0	28460	0	0	0	40648	0	0	0
21-44286020-C-A	21	44286020		C	A	gnomAD Exomes	PASS	NA	ENST00000291582.6	AIRE	A5E	A5E	c.14C>A	missense_variant			lof_flag	1	1532858	6.52e-07	0	0	PASS			20	0.315	0	0.01	0.575	0.01	0.633	1	72820	0	0	0	50836	0	0	0	28458	0	0	0	40664	0	0	0
21-44286020-C-T	21	44286020	rs1236841505	C	T	gnomAD Exomes	PASS	NA	ENST00000291582.6	AIRE	A5V	A5V	c.14C>T	missense_variant			lof_flag	9	1532858	5.87e-06	0	0	PASS	sas	3.067e-05	16.8	0.242	0	0	0.575	0.01	0.414	0	72820	0	0	0	50836	0	0	0	28458	0	0	0	40664	0	0	0
21-44286022-G-A	21	44286022		G	A	gnomAD Exomes	PASS	NA	ENST00000291582.6	AIRE	A6T	A6T	c.16G>A	missense_variant			lof_flag	1	1533616	6.52e-07	0	0	PASS			12.4	0.153	0	0.01	1.85	0.13	0.067	0	72892	0	0	0	50858	0	0	0	28482	0	0	0	40696	0	0	0
21-44286022-G-T	21	44286022		G	T	gnomAD Exomes	PASS	NA	ENST00000291582.6	AIRE	A6S	A6S	c.16G>T	missense_variant			lof_flag	1	1533616	6.52e-07	0	0	PASS			8.39	0.166	0	0	1.85	0.38	0.006	0	72892	0	0	0	50858	0	0	0	28482	0	0	0	40696	0	0	0
21-44286023-C-G	21	44286023		C	G	gnomAD Exomes	PASS	NA	ENST00000291582.6	AIRE	A6G	A6G	c.17C>G	missense_variant			lof_flag	1	1533690	6.52e-07	0	0	PASS			0.14	0.183	0	-0.01	-0.639	0.43	0.006	0	72888	0	0	0	50852	0	0	0	28478	0	0	0	40720	0	0	0
21-44286023-C-T	21	44286023	rs1304366953	C	T	gnomAD Exomes	PASS	NA	ENST00000291582.6	AIRE	A6V	A6V	c.17C>T	missense_variant			lof_flag	2	1533688	1.3e-06	0	0	PASS	nfe	2.9e-07	0.291	0.143	0	0.01	-0.639	0.16	0.006	0	72888	0	0	0	50852	0	0	0	28478	0	0	0	40720	0	0	0
21-44286026-T-C	21	44286026		T	C	gnomAD Exomes	PASS	NA	ENST00000291582.6	AIRE	L7P	L7P	c.20T>C	missense_variant			lof_flag	2	1534326	1.3e-06	0	0	PASS	nfe	2.9e-07	23	0.747	0	0	3.52	0	0.984	0	72876	0	0	0	50856	0	0	0	28484	0	0	0	40714	0	0	0
21-44286026-T-TACGCCGGCTTCTGAGGCTGCACC	21	44286026	rs1601963938	T	TACGCCGGCTTCTGAGGCTGCACC	gnomAD Exomes	PASS	NA	ENST00000291582.6	AIRE	R15Hfs*5	R15Hfs*5	c.21_43dup	frameshift_variant	Pathogenic/Likely pathogenic	636457	lof_flag	1	1534326	6.52e-07	0	0	PASS			21.1		0	0.01	3.52			0	72876	0	0	0	50856	0	0	0	28484	0	0	0	40714	0	0	0
21-44286028-C-T	21	44286028	rs1231469574	C	T	gnomAD Exomes	PASS	NA	ENST00000291582.6	AIRE	R8C	R8C	c.22C>T	missense_variant	Conflicting interpretations of pathogenicity	552873	lof_flag	21	1534766	1.37e-05	0	0	PASS	nfe	1.179e-05	23.3	0.751	0	-0.01	6.76	0	0.998	0	72820	0	0	0	50856	0	0	0	28500	0	0	0	40754	0	0	0
21-44286028-C-A	21	44286028		C	A	gnomAD Exomes	PASS	NA	ENST00000291582.6	AIRE	R8S	R8S	c.22C>A	missense_variant			lof_flag	1	1534874	6.52e-07	0	0	PASS			22.7	0.704	0	0.01	6.76	0	0.997	0	72938	0	0	0	50876	0	0	0	28500	0	0	0	40738	0	0	0
21-44286028-C-G	21	44286028		C	G	gnomAD Exomes	PASS	NA	ENST00000291582.6	AIRE	R8G	R8G	c.22C>G	missense_variant			lof_flag	1	1534874	6.52e-07	0	0	PASS			22.9	0.725	0	0.02	6.76	0.01	0.997	0	72938	0	0	0	50876	0	0	0	28500	0	0	0	40738	0	0	0
21-44286031-C-T	21	44286031	rs1942959342	C	T	gnomAD Exomes	PASS	NA	ENST00000291582.6	AIRE	R9W	R9W	c.25C>T	missense_variant	Likely pathogenic	973615	lof_flag	1	1535698	6.51e-07	0	0	PASS			23.3	0.481	0	-0.01	3.1	0	0.568	0	72954	0	0	0	50886	0	0	0	28512	0	0	0	40754	0	0	0
21-44286034-C-A	21	44286034		C	A	gnomAD Exomes	PASS	NA	ENST00000291582.6	AIRE	L10I	L10I	c.28C>A	missense_variant			lof_flag	1	1536422	6.51e-07	0	0	PASS			12.7	0.43	0	0.01	4.78	0.1	0.412	0	72956	0	0	0	50908	0	0	0	28522	0	0	0	40766	0	0	0
21-44286042-G-T	21	44286042		G	T	gnomAD Exomes	PASS	NA	ENST00000291582.6	AIRE	R12S	R12S	c.36G>T	missense_variant			lof_flag	1	1538448	6.5e-07	0	0	PASS			24	0.722	0	0	1.61	0	0.85	0	73024	0	0	0	50950	0	0	0	28560	0	0	0	40804	0	0	1
21-44286046-C-T	21	44286046		C	T	gnomAD Exomes	PASS	NA	ENST00000291582.6	AIRE	H14Y	H14Y	c.40C>T	missense_variant			lof_flag	1	1539266	6.5e-07	0	0	PASS			15.8	0.213	0	0	1.52	0.52	0.001	0	73046	0	0	0	50968	0	0	0	28562	0	0	0	40808	0	0	0
21-44286047-A-G	21	44286047		A	G	gnomAD Exomes	PASS	NA	ENST00000291582.6	AIRE	H14R	H14R	c.41A>G	missense_variant			lof_flag	3	1539388	1.95e-06	0	0	PASS	sas	3.95e-06	22.8	0.421	0	0	4.47	0.03	0.378	0	72978	0	0	0	50960	0	0	0	28566	0	0	0	40802	0	0	0
21-44286049-C-T	21	44286049	rs179363875	C	T	gnomAD Exomes	PASS	NA	ENST00000291582.6	AIRE	R15C	R15C	c.43C>T	missense_variant	Conflicting interpretations of pathogenicity	68225	lof_flag	3	1539970	1.95e-06	0	0	PASS	eas	1.948e-05	26.8	0.865	0	-0.01	8.59	0.01	0.998	0	73048	0	0	0	50972	0	0	0	28568	0	0	3	40832	0	0	0
21-44286049-C-G	21	44286049	rs179363875	C	G	gnomAD Exomes	PASS	NA	ENST00000291582.6	AIRE	R15G	R15G	c.43C>G	missense_variant	Likely pathogenic	1481156	lof_flag	1	1539970	6.49e-07	0	0	PASS			25.4	0.836	0	0	8.59	0	0.997	0	73048	0	0	0	50972	0	0	0	28568	0	0	0	40832	0	0	0
21-44286050-G-T	21	44286050	rs179363876	G	T	gnomAD Exomes	PASS	NA	ENST00000291582.6	AIRE	R15L	R15L	c.44G>T	missense_variant	Pathogenic	68226	lof_flag	9	1540070	5.84e-06	0	0	PASS	nfe	2.54e-06	26.6	0.919	0	0	8.48	0.03	0.997	0	73046	0	0	0	50974	0	0	0	28568	0	0	0	40828	0	0	1
21-44286053-C-G	21	44286053		C	G	gnomAD Exomes	PASS	NA	ENST00000291582.6	AIRE	T16R	T16R	c.47C>G	missense_variant			lof_flag	1	1540734	6.49e-07	0	0	PASS			24.6	0.862	0	0.02	8.55	0	0.999	0	73070	0	0	0	50970	0	0	0	28562	0	0	0	40824	0	0	0
21-44286053-C-T	21	44286053	rs179363877	C	T	gnomAD Exomes	PASS	NA	ENST00000291582.6	AIRE	T16M	T16M	c.47C>T	missense_variant	Pathogenic	68227	lof_flag	10	1540734	6.49e-06	0	0	PASS	nfe	3.7e-06	24.7	0.867	0	0	8.55	0	0.999	0	73070	0	0	0	50970	0	0	0	28562	0	0	0	40824	0	0	0
21-44286057-G-C	21	44286057	rs1036995518	G	C	gnomAD Exomes	PASS	NA	ENST00000291582.6	AIRE	E17D	E17D	c.51G>C	missense_variant	Uncertain significance	862567	lof_flag	14	1541514	9.08e-06	0	0	PASS	nfe	5.58e-06	24.5	0.628	0	0	3.9	0.04	0.992	0	73082	0	0	0	50980	0	0	0	28566	0	0	0	40838	0	0	0
21-44286058-A-T	21	44286058	rs1237111503	A	T	gnomAD Exomes	PASS	NA	ENST00000291582.6	AIRE	I18F	I18F	c.52A>T	missense_variant			lof_flag	1	1541526	6.49e-07	0	0	PASS			26.7	0.898	0	0	4.52	0	0.996	0	73054	0	0	0	50966	0	0	0	28568	0	0	0	40828	0	0	0
21-44286058-A-G	21	44286058	rs1237111503	A	G	gnomAD Exomes	PASS	NA	ENST00000291582.6	AIRE	I18V	I18V	c.52A>G	missense_variant			lof_flag	1	1541526	6.49e-07	0	0	PASS			25.2	0.713	0	-0.01	4.52	0	0.97	0	73054	0	0	1	50966	0	0	0	28568	0	0	0	40828	0	0	0
21-44286059-T-C	21	44286059		T	C	gnomAD Exomes	PASS	NA	ENST00000291582.6	AIRE	I18T	I18T	c.53T>C	missense_variant			lof_flag	1	1541558	6.49e-07	0	0	PASS			27.2	0.931	0	0	6.14	0	0.994	0	73048	0	0	0	50966	0	0	0	28572	0	0	0	40826	0	0	0
21-44286062-C-A	21	44286062	rs1456062309	C	A	gnomAD Exomes	PASS	NA	ENST00000291582.6	AIRE	A19E	A19E	c.56C>A	missense_variant			lof_flag	1	1542190	6.48e-07	0	0	PASS			24.3	0.699	0	0	8.59	0	0.999	0	73090	0	0	0	50962	0	0	0	28574	0	0	0	40848	0	0	0
21-44286064-G-C	21	44286064		G	C	gnomAD Exomes	PASS	NA	ENST00000291582.6	AIRE	V20L	V20L	c.58G>C	missense_variant			lof_flag	1	1542532	6.48e-07	0	0	PASS			9.54	0.266	0	0	0.044	0.09	0.156	0	73092	0	0	0	50958	0	0	0	28572	0	0	0	40848	0	0	0
21-44286068-C-T	21	44286068	rs179363886	C	T	gnomAD Exomes	PASS	NA	ENST00000291582.6	AIRE	A21V	A21V	c.62C>T	missense_variant	Pathogenic/Likely pathogenic	68228	lof_flag	10	1542984	6.48e-06	0	0	PASS	nfe	4.41e-06	24.6	0.866	0	0	6.85	0.02	0.996	0	72990	0	0	0	50944	0	0	0	28584	0	0	0	40878	0	0	0
21-44286070-G-C	21	44286070		G	C	gnomAD Exomes	PASS	NA	ENST00000291582.6	AIRE	V22L	V22L	c.64G>C	missense_variant			lof_flag	1	1543244	6.48e-07	0	0	PASS			24.1	0.438	0	0	4.59	0.01	0.508	0	73092	0	0	0	50960	0	0	0	28586	0	0	0	40858	0	0	0
21-44286070-G-A	21	44286070	rs773373725	G	A	gnomAD Exomes	PASS	NA	ENST00000291582.6	AIRE	V22M	V22M	c.64G>A	missense_variant			lof_flag	16	1543244	1.04e-05	0	0	PASS	sas	0.00010043	24.8	0.544	0	0	4.59	0	0.911	0	73092	0	0	0	50960	0	0	0	28586	0	0	0	40858	0	0	0
21-44286073-G-A	21	44286073	rs975525470	G	A	gnomAD Exomes	PASS	NA	ENST00000291582.6	AIRE	D23N	D23N	c.67G>A	missense_variant	Uncertain significance	1506771	lof_flag	5	1543986	3.24e-06	0	0	PASS	nfe	8.2e-07	27.3	0.585	0	0	8.49	0.04	0.997	0	72988	0	0	0	50956	0	0	0	28594	0	0	0	40892	0	0	1
21-44286076-A-T	21	44286076		A	T	gnomAD Exomes	PASS	NA	ENST00000291582.6	AIRE	S24C	S24C	c.70A>T	missense_variant			lof_flag	1	1544378	6.48e-07	0	0	PASS			21	0.318	0	0	0.606	0.01	0.037	0	73072	0	0	0	50964	0	0	0	28594	0	0	0	40844	0	0	0
21-44286076-A-G	21	44286076		A	G	gnomAD Exomes	PASS	NA	ENST00000291582.6	AIRE	S24G	S24G	c.70A>G	missense_variant			lof_flag	1	1544378	6.48e-07	0	0	PASS			21.1	0.403	0	0	0.606	0.06	0.492	0	73072	0	0	0	50964	0	0	0	28594	0	0	0	40844	0	0	0
21-44286077-G-A	21	44286077		G	A	gnomAD Exomes	PASS	NA	ENST00000291582.6	AIRE	S24N	S24N	c.71G>A	missense_variant			lof_flag	1	1544664	6.47e-07	0	0	PASS			22.6	0.427	0	0.01	5.6	0.07	0.808	0	73112	0	0	0	50986	0	0	0	28602	0	0	0	40884	0	0	1
21-44286079-G-A	21	44286079	rs761025044	G	A	gnomAD Exomes	PASS	NA	ENST00000291582.6	AIRE	A25T	A25T	c.73G>A	missense_variant			lof_flag	2	1544952	1.29e-06	0	0	PASS	afr	4.54e-06	23.2	0.425	0	0	6.73	0.26	0.997	2	73106	0	0	0	50990	0	0	0	28600	0	0	0	40878	0	0	0
21-44286079-G-C	21	44286079	rs761025044	G	C	gnomAD Exomes	PASS	NA	ENST00000291582.6	AIRE	A25P	A25P	c.73G>C	missense_variant	Uncertain significance	969973	lof_flag	81	1544844	5.24e-05	0	0	PASS	nfe	5.259e-05	23.4	0.513	0	-0.01	6.73	0.22	0.999	0	72988	0	0	0	50970	0	0	0	28600	0	0	0	40894	0	0	4
21-44286080-C-G	21	44286080	rs1398217393	C	G	gnomAD Exomes	PASS	NA	ENST00000291582.6	AIRE	A25G	A25G	c.74C>G	missense_variant	Uncertain significance	2610375	lof_flag	1	1545158	6.47e-07	0	0	PASS			24.7	0.503	0	0	8.59	0	0.996	0	73112	0	0	0	50990	0	0	0	28602	0	0	1	40884	0	0	0
21-44286089-T-C	21	44286089	rs179363878	T	C	gnomAD Exomes	PASS	NA	ENST00000291582.6	AIRE	L28P	L28P	c.83T>C	missense_variant	Pathogenic/Likely pathogenic	68229	lof_flag	42	1546060	2.72e-05	0	0	PASS	nfe	2.546e-05	26.5	0.884	0	0	6.14	0	0.999	1	73006	0	0	0	50964	0	0	1	28600	0	0	0	40908	0	0	0
21-44286092-T-C	21	44286092	rs179363879	T	C	gnomAD Exomes	PASS	NA	ENST00000291582.6	AIRE	L29P	L29P	c.86T>C	missense_variant	Pathogenic	68230	lof_flag	1	1546414	6.47e-07	0	0	PASS			24.9	0.883	0	0	6.14	0	0.999	0	73116	0	0	0	50980	0	0	0	28608	0	0	0	40890	0	0	0
21-44286094-C-T	21	44286094	rs1385282121	C	T	gnomAD Exomes	PASS	NA	ENST00000291582.6	AIRE	H30Y	H30Y	c.88C>T	missense_variant			lof_flag	23	1546406	1.49e-05	0	0	PASS	nfe	1.06e-05	23.1	0.685	0.01	0.01	8.6	0.12	0.992	1	73018	0	0	1	50970	0	0	0	28610	0	0	0	40918	0	0	0
21-44286096-C-A	21	44286096	rs754316070	C	A	gnomAD Exomes	PASS	NA	ENST00000291582.6	AIRE	H30Q	H30Q	c.90C>A	missense_variant			lof_flag	1	1546652	6.47e-07	0	0	PASS			22.5	0.469	0	0	1.74	0	0.998	0	73126	0	0	0	50984	0	0	0	28612	0	0	0	40900	0	0	0
21-44286096-C-G	21	44286096	rs754316070	C	G	gnomAD Exomes	PASS	NA	ENST00000291582.6	AIRE	H30Q	H30Q	c.90C>G	missense_variant			lof_flag	1	1546652	6.47e-07	0	0	PASS			22.5	0.469	0	0.02	1.74	0	0.998	0	73126	0	0	0	50984	0	0	0	28612	0	0	0	40900	0	0	0
21-44286097-G-T	21	44286097		G	T	gnomAD Exomes	PASS	NA	ENST00000291582.6	AIRE	A31S	A31S	c.91G>T	missense_variant			lof_flag	1	1546680	6.47e-07	0	0	PASS			13.4	0.288	0	0	4.47	0.1	0.18	0	73130	0	0	0	50986	0	0	0	28608	0	0	0	40896	0	0	0
21-44286098-C-T	21	44286098		C	T	gnomAD Exomes	PASS	NA	ENST00000291582.6	AIRE	A31V	A31V	c.92C>T	missense_variant			lof_flag	1	1546758	6.47e-07	0	0	PASS			23.8	0.5	0	0	8.6	0	0.869	0	73128	0	0	0	50982	0	0	0	28612	0	0	0	40898	0	0	0
21-44286101-T-C	21	44286101		T	C	gnomAD Exomes	PASS	NA	ENST00000291582.6	AIRE	L32P	L32P	c.95T>C	missense_variant			lof_flag	1	1546960	6.46e-07	0	0	PASS			23.7	0.82	0	0	6.14	0	0.999	0	73124	0	0	0	50980	0	0	0	28612	0	0	1	40890	0	0	0
21-44286101-T-A	21	44286101		T	A	gnomAD Exomes	PASS	NA	ENST00000291582.6	AIRE	L32Q	L32Q	c.95T>A	missense_variant			lof_flag	1	1546960	6.46e-07	0	0	PASS			23.6	0.798	0	0.01	6.14	0	0.999	0	73124	0	0	0	50980	0	0	0	28612	0	0	0	40890	0	0	0
21-44286103-G-T	21	44286103		G	T	gnomAD Exomes	PASS	NA	ENST00000291582.6	AIRE	A33S	A33S	c.97G>T	missense_variant			lof_flag	1	1546838	6.46e-07	0	0	PASS			24.9	0.635	0	0	6.74	0	0.996	0	73114	0	0	0	50974	0	0	0	28606	0	0	0	40894	0	0	0
21-44286103-G-A	21	44286103	rs755314503	G	A	gnomAD Exomes	PASS	NA	ENST00000291582.6	AIRE	A33T	A33T	c.97G>A	missense_variant			lof_flag	5	1546840	3.23e-06	0	0	PASS	nfe	8.2e-07	25.5	0.695	0	0	6.74	0	0.997	0	73114	0	0	0	50974	0	0	0	28606	0	0	0	40894	0	0	0
21-44286104-C-G	21	44286104	rs1256655851	C	G	gnomAD Exomes	PASS	NA	ENST00000291582.6	AIRE	A33G	A33G	c.98C>G	missense_variant			lof_flag	1	1547028	6.46e-07	0	0	PASS			23.6	0.71	0	-0.01	6.8	0	0.996	0	73128	0	0	1	50978	0	0	0	28612	0	0	0	40896	0	0	0
21-44286104-C-T	21	44286104		C	T	gnomAD Exomes	PASS	NA	ENST00000291582.6	AIRE	A33V	A33V	c.98C>T	missense_variant			lof_flag	1	1547028	6.46e-07	0	0	PASS			22.6	0.648	0	0	6.8	0.07	0.996	0	73128	0	0	0	50978	0	0	0	28612	0	0	0	40896	0	0	0
21-44286106-G-A	21	44286106	rs1214972960	G	A	gnomAD Exomes	PASS	NA	ENST00000291582.6	AIRE	D34N	D34N	c.100G>A	missense_variant			lof_flag	1	1546886	6.46e-07	0	0	PASS			29.1	0.634	0	-0.01	6.74	0	0.997	0	73046	0	0	0	50960	0	0	0	28600	0	0	0	40848	0	0	0
21-44286110-A-G	21	44286110	rs1273452030	A	G	gnomAD Exomes	PASS	NA	ENST00000291582.6	AIRE	H35R	H35R	c.104A>G	missense_variant			lof_flag	1	1546974	6.46e-07	0	0	PASS			25.9	0.542	0	0	3.52	0	0.994	0	73032	0	0	1	50964	0	0	0	28592	0	0	0	40832	0	0	0
21-44286110-A-T	21	44286110		A	T	gnomAD Exomes	PASS	NA	ENST00000291582.6	AIRE	H35L	H35L	c.104A>T	missense_variant			lof_flag	1	1546974	6.46e-07	0	0	PASS			26.9	0.678	0	0	3.52	0	0.996	1	73032	0	0	0	50964	0	0	0	28592	0	0	0	40832	0	0	0
21-44286111-C-A	21	44286111		C	A	gnomAD Exomes	PASS	NA	ENST00000291582.6	AIRE	H35Q	H35Q	c.105C>A	missense_variant			lof_flag	6	1547070	3.88e-06	0	0	PASS	nfe	1.88e-06	22.3	0.531	0	-0.01	0.063	0	0.998	0	73050	0	0	0	50972	0	0	0	28596	0	0	0	40844	0	0	0
21-44286113-A-G	21	44286113	rs753176150	A	G	gnomAD Exomes	PASS	NA	ENST00000291582.6	AIRE	D36G	D36G	c.107A>G	missense_variant			lof_flag	1	1547084	6.46e-07	0	0	PASS			24.6	0.536	0	-0.01	2.75	0	0.809	0	73026	0	0	1	50962	0	0	0	28592	0	0	0	40832	0	0	0
21-44286115-G-A	21	44286115	rs1263656813	G	A	gnomAD Exomes	PASS	NA	ENST00000291582.6	AIRE	V37M	V37M	c.109G>A	missense_variant			lof_flag	1	1547112	6.46e-07	0	0	PASS			24.7	0.565	0	0	4.68	0	0.999	0	73036	0	0	0	50966	0	0	0	28600	0	0	0	40842	0	0	0
21-44286115-G-T	21	44286115	rs1263656813	G	T	gnomAD Exomes	PASS	NA	ENST00000291582.6	AIRE	V37L	V37L	c.109G>T	missense_variant			lof_flag	4	1547004	2.59e-06	0	0	PASS	amr	6.51e-06	24.3	0.524	0	-0.01	4.68	0.01	0.996	1	72918	0	0	2	50948	0	0	0	28600	0	0	0	40858	0	0	0
21-44286119-TC-T	21	44286119	rs1248788128	TC	T	gnomAD Exomes	PASS	NA	ENST00000291582.6	AIRE	E40Rfs*10	E40Rfs*10	c.117del	frameshift_variant	Pathogenic	803632	lof_flag	3	1546940	1.94e-06	0	0	PASS			23.9		0	-0.03	6.13			1	72884	0	0	1	50940	0	0	0	28600	0	0	0	40814	0	0	0
21-44286124-G-C	21	44286124	rs867495755	G	C	gnomAD Exomes	PASS	NA	ENST00000291582.6	AIRE	E40Q	E40Q	c.118G>C	missense_variant	Uncertain significance	1445227	lof_flag	7	1547050	4.52e-06	0	0	PASS	nfe	2.54e-06	23.9	0.565	0	-0.01	6.74	0.01	0.297	0	72908	0	0	0	50932	0	0	0	28596	0	0	0	40834	0	0	0
21-44286124-G-T	21	44286124		G	T	gnomAD Exomes	PASS	NA	ENST00000291582.6	AIRE	E40*	E40*	c.118G>T	stop_gained			lof_flag	1	1547154	6.46e-07	0	0	PASS			42		0	-0.06	6.74			0	73026	0	0	0	50952	0	0	0	28596	0	0	0	40818	0	0	1
21-44286127-G-A	21	44286127	rs1393785190	G	A	gnomAD Exomes	PASS	NA	ENST00000291582.6	AIRE	D41N	D41N	c.121G>A	missense_variant	Uncertain significance	2954781	lof_flag	8	1547178	5.17e-06	0	0	PASS	nfe	2.54e-06	26.8	0.532	0	-0.01	3.92	0.01	0.862	0	72926	0	0	0	50952	0	0	0	28600	0	0	0	40848	0	0	0
21-44286128-A-G	21	44286128	rs1456640739	A	G	gnomAD Exomes	PASS	NA	ENST00000291582.6	AIRE	D41G	D41G	c.122A>G	missense_variant	Uncertain significance	2160441	lof_flag	8	1547092	5.17e-06	0	0	PASS	nfe	1.88e-06	27.6	0.723	0.05	0.03	6.11	0.01	0.862	0	72992	0	0	0	50966	0	0	0	28598	0	0	0	40810	0	0	0
21-44286139-G-C	21	44286139	rs1290846366	G	C	gnomAD Exomes	PASS	NA	ENST00000291582.6	AIRE	c.132+1G>C		c.132+1G>C	splice_donor_variant			lof_flag	2	1546844	1.29e-06	0	0	PASS	nfe	2.9e-07	34		1	-0.84	8.48			0	72988	0	0	0	50958	0	0	0	28588	0	0	0	40802	0	0	0
21-44286555-A-C	21	44286555	rs1263571777	A	C	gnomAD Exomes	PASS	NA	ENST00000291582.6	AIRE	c.133-2A>C		c.133-2A>C	splice_acceptor_variant	Likely pathogenic		lof_flag	3	1608564	1.87e-06	0	0	PASS	afr	1.065e-05	32		0.97	-0.8	6.17			3	74820	0	0	0	59888	0	0	0	29474	0	0	0	44764	0	0	0
21-44286560-A-G	21	44286560		A	G	gnomAD Exomes	PASS	NA	ENST00000291582.6	AIRE	T46A	T46A	c.136A>G	missense_variant			lof_flag	1	1608396	6.22e-07	0	0	PASS			24.1	0.765	0	0.01	6.17	0	0.992	0	74702	0	0	0	59858	0	0	0	29496	0	0	0	44646	0	0	0
21-44286561-C-T	21	44286561	rs758870962	C	T	gnomAD Exomes	PASS	NA	ENST00000291582.6	AIRE	T46M	T46M	c.137C>T	missense_variant	Uncertain significance	528309	lof_flag	146	1609512	9.07e-05	0	0	PASS	eas	0.00015449	24.3	0.733	0.02	0.02	6.9	0	0.999	1	74708	0	0	6	59880	0	0	0	29504	0	0	12	44710	0	0	30
21-44286561-C-G	21	44286561	rs758870962	C	G	gnomAD Exomes	PASS	NA	ENST00000291582.6	AIRE	T46R	T46R	c.137C>G	missense_variant			lof_flag	1	1609636	6.21e-07	0	0	PASS			24.2	0.78	0.02	-0.07	6.9	0	0.999	0	74830	0	0	0	59900	0	0	0	29504	0	0	1	44698	0	0	0
21-44286563-C-T	21	44286563		C	T	gnomAD Exomes	PASS	NA	ENST00000291582.6	AIRE	L47F	L47F	c.139C>T	missense_variant			lof_flag	1	1610376	6.21e-07	0	0	PASS			20.7	0.373	0.11	0.04	2.65	0.01	0.971	0	74900	0	0	0	59948	0	0	0	29520	0	0	0	44764	0	0	0
21-44286564-T-A	21	44286564		T	A	gnomAD Exomes	PASS	NA	ENST00000291582.6	AIRE	L47H	L47H	c.140T>A	missense_variant			lof_flag	1	1610544	6.21e-07	0	0	PASS			24	0.622	0	0	6.2	0	0.993	0	74946	0	0	0	59950	0	0	0	29536	0	0	0	44784	0	0	0
21-44286564-T-C	21	44286564		T	C	gnomAD Exomes	PASS	NA	ENST00000291582.6	AIRE	L47P	L47P	c.140T>C	missense_variant			lof_flag	1	1610544	6.21e-07	0	0	PASS			24.2	0.658	0.02	0	6.2	0.03	0.99	0	74946	0	0	0	59950	0	0	0	29536	0	0	0	44784	0	0	0
21-44286566-C-T	21	44286566		C	T	gnomAD Exomes	PASS	NA	ENST00000291582.6	AIRE	H48Y	H48Y	c.142C>T	missense_variant			lof_flag	1	1610586	6.21e-07	0	0	PASS			11.4	0.166	0.17	0.1	1.35	0.19	0.097	0	74922	0	0	0	59958	0	0	0	29536	0	0	1	44778	0	0	0
21-44286568-T-G	21	44286568	rs1372044313	T	G	gnomAD Exomes	PASS	NA	ENST00000291582.6	AIRE	H48Q	H48Q	c.144T>G	missense_variant			lof_flag	3	1610420	1.86e-06	0	0	PASS	nfe	6.8e-07	0.067	0.178	0.01	0.02	-5.26	0.15	0.038	0	74842	0	0	0	59920	0	0	0	29542	0	0	0	44724	0	0	0
21-44286573-A-G	21	44286573	rs2040484195	A	G	gnomAD Exomes	PASS	NA	ENST00000291582.6	AIRE	K50R	K50R	c.149A>G	missense_variant	Uncertain significance	2122790	lof_flag	5	1610790	3.1e-06	0	0	PASS	nfe	1.24e-06	19.9	0.326	0.02	-0.06	0.949	0.09	0.995	0	74848	0	0	0	59934	0	0	0	29538	0	0	0	44740	0	0	0
21-44286575-G-C	21	44286575		G	C	gnomAD Exomes	PASS	NA	ENST00000291582.6	AIRE	E51Q	E51Q	c.151G>C	missense_variant			lof_flag	1	1611394	6.21e-07	0	0	PASS			23.5	0.517	0.01	0.01	6.79	0.03	0.946	0	74882	0	0	0	59960	0	0	0	29558	0	0	0	44776	0	0	0
21-44286578-A-G	21	44286578	rs1357882164	A	G	gnomAD Exomes	PASS	NA	ENST00000291582.6	AIRE	K52E	K52E	c.154A>G	missense_variant			lof_flag	14	1610854	8.69e-06	0	0	PASS	nfe	6.89e-06	23.3	0.471	0	-0.01	1.25	0.05	0.589	0	74608	0	0	0	59912	0	0	0	29550	0	0	0	44742	0	0	0
21-44286579-A-G	21	44286579		A	G	gnomAD Exomes	PASS	NA	ENST00000291582.6	AIRE	K52R	K52R	c.155A>G	missense_variant			lof_flag	1	1611126	6.21e-07	0	0	PASS			15.8	0.155	0.03	-0.11	0.303	0.58	0.04	0	74756	0	0	0	59946	0	0	0	29548	0	0	0	44760	0	0	0
21-44286581-G-T	21	44286581	rs1057516272	G	T	gnomAD Exomes	PASS	NA	ENST00000291582.6	AIRE	E53*	E53*	c.157G>T	stop_gained	Pathogenic/Likely pathogenic	370150	lof_flag	1	1611172	6.21e-07	0	0	PASS			40		0.04	-0.22	5.68			0	74764	0	0	0	59944	0	0	0	29546	0	0	0	44732	0	0	0
21-44286584-G-A	21	44286584	rs779472330	G	A	gnomAD Exomes	PASS	NA	ENST00000291582.6	AIRE	G54S	G54S	c.160G>A	missense_variant			lof_flag	5	1610942	3.1e-06	0	0	PASS	sas	2.105e-05	27.5	0.672	0	0.01	8.57	0	1	0	74494	0	0	0	59872	0	0	0	29552	0	0	0	44738	0	0	0
21-44286586-CT-C	21	44286586		CT	C	gnomAD Exomes	PASS	NA	ENST00000291582.6	AIRE	C55Afs*13	C55Afs*13	c.163del	frameshift_variant			lof_flag	1	1612362	6.2e-07	0	0	PASS			27.5		0.02	-0.05	3.37			0	75040	0	0	0	59996	0	0	0	29572	0	0	0	44868	0	0	0
21-44286587-T-G	21	44286587		T	G	gnomAD Exomes	PASS	NA	ENST00000291582.6	AIRE	C55G	C55G	c.163T>G	missense_variant			lof_flag	4	1612386	2.48e-06	0	0	PASS	nfe	7.9e-07	27.3	0.765	0.01	0	6.2	0.01	0.996	0	75032	0	0	0	60000	0	0	0	29578	0	0	0	44870	0	0	0
21-44286590-C-T	21	44286590	rs753460287	C	T	gnomAD Exomes	PASS	NA	ENST00000291582.6	AIRE	P56S	P56S	c.166C>T	missense_variant	Uncertain significance	655886	lof_flag	83	1612592	5.15e-05	0	0	PASS	nfe	4.019e-05	16.7	0.324	0	0.01	1.93	0.72	0.077	0	74922	0	0	0	59998	0	0	0	29582	0	0	0	44884	0	0	20
21-44286591-C-T	21	44286591	rs2040484477	C	T	gnomAD Exomes	PASS	NA	ENST00000291582.6	AIRE	P56L	P56L	c.167C>T	missense_variant	Uncertain significance	1023358	lof_flag	1	1612754	6.2e-07	0	0	PASS			23.8	0.665	0.01	0.01	8.68	0.13	0.76	0	75052	0	0	0	60008	0	0	0	29584	0	0	0	44878	0	0	0
21-44286593-C-G	21	44286593	rs200955183	C	G	gnomAD Exomes	PASS	NA	ENST00000291582.6	AIRE	Q57E	Q57E	c.169C>G	missense_variant	Uncertain significance	1058583	lof_flag	70	1612802	4.34e-05	0	0	PASS	afr	0.00058923	24	0.407	0.01	0.01	8.68	0.01	0.551	56	75068	0	0	1	60016	0	0	0	29582	0	0	0	44884	0	0	0
21-44286593-C-T	21	44286593		C	T	gnomAD Exomes	PASS	NA	ENST00000291582.6	AIRE	Q57*	Q57*	c.169C>T	stop_gained			lof_flag	2	1612802	1.24e-06	0	0	PASS	sas	3.65e-06	38		0.06	-0.12	8.68			0	75068	0	0	0	60016	0	0	0	29582	0	0	0	44884	0	0	0
21-44286597-C-G	21	44286597	rs747941115	C	G	gnomAD Exomes	PASS	NA	ENST00000291582.6	AIRE	A58G	A58G	c.173C>G	missense_variant	Likely pathogenic	1480781	lof_flag	9	1612594	5.58e-06	0	0	PASS	nfe	2.92e-06	26.1	0.808	0.01	-0.03	8.68	0	0.996	1	74920	0	0	0	59986	0	0	0	29590	0	0	0	44892	0	0	0
21-44286603-A-T	21	44286603		A	T	gnomAD Exomes	PASS	NA	ENST00000291582.6	AIRE	H60L	H60L	c.179A>T	missense_variant			lof_flag	1	1612868	6.2e-07	0	0	PASS			26.5	0.798	0.01	0.01	6.17	0	0.996	0	75050	0	0	0	60018	0	0	0	29594	0	0	0	44876	0	0	0
21-44286605-G-A	21	44286605	rs372604287	G	A	gnomAD Exomes	PASS	NA	ENST00000291582.6	AIRE	A61T	A61T	c.181G>A	missense_variant	Uncertain significance	2076842	lof_flag	17	1612646	1.05e-05	0	0	PASS	sas	1.425e-05	26.4	0.562	0.12	0.01	2.78	0.02	0.997	1	74908	0	0	1	59976	0	0	0	29596	0	0	0	44892	0	0	1
21-44286605-G-C	21	44286605		G	C	gnomAD Exomes	PASS	NA	ENST00000291582.6	AIRE	A61P	A61P	c.181G>C	missense_variant			lof_flag	1	1612764	6.2e-07	0	0	PASS			26.9	0.728	0.07	-0.03	2.78	0	0.999	0	75030	0	0	0	59996	0	0	0	29596	0	0	0	44880	0	0	0
21-44286606-C-T	21	44286606	rs2040484750	C	T	gnomAD Exomes	PASS	NA	ENST00000291582.6	AIRE	A61V	A61V	c.182C>T	missense_variant			lof_flag	2	1612920	1.24e-06	0	0	PASS	eas	7.39e-06	25.6	0.637	0	-0.01	6.85	0	0.996	0	75066	0	0	0	60016	0	0	0	29600	0	0	2	44874	0	0	0
21-44286611-C-A	21	44286611	rs1177006409	C	A	gnomAD Exomes	PASS	NA	ENST00000291582.6	AIRE	L63M	L63M	c.187C>A	missense_variant	Uncertain significance	2146760	lof_flag	1	1612936	6.2e-07	0	0	PASS			25.5	0.745	0.24	0.02	6.92	0	0.999	1	75040	0	0	0	60018	0	0	0	29604	0	0	0	44886	0	0	0
21-44286612-T-A	21	44286612		T	A	gnomAD Exomes	PASS	NA	ENST00000291582.6	AIRE	L63Q	L63Q	c.188T>A	missense_variant			lof_flag	1	1612886	6.2e-07	0	0	PASS			26.8	0.957	0.06	0.01	6.2	0	0.999	0	75034	0	0	0	60004	0	0	0	29604	0	0	0	44882	0	0	0
21-44286618-G-A	21	44286618		G	A	gnomAD Exomes	PASS	NA	ENST00000291582.6	AIRE	W65*	W65*	c.194G>A	stop_gained			lof_flag	1	1612970	6.2e-07	0	0	PASS			44		0.48	0.15	8.57			0	75034	0	0	0	60020	0	0	0	29604	0	0	0	44884	0	0	0
21-44286619-G-A	21	44286619	rs1255076977	G	A	gnomAD Exomes	PASS	NA	ENST00000291582.6	AIRE	W65*	W65*	c.195G>A	stop_gained			lof_flag	4	1612960	2.48e-06	0	0	PASS	sas	1.425e-05	42		0.27	-0.08	8.57			0	75040	0	0	0	60018	0	0	0	29604	0	0	0	44880	0	0	0
21-44286626-A-G	21	44286626	rs940635763	A	G	gnomAD Exomes	PASS	NA	ENST00000291582.6	AIRE	T68A	T68A	c.202A>G	missense_variant	Uncertain significance	2737002	lof_flag	6	1612988	3.72e-06	0	0	PASS	nfe	1.24e-06	22.8	0.673	0	0.01	4.55	0.32	0.992	1	75034	0	0	0	60028	0	0	0	29608	0	0	0	44876	0	0	0
21-44286628-C-CCAGG	21	44286628	rs886041124	C	CCAGG	gnomAD Exomes	PASS	NA	ENST00000291582.6	AIRE	D70Afs*148	D70Afs*148	c.205_208dup	frameshift_variant	Pathogenic	279674	lof_flag	3	1613020	1.86e-06	0	0	PASS	mid	0.00013403	23.8		0.27	-0.22	0.056			0	75044	0	0	0	60030	0	0	0	29608	0	0	0	44886	0	0	0
21-44286629-C-T	21	44286629	rs2146375836	C	T	gnomAD Exomes	PASS	NA	ENST00000291582.6	AIRE	Q69*	Q69*	c.205C>T	stop_gained	Pathogenic	1454596	lof_flag	3	1613040	1.86e-06	0	0	PASS	nfe	6.8e-07	36		0.15	-0.11	5.74			0	75058	0	0	0	60022	0	0	0	29608	0	0	0	44888	0	0	0
21-44286633-A-T	21	44286633	rs2040485034	A	T	gnomAD Exomes	PASS	NA	ENST00000291582.6	AIRE	D70V	D70V	c.209A>T	missense_variant			lof_flag	1	1612778	6.2e-07	0	0	PASS			23.4	0.688	0.24	0.13	3.57	0	0.999	0	74964	0	0	0	59998	0	0	0	29604	0	0	0	44866	0	0	0
21-44286636-C-A	21	44286636		C	A	gnomAD Exomes	PASS	NA	ENST00000291582.6	AIRE	S71Y	S71Y	c.212C>A	missense_variant			lof_flag	1	1612990	6.2e-07	0	0	PASS			20.7	0.273	0	0	1.47	0	0.771	0	75054	0	0	0	60026	0	0	0	29608	0	0	0	44886	0	0	0
21-44286636-C-T	21	44286636		C	T	gnomAD Exomes	PASS	NA	ENST00000291582.6	AIRE	S71F	S71F	c.212C>T	missense_variant			lof_flag	1	1612990	6.2e-07	0	0	PASS			21.4	0.294	0.01	0	1.47	0	0.602	0	75054	0	0	0	60026	0	0	0	29608	0	0	1	44886	0	0	0
21-44286638-A-G	21	44286638		A	G	gnomAD Exomes	PASS	NA	ENST00000291582.6	AIRE	T72A	T72A	c.214A>G	missense_variant			lof_flag	1	1612986	6.2e-07	0	0	PASS			0.357	0.171	0.03	0	0.004	1	0	0	75038	0	0	0	60020	0	0	0	29606	0	0	0	44880	0	0	0
21-44286639-C-A	21	44286639		C	A	gnomAD Exomes	PASS	NA	ENST00000291582.6	AIRE	T72K	T72K	c.215C>A	missense_variant			lof_flag	3	1613034	1.86e-06	0	0	PASS	nfe	6.8e-07	16	0.253	0.02	0.01	0.704	0	0.085	0	75048	0	0	0	60032	0	0	0	29606	0	0	0	44892	0	0	0
21-44286642-C-A	21	44286642		C	A	gnomAD Exomes	PASS	NA	ENST00000291582.6	AIRE	A73D	A73D	c.218C>A	missense_variant			lof_flag	2	1613062	1.24e-06	0	0	PASS	nfe	2.8e-07	18.1	0.446	0.03	0.01	0.626	0	0.659	0	75060	0	0	0	60030	0	0	0	29608	0	0	0	44886	0	0	0
21-44286650-G-A	21	44286650	rs146810389	G	A	gnomAD Exomes	PASS	NA	ENST00000291582.6	AIRE	D76N	D76N	c.226G>A	missense_variant	Uncertain significance	458617	lof_flag	52	1613072	3.22e-05	0	0	PASS	afr	0.00051877	23.7	0.598	0	-0.01	8.57	0.13	0.904	50	75060	0	0	2	60026	0	0	0	29608	0	0	0	44882	0	0	0
21-44286651-A-C	21	44286651		A	C	gnomAD Exomes	PASS	NA	ENST00000291582.6	AIRE	D76A	D76A	c.227A>C	missense_variant			lof_flag	2	1612990	1.24e-06	0	0	PASS	nfe	2.8e-07	19.4	0.442	0	-0.01	0.006	0.16	0.715	0	75018	0	0	0	60014	0	0	0	29608	0	0	0	44874	0	0	0
21-44286652-C-A	21	44286652		C	A	gnomAD Exomes	PASS	NA	ENST00000291582.6	AIRE	D76E	D76E	c.228C>A	missense_variant			lof_flag	1	1613086	6.2e-07	0	0	PASS			19.7	0.497	0	-0.01	1.86	0.02	0.867	0	75052	0	0	0	60020	0	0	0	29608	0	0	0	44884	0	0	0
21-44286653-T-C	21	44286653		T	C	gnomAD Exomes	PASS	NA	ENST00000291582.6	AIRE	F77L	F77L	c.229T>C	missense_variant			lof_flag	1	1613058	6.2e-07	0	0	PASS			25.8	0.845	0	0	6.2	0	0.987	0	75044	0	0	0	60020	0	0	0	29608	0	0	0	44880	0	0	0
21-44286654-T-C	21	44286654	rs179363887	T	C	gnomAD Exomes	PASS	NA	ENST00000291582.6	AIRE	F77S	F77S	c.230T>C	missense_variant	not provided	68219	lof_flag	2	1613004	1.24e-06	0	0	PASS	nfe	2.8e-07	26.7	0.951	0	0	6.2	0	0.996	0	75032	0	0	0	60022	0	0	0	29604	0	0	0	44872	0	0	0
21-44286656-T-C	21	44286656	rs179363880	T	C	gnomAD Exomes	PASS	NA	ENST00000291582.6	AIRE	W78R	W78R	c.232T>C	missense_variant	Pathogenic	189060	lof_flag	11	1612962	6.82e-06	0	0	PASS	nfe	4.29e-06	26.4	0.901	0.03	0.01	6.2	0	0.999	0	74920	0	0	0	60008	0	0	0	29608	0	0	0	44898	0	0	0
21-44286657-G-A	21	44286657	rs1057516499	G	A	gnomAD Exomes	PASS	NA	ENST00000291582.6	AIRE	W78*	W78*	c.233G>A	stop_gained	Likely pathogenic	370451	lof_flag	5	1613088	3.1e-06	0	0	PASS	nfe	1.24e-06	38		0.01	-0.05	8.57			0	75054	0	0	0	60022	0	0	0	29606	0	0	0	44886	0	0	0
21-44286660-G-A	21	44286660		G	A	gnomAD Exomes	PASS	NA	ENST00000291582.6	AIRE	R79K	R79K	c.236G>A	missense_variant			lof_flag	2	1613084	1.24e-06	0	0	PASS			18.5	0.364	0.02	0.01	0.716	0.32	0.987	0	75050	0	0	0	60020	0	0	0	29604	0	0	0	44880	0	0	0
21-44286661-G-C	21	44286661		G	C	gnomAD Exomes	PASS	NA	ENST00000291582.6	AIRE	R79S	R79S	c.237G>C	missense_variant			lof_flag	1	1613078	6.2e-07	0	0	PASS			16.9	0.398	0.03	-0.01	0.467	0.1	0.994	0	75040	0	0	0	60022	0	0	0	29604	0	0	0	44884	0	0	0
21-44286666-T-C	21	44286666	rs770027594	T	C	gnomAD Exomes	PASS	NA	ENST00000291582.6	AIRE	L81P	L81P	c.242T>C	missense_variant	Likely pathogenic	2580373	lof_flag	2	1612970	1.24e-06	0	0	PASS	nfe	2.8e-07	24.5	0.849	0.01	0	6.2	0	0.999	0	74920	0	0	0	60002	0	0	0	29606	0	0	0	44892	0	0	0
21-44286668-T-C	21	44286668		T	C	gnomAD Exomes	PASS	NA	ENST00000291582.6	AIRE	F82L	F82L	c.244T>C	missense_variant			lof_flag	2	1613036	1.24e-06	0	0	PASS	nfe	2.8e-07	24.6	0.859	0.01	0	6.2	0	0.987	0	75032	0	0	0	60020	0	0	0	29606	0	0	0	44876	0	0	0
21-44286671-A-AT	21	44286671		A	AT	gnomAD Exomes	PASS	NA	ENST00000291582.6	AIRE	K83Ifs*134	K83Ifs*134	c.247_248insT	frameshift_variant			lof_flag	1	1613056	6.2e-07	0	0	PASS			29.7		0.04	-0.18	6.17			0	75038	0	0	0	60022	0	0	0	29608	0	0	0	44884	0	0	0
21-44286671-A-G	21	44286671	rs121434255	A	G	gnomAD Exomes	PASS	NA	ENST00000291582.6	AIRE	K83E	K83E	c.247A>G	missense_variant	Likely pathogenic	3308	lof_flag	4	1613056	2.48e-06	0	0	PASS	nfe	7.9e-07	25.4	0.913	0.01	0.01	6.17	0	0.995	0	75038	0	0	0	60022	0	0	0	29608	0	0	0	44884	0	0	0
21-44286672-A-T	21	44286672		A	T	gnomAD Exomes	PASS	NA	ENST00000291582.6	AIRE	K83M	K83M	c.248A>T	missense_variant			lof_flag	2	1613086	1.24e-06	0	0	PASS	nfe	2.8e-07	26.4	0.88	0	0	6.17	0	0.999	0	75040	0	0	0	60024	0	0	0	29606	0	0	0	44880	0	0	0
21-44286672-A-G	21	44286672		A	G	gnomAD Exomes	PASS	NA	ENST00000291582.6	AIRE	K83R	K83R	c.248A>G	missense_variant			lof_flag	2	1613086	1.24e-06	0	0	PASS			26.3	0.819	0	-0.02	6.17	0	0.995	0	75040	0	0	0	60024	0	0	0	29606	0	0	0	44880	0	0	0
21-44286673-GGACTACAA-G	21	44286673		GGACTACAA	G	gnomAD Exomes	PASS	NA	ENST00000291582.6	AIRE	D84Pfs*130	D84Pfs*130	c.250_257del	frameshift_variant			lof_flag	1	1613092	6.2e-07	0	0	PASS			31		0	-0.14	2			0	75046	0	0	0	60024	0	0	0	29606	0	0	0	44882	0	0	0
21-44286674-G-T	21	44286674		G	T	gnomAD Exomes	PASS	NA	ENST00000291582.6	AIRE	D84Y	D84Y	c.250G>T	missense_variant			lof_flag	1	1613062	6.2e-07	0	0	PASS			27.9	0.779	0	0	6.8	0	0.999	0	75044	0	0	0	60014	0	0	0	29608	0	0	0	44886	0	0	0
21-44286674-G-A	21	44286674	rs1171712520	G	A	gnomAD Exomes	PASS	NA	ENST00000291582.6	AIRE	D84N	D84N	c.250G>A	missense_variant			lof_flag	2	1613064	1.24e-06	0	0	PASS			27.4	0.598	0	0	6.8	0	0.997	0	75044	0	0	0	60014	0	0	0	29608	0	0	0	44886	0	0	0
21-44286676-CT-C	21	44286676	rs1202216997	CT	C	gnomAD Exomes	PASS	NA	ENST00000291582.6	AIRE	Y85Tfs*62	Y85Tfs*62	c.253del	frameshift_variant			lof_flag	5	1612986	3.1e-06	0	0	PASS	nfe	1.24e-06	28.4		0	-0.06	4.08			0	74938	0	0	0	60004	0	0	0	29606	0	0	0	44898	0	0	0
21-44286678-A-G	21	44286678	rs179363882	A	G	gnomAD Exomes	PASS	NA	ENST00000291582.6	AIRE	Y85C	Y85C	c.254A>G	missense_variant	Pathogenic/Likely pathogenic	68222	lof_flag	2	1613068	1.24e-06	0	0	PASS	mid	5.82e-05	26.3	0.782	0	-0.01	1.61	0	0.964	0	75054	0	0	0	60016	0	0	0	29606	0	0	0	44884	0	0	0
21-44286681-A-T	21	44286681	rs775787296	A	T	gnomAD Exomes	PASS	NA	ENST00000291582.6	AIRE	N86I	N86I	c.257A>T	missense_variant			lof_flag	2	1612938	1.24e-06	0	0	PASS			26.8	0.822	0	0	6.17	0	0.93	0	75002	0	0	0	60016	0	0	0	29606	0	0	0	44878	0	0	0
21-44286681-A-G	21	44286681	rs775787296	A	G	gnomAD Exomes	PASS	NA	ENST00000291582.6	AIRE	N86S	N86S	c.257A>G	missense_variant			lof_flag	1	1612938	6.2e-07	0	0	PASS			24.9	0.695	0	-0.01	6.17	0	0.645	0	75002	0	0	0	60016	0	0	1	29606	0	0	0	44878	0	0	0
21-44286683-CT-C	21	44286683	rs1057517428	CT	C	gnomAD Exomes	PASS	NA	ENST00000291582.6	AIRE	L87Rfs*60	L87Rfs*60	c.260del	frameshift_variant	Pathogenic/Likely pathogenic	371637	lof_flag	1	1613088	6.2e-07	0	0	PASS			27.3		0.01	-0.06	2.4			0	75054	0	0	0	60020	0	0	0	29604	0	0	0	44888	0	0	0
21-44286687-A-G	21	44286687	rs1372664381	A	G	gnomAD Exomes	PASS	NA	ENST00000291582.6	AIRE	E88G	E88G	c.263A>G	missense_variant			lof_flag	1	1613034	6.2e-07	0	0	PASS			26.3	0.751	0	-0.01	4.57	0	0.589	0	75060	0	0	1	60012	0	0	0	29606	0	0	0	44872	0	0	0
21-44286689-C-CGCTAT	21	44286689		C	CGCTAT	gnomAD Exomes	PASS	NA	ENST00000291582.6	AIRE	G91Afs*58	G91Afs*58	c.267_271dup	frameshift_variant			lof_flag	1	1613044	6.2e-07	0	0	PASS			23.8		0.01	-0.1	2.9			0	75056	0	0	0	60022	0	0	0	29606	0	0	0	44886	0	0	0
21-44286689-C-T	21	44286689	rs752065208	C	T	gnomAD Exomes	PASS	NA	ENST00000291582.6	AIRE	R89C	R89C	c.265C>T	missense_variant			lof_flag	8	1612928	4.96e-06	0	0	PASS	nfe	6.8e-07	22.5	0.587	0	-0.02	2.9	0.05	0.938	0	74936	0	0	1	60002	0	0	0	29606	0	0	1	44898	0	0	2
21-44286689-C-A	21	44286689	rs752065208	C	A	gnomAD Exomes	PASS	NA	ENST00000291582.6	AIRE	R89S	R89S	c.265C>A	missense_variant			lof_flag	3	1613044	1.86e-06	0	0	PASS			22.5	0.485	0	-0.01	2.9	0	0.587	0	75056	0	0	1	60022	0	0	0	29606	0	0	1	44886	0	0	0
21-44286690-G-T	21	44286690	rs762267080	G	T	gnomAD Exomes	PASS	NA	ENST00000291582.6	AIRE	R89L	R89L	c.266G>T	missense_variant	Uncertain significance	2902911	lof_flag	4	1612920	2.48e-06	0	0	PASS	eas	1.772e-05	23.7	0.7	0	-0.01	2.31	0	0.668	0	74936	0	0	1	59992	0	0	0	29606	0	0	3	44898	0	0	0
21-44286690-G-A	21	44286690	rs762267080	G	A	gnomAD Exomes	PASS	NA	ENST00000291582.6	AIRE	R89H	R89H	c.266G>A	missense_variant	Uncertain significance	989629	lof_flag	10	1613038	6.2e-06	0	0	PASS	eas	7.39e-06	24	0.577	0	-0.01	2.31	0.01	0.938	0	75058	0	0	0	60012	0	0	0	29606	0	0	2	44886	0	0	1
21-44286693-A-G	21	44286693	rs179363883	A	G	gnomAD Exomes	PASS	NA	ENST00000291582.6	AIRE	Y90C	Y90C	c.269A>G	missense_variant	Pathogenic	68223	lof_flag	6	1613012	3.72e-06	1	0	PASS			26.5	0.93	0	-0.01	6.17	0	0.999	0	75052	0	0	0	60014	0	0	0	29604	0	0	0	44872	0	0	5
21-44286695-G-A	21	44286695	rs1273543611	G	A	gnomAD Exomes	PASS	NA	ENST00000291582.6	AIRE	G91S	G91S	c.271G>A	missense_variant			lof_flag	1	1613012	6.2e-07	0	0	PASS			7.33	0.258	0	-0.01	-0.557	0.72	0.026	0	75046	0	0	1	60012	0	0	0	29600	0	0	0	44884	0	0	0
21-44286698-C-T	21	44286698	rs140630532	C	T	gnomAD Exomes	PASS	NA	ENST00000291582.6	AIRE	R92W	R92W	c.274C>T	missense_variant	Pathogenic/Likely pathogenic	379319	lof_flag	10	1612978	6.2e-06	0	0	PASS	afr	1.062e-05	23.7	0.717	0	-0.02	1.83	0	0.971	3	75036	0	0	0	60016	0	0	0	29602	0	0	0	44882	0	0	0
21-44286699-G-A	21	44286699	rs1288735234	G	A	gnomAD Exomes	PASS	NA	ENST00000291582.6	AIRE	R92Q	R92Q	c.275G>A	missense_variant	Likely pathogenic	1345367	lof_flag	31	1612864	1.92e-05	0	0	PASS	nfe	1.724e-05	26.7	0.683	0	-0.01	8.57	0.01	0.881	0	74920	0	0	0	60000	0	0	0	29602	0	0	1	44900	0	0	0
21-44286702-T-C	21	44286702	rs179363884	T	C	gnomAD Exomes	PASS	NA	ENST00000291582.6	AIRE	L93P	L93P	c.278T>C	missense_variant			lof_flag	13	1613020	8.06e-06	0	0	PASS	nfe	6.15e-06	27.6	0.905	0	-0.01	6.2	0	0.999	0	75054	0	0	0	60022	0	0	0	29604	0	0	0	44888	0	0	0
21-44286702-T-A	21	44286702		T	A	gnomAD Exomes	PASS	NA	ENST00000291582.6	AIRE	L93Q	L93Q	c.278T>A	missense_variant	Conflicting interpretations of pathogenicity	2501923	lof_flag	1	1613020	6.2e-07	0	0	PASS			26.8	0.864	0	0	6.2	0	0.999	0	75054	0	0	0	60022	0	0	0	29604	0	0	0	44888	0	0	0
21-44286704-C-T	21	44286704	rs754624261	C	T	gnomAD Exomes	PASS	NA	ENST00000291582.6	AIRE	Q94*	Q94*	c.280C>T	stop_gained	Pathogenic	2138397	lof_flag	3	1612896	1.86e-06	0	0	PASS	afr	1.063e-05	36		0	-0.08	6.89			3	74934	0	0	0	60010	0	0	0	29604	0	0	0	44902	0	0	0
21-44286704-C-A	21	44286704		C	A	gnomAD Exomes	PASS	NA	ENST00000291582.6	AIRE	Q94K	Q94K	c.280C>A	missense_variant			lof_flag	1	1613014	6.2e-07	0	0	PASS			17.8	0.381	0	0	6.89	0.14	0.127	0	75056	0	0	0	60030	0	0	0	29604	0	0	0	44890	0	0	0
21-44286705-A-C	21	44286705		A	C	gnomAD Exomes	PASS	NA	ENST00000291582.6	AIRE	Q94P	Q94P	c.281A>C	missense_variant			lof_flag	1	1612992	6.2e-07	0	0	PASS			24.4	0.754	0	-0.01	2.39	0	0.666	0	75046	0	0	0	60016	0	0	0	29602	0	0	0	44886	0	0	0
21-44286707-C-T	21	44286707		C	T	gnomAD Exomes	PASS	NA	ENST00000291582.6	AIRE	P95S	P95S	c.283C>T	missense_variant	Uncertain significance	2858821	lof_flag	1	1613000	6.2e-07	0	0	PASS			14.4	0.23	0	0	-0.118	0.22	0.038	0	75054	0	0	0	60026	0	0	0	29604	0	0	0	44886	0	0	0
21-44286708-C-G	21	44286708	rs1174649113	C	G	gnomAD Exomes	PASS	NA	ENST00000291582.6	AIRE	P95R	P95R	c.284C>G	missense_variant			lof_flag	6	1612866	3.72e-06	0	0	PASS	nfe	1.24e-06	23.2	0.434	0	-0.01	5.71	0.03	0.773	0	74936	0	0	0	60002	0	0	0	29602	0	0	0	44894	0	0	0
21-44286712-C-G	21	44286712		C	G	gnomAD Exomes	PASS	NA	ENST00000291582.6	AIRE	I96M	I96M	c.288C>G	missense_variant			lof_flag	1	1612976	6.2e-07	0	0	PASS			23.1	0.52	0	-0.01	1.76	0	0.865	0	75044	0	0	0	60026	0	0	0	29600	0	0	0	44882	0	0	0
21-44286713-C-G	21	44286713		C	G	gnomAD Exomes	PASS	NA	ENST00000291582.6	AIRE	L97V	L97V	c.289C>G	missense_variant			lof_flag	1	1612990	6.2e-07	0	0	PASS			19.8	0.334	0	0	1.2	0.28	0.994	0	75050	0	0	0	60024	0	0	0	29602	0	0	0	44884	0	0	0
21-44286713-C-A	21	44286713		C	A	gnomAD Exomes	PASS	NA	ENST00000291582.6	AIRE	L97M	L97M	c.289C>A	missense_variant			lof_flag	1	1612990	6.2e-07	0	0	PASS			21.6	0.31	0	0	1.2	0.12	0.999	0	75050	0	0	0	60024	0	0	0	29602	0	0	0	44884	0	0	0
21-44286714-T-C	21	44286714	rs2146375951	T	C	gnomAD Exomes	PASS	NA	ENST00000291582.6	AIRE	L97P	L97P	c.290T>C	missense_variant	Likely pathogenic	1501337	lof_flag	1	1612992	6.2e-07	0	0	PASS			22.9	0.62	0	-0.01	2.78	0.12	0.999	0	75050	0	0	0	60028	0	0	0	29604	0	0	0	44884	0	0	0
21-44286716-G-T	21	44286716	rs752236126	G	T	gnomAD Exomes	PASS	NA	ENST00000291582.6	AIRE	D98Y	D98Y	c.292G>T	missense_variant			lof_flag	1	1612948	6.2e-07	0	0	PASS			24.4	0.538	0	-0.03	5.69	0.01	0.999	0	75046	0	0	0	60014	0	0	0	29600	0	0	0	44870	0	0	0
21-44286725-C-T	21	44286725	rs540930014	C	T	gnomAD Exomes	PASS	NA	ENST00000291582.6	AIRE	P101S	P101S	c.301C>T	missense_variant			lof_flag	12	1612906	7.44e-06	0	0	PASS	nfe	5e-06	25.2	0.577	0	-0.01	8.67	0.03	0.999	0	75058	0	0	0	60018	0	0	0	29602	0	0	0	44886	0	0	0
21-44286729-A-G	21	44286729	rs777675955	A	G	gnomAD Exomes	PASS	NA	ENST00000291582.6	AIRE	K102R	K102R	c.305A>G	missense_variant	Uncertain significance	1389961	lof_flag	47	1612702	2.91e-05	0	0	PASS	nfe	2.746e-05	15.3	0.202	0.02	-0.06	0.09	0.38	0.069	0	74914	0	0	0	59986	0	0	0	29604	0	0	0	44890	0	0	1
21-44286977-G-C	21	44286977	rs764588340	G	C	gnomAD Exomes	PASS	NA	ENST00000291582.6	AIRE	X103_splice	X103_splice	c.308-1G>C	splice_acceptor_variant	Likely pathogenic	1479068	lof_flag	3	1612814	1.86e-06	0	0	PASS	sas	3.65e-06	32		0.48	-0.24	8.56			0	75060	0	0	0	60020	0	0	0	29606	0	0	0	44878	0	0	0
21-44286978-A-T	21	44286978		A	T	gnomAD Exomes	PASS	NA	ENST00000291582.6	AIRE	D103V	D103V	c.308A>T	missense_variant			lof_flag	1	1612736	6.2e-07	0	0	PASS			33	0.77	0.22	-0.14	4.56	0	0.999	0	75034	0	0	0	60020	0	0	0	29604	0	0	1	44868	0	0	0
21-44286986-C-T	21	44286986		C	T	gnomAD Exomes	PASS	NA	ENST00000291582.6	AIRE	L106F	L106F	c.316C>T	missense_variant			lof_flag	2	1612818	1.24e-06	0	0	PASS	sas	3.65e-06	23.9	0.544	0	0.01	4.78	0.02	0.998	0	75056	0	0	0	60026	0	0	0	29604	0	0	0	44874	0	0	0
21-44286987-T-C	21	44286987		T	C	gnomAD Exomes	PASS	NA	ENST00000291582.6	AIRE	L106P	L106P	c.317T>C	missense_variant			lof_flag	1	1612714	6.2e-07	0	0	PASS			29.1	0.643	0.05	-0.06	6.19	0	0.999	0	75020	0	0	0	60012	0	0	0	29604	0	0	0	44872	0	0	0
21-44286992-C-T	21	44286992	rs1472808103	C	T	gnomAD Exomes	PASS	NA	ENST00000291582.6	AIRE	Q108*	Q108*	c.322C>T	stop_gained	Pathogenic	950721	lof_flag	1	1612802	6.2e-07	0	0	PASS			37		0.12	-0.14	8.66			1	75054	0	0	0	60024	0	0	0	29602	0	0	0	44868	0	0	0
21-44286994-GC-G	21	44286994	rs1162316051	GC	G	gnomAD Exomes	PASS	NA	ENST00000291582.6	AIRE	R110Gfs*37	R110Gfs*37	c.328del	frameshift_variant	Pathogenic/Likely pathogenic	553161	lof_flag	1	1612788	6.2e-07	0	0	PASS			19.3		0.15	-0.11	2.74			0	75058	0	0	1	60026	0	0	0	29602	0	0	0	44878	0	0	0
21-44286995-C-G	21	44286995	rs1005908507	C	G	gnomAD Exomes	PASS	NA	ENST00000291582.6	AIRE	P109A	P109A	c.325C>G	missense_variant	Uncertain significance	2191709	lof_flag	3	1612654	1.86e-06	0	0	PASS	nfe	6.8e-07	4.39	0.136	0.03	-0.03	0.177	0.14	0.055	0	74926	0	0	0	60006	0	0	0	29602	0	0	0	44876	0	0	0
21-44286996-C-T	21	44286996	rs377300731	C	T	gnomAD Exomes	PASS	NA	ENST00000291582.6	AIRE	P109L	P109L	c.326C>T	missense_variant	Uncertain significance	2957432	lof_flag	2	1612772	1.24e-06	0	0	PASS	nfe	2.8e-07	15.6	0.232	0	0.01	6.9	0.19	0.255	0	75040	0	0	0	60024	0	0	0	29606	0	0	0	44878	0	0	0
21-44286998-C-T	21	44286998	rs764029559	C	T	gnomAD Exomes	PASS	NA	ENST00000291582.6	AIRE	R110W	R110W	c.328C>T	missense_variant	Uncertain significance	989630	lof_flag	18	1612690	1.12e-05	0	0	PASS	eas	7.39e-06	22.6	0.37	0.06	-0.07	1.46	0	0.993	2	74934	0	0	2	60002	0	0	0	29606	0	0	2	44880	0	0	0
21-44286999-G-A	21	44286999	rs751369006	G	A	gnomAD Exomes	PASS	NA	ENST00000291582.6	AIRE	R110Q	R110Q	c.329G>A	missense_variant	Uncertain significance	2198050	lof_flag	49	1612636	3.04e-05	0	0	PASS	nfe	2.665e-05	22.9	0.273	0.01	-0.02	5.6	0.07	0.978	4	74922	0	0	0	60002	0	0	0	29604	0	0	0	44888	0	0	0
21-44287004-GGGA-G	21	44287004		GGGA	G	gnomAD Exomes	PASS	NA	ENST00000291582.6	AIRE	R113del	R113del	c.338_340del	inframe_deletion			lof_flag	1	1612776	6.2e-07	0	0	PASS			9.99		0	0.01	4.65			0	75030	0	0	0	60008	0	0	0	29604	0	0	0	44882	0	0	0
21-44287004-G-A	21	44287004	rs757332603	G	A	gnomAD Exomes	PASS	NA	ENST00000291582.6	AIRE	G112R	G112R	c.334G>A	missense_variant			lof_flag	6	1612776	3.72e-06	0	0	PASS	amr	4.28e-05	23.6	0.597	0	0.03	4.65	0	0.784	0	75030	0	0	6	60008	0	0	0	29604	0	0	0	44882	0	0	0
21-44287005-G-C	21	44287005		G	C	gnomAD Exomes	PASS	NA	ENST00000291582.6	AIRE	G112A	G112A	c.335G>C	missense_variant			lof_flag	1	1612792	6.2e-07	0	0	PASS			12.9	0.406	0	0.02	3.96	0.08	0.026	0	75046	0	0	0	60024	0	0	0	29604	0	0	0	44876	0	0	0
21-44287008-G-C	21	44287008	rs781178030	G	C	gnomAD Exomes	PASS	NA	ENST00000291582.6	AIRE	R113T	R113T	c.338G>C	missense_variant			lof_flag	5	1612790	3.1e-06	0	0	PASS	sas	1.425e-05	22.7	0.681	0	0.01	4.65	0	0.477	0	75044	0	0	0	60020	0	0	0	29604	0	0	0	44872	0	0	0
21-44287012-G-T	21	44287012	rs142788946	G	T	gnomAD Exomes	PASS	NA	ENST00000291582.6	AIRE	K114N	K114N	c.342G>T	missense_variant	Uncertain significance	35663	lof_flag	675	1612640	0.000418568	2	0	PASS	nfe	0.0004915	21.9	0.363	0.03	-0.05	2.3	0	0.617	1	74906	0	0	0	59996	0	0	0	29606	0	0	0	44886	0	0	0
21-44287013-C-G	21	44287013	rs1341143060	C	G	gnomAD Exomes	PASS	NA	ENST00000291582.6	AIRE	P115A	P115A	c.343C>G	missense_variant			lof_flag	2	1612760	1.24e-06	0	0	PASS	sas	3.65e-06	11.4	0.228	0	-0.01	4.05	0.18	0.049	0	75042	0	0	0	60018	0	0	0	29604	0	0	0	44882	0	0	0
21-44287013-C-T	21	44287013		C	T	gnomAD Exomes	PASS	NA	ENST00000291582.6	AIRE	P115S	P115S	c.343C>T	missense_variant			lof_flag	1	1612760	6.2e-07	0	0	PASS			12.6	0.197	0	0	4.05	0.25	0.007	0	75042	0	0	0	60018	0	0	0	29604	0	0	0	44882	0	0	0
21-44287014-C-A	21	44287014		C	A	gnomAD Exomes	PASS	NA	ENST00000291582.6	AIRE	P115H	P115H	c.344C>A	missense_variant			lof_flag	5	1612826	3.1e-06	0	0	PASS	nfe	1.24e-06	16.6	0.348	0	0.01	2.37	0.1	0.594	0	75060	0	0	0	60020	0	0	0	29606	0	0	0	44884	0	0	0
21-44287014-C-T	21	44287014	rs1244111501	C	T	gnomAD Exomes	PASS	NA	ENST00000291582.6	AIRE	P115L	P115L	c.344C>T	missense_variant			lof_flag	2	1612826	1.24e-06	0	0	PASS			6.47	0.308	0	0	2.37	1	0.001	0	75060	0	0	0	60020	0	0	0	29606	0	0	0	44884	0	0	0
21-44287017-C-T	21	44287017	rs151049459	C	T	gnomAD Exomes	PASS	NA	ENST00000291582.6	AIRE	P116L	P116L	c.347C>T	missense_variant	Uncertain significance	644559	lof_flag	76	1612686	4.71e-05	0	0	PASS	nfe	4.264e-05	13.5	0.169	0	-0.01	2.23	0.13	0.005	2	74932	0	0	1	60002	0	0	0	29606	0	0	1	44890	0	0	0
21-44287019-G-A	21	44287019		G	A	gnomAD Exomes	PASS	NA	ENST00000291582.6	AIRE	A117T	A117T	c.349G>A	missense_variant			lof_flag	1	1612754	6.2e-07	0	0	PASS			2	0.234	0	-0.01	-0.33	0.51	0	1	75036	0	0	0	60016	0	0	0	29604	0	0	0	44882	0	0	0
21-44287020-C-T	21	44287020	rs768840365	C	T	gnomAD Exomes	PASS	NA	ENST00000291582.6	AIRE	A117V	A117V	c.350C>T	missense_variant			lof_flag	2	1612824	1.24e-06	0	0	PASS			15.4	0.144	0	-0.01	1.5	0.05	0.024	0	75054	0	0	0	60018	0	0	0	29606	0	0	0	44882	0	0	0
21-44287022-G-A	21	44287022	rs370599883	G	A	gnomAD Exomes	PASS	NA	ENST00000291582.6	AIRE	V118I	V118I	c.352G>A	missense_variant	Uncertain significance	644640	lof_flag	56	1612666	3.47e-05	0	0	PASS	sas	3.59e-05	1.52	0.187	0.01	0.01	0.103	0.11	0	0	74914	0	0	0	60006	0	0	0	29604	0	0	0	44890	0	0	0
21-44287023-TC-T	21	44287023		TC	T	gnomAD Exomes	PASS	NA	ENST00000291582.6	AIRE	K120Rfs*27	K120Rfs*27	c.357del	frameshift_variant			lof_flag	1	1612644	6.2e-07	0	0	PASS			16.8		0.04	-0.08	0.368			0	74996	0	0	0	60000	0	0	0	29602	0	0	0	44874	0	0	0
21-44287023-T-C	21	44287023	rs772511282	T	C	gnomAD Exomes	PASS	NA	ENST00000291582.6	AIRE	V118A	V118A	c.353T>C	missense_variant			lof_flag	1	1612644	6.2e-07	0	0	PASS			1.21	0.15	0.01	-0.02	0.368	0.26	0.001	1	74996	0	0	0	60000	0	0	0	29602	0	0	0	44874	0	0	0
21-44287023-T-A	21	44287023	rs772511282	T	A	gnomAD Exomes	PASS	NA	ENST00000291582.6	AIRE	V118D	V118D	c.353T>A	missense_variant	Uncertain significance	645210	lof_flag	6	1612526	3.72e-06	0	0	PASS	amr	1.327e-05	8.79	0.184	0.09	0.04	0.368	0.03	0.01	2	74874	0	0	3	59980	0	0	0	29602	0	0	0	44886	0	0	0
21-44287029-A-G	21	44287029		A	G	gnomAD Exomes	PASS	NA	ENST00000291582.6	AIRE	K120R	K120R	c.359A>G	missense_variant			lof_flag	2	1612714	1.24e-06	0	0	PASS	nfe	2.8e-07	23.5	0.422	0.02	-0.1	6.12	0.01	0.98	0	75006	0	0	0	60014	0	0	0	29604	0	0	0	44874	0	0	0
21-44287030-G-C	21	44287030		G	C	gnomAD Exomes	PASS	NA	ENST00000291582.6	AIRE	K120N	K120N	c.360G>C	missense_variant			lof_flag	2	1612812	1.24e-06	0	0	PASS	nfe	2.8e-07	22.4	0.398	0.13	0.11	3.94	0.02	0.991	0	75064	0	0	0	60026	0	0	0	29606	0	0	0	44880	0	0	0
21-44287031-G-A	21	44287031	rs1235209613	G	A	gnomAD Exomes	PASS	NA	ENST00000291582.6	AIRE	A121T	A121T	c.361G>A	missense_variant			lof_flag	9	1612676	5.58e-06	0	0	PASS	sas	4.37e-05	6.57	0.185	0.02	0.02	0.052	0.22	0.01	0	74926	0	0	0	60008	0	0	0	29604	0	0	0	44890	0	0	0
21-44287037-G-T	21	44287037		G	T	gnomAD Exomes	PASS	NA	ENST00000291582.6	AIRE	V123L	V123L	c.367G>T	missense_variant			lof_flag	7	1612804	4.34e-06	1	0	PASS	sas	3.59e-05	16	0.175	0.2	0.1	1.63	0.03	0.051	0	75054	0	0	0	60020	0	0	0	29604	0	0	0	44874	0	0	0
21-44287041-C-T	21	44287041	rs193922417	C	T	gnomAD Exomes	PASS	NA	ENST00000291582.6	AIRE	P124L	P124L	c.371C>T	missense_variant	Conflicting interpretations of pathogenicity	35664	lof_flag	175	1612794	0.000108507	0	0	PASS	eas	0.00146682	0.161	0.277	0.01	-0.06	-0.43	0.43	0	3	75038	0	0	7	60020	0	0	0	29606	0	0	80	44888	0	0	0
21-44287052-C-A	21	44287052	rs1417557360	C	A	gnomAD Exomes	PASS	NA	ENST00000291582.6	AIRE	L128I	L128I	c.382C>A	missense_variant			lof_flag	10	1612826	6.2e-06	0	0	PASS	nfe	4.29e-06	14	0.178	0	0.01	3.38	0.09	0	0	75056	0	0	0	60026	0	0	0	29602	0	0	0	44888	0	0	0
21-44287056-C-T	21	44287056		C	T	gnomAD Exomes	PASS	NA	ENST00000291582.6	AIRE	P129L	P129L	c.386C>T	missense_variant			lof_flag	2	1612818	1.24e-06	0	0	PASS			23.3	0.417	0.01	0.01	5.7	0	0.997	0	75060	0	0	0	60022	0	0	0	29602	0	0	0	44884	0	0	0
21-44287059-C-A	21	44287059		C	A	gnomAD Exomes	PASS	NA	ENST00000291582.6	AIRE	T130N	T130N	c.389C>A	missense_variant			lof_flag	1	1612830	6.2e-07	0	0	PASS			16.6	0.295	0	0.01	4.67	0.27	0.502	0	75054	0	0	0	60026	0	0	0	29602	0	0	0	44882	0	0	0
21-44287059-C-T	21	44287059	rs1402769269	C	T	gnomAD Exomes	PASS	NA	ENST00000291582.6	AIRE	T130I	T130I	c.389C>T	missense_variant			lof_flag	10	1612712	6.2e-06	0	0	PASS	nfe	4.29e-06	14.9	0.316	0.01	0.01	4.67	0.18	0.348	0	74932	0	0	0	60006	0	0	0	29602	0	0	0	44894	0	0	0
21-44287061-A-G	21	44287061		A	G	gnomAD Exomes	PASS	NA	ENST00000291582.6	AIRE	K131E	K131E	c.391A>G	missense_variant			lof_flag	1	1612614	6.2e-07	0	0	PASS			25.3	0.574	0	-0.01	6.16	0	0.98	0	74984	0	0	0	60014	0	0	0	29598	0	0	0	44868	0	0	0
21-44287062-A-C	21	44287062		A	C	gnomAD Exomes	PASS	NA	ENST00000291582.6	AIRE	K131T	K131T	c.392A>C	missense_variant			lof_flag	1	1612714	6.2e-07	0	0	PASS			25.1	0.653	0	-0.02	6.16	0	0.991	0	75018	0	0	0	60020	0	0	0	29598	0	0	0	44874	0	0	0
21-44287064-A-G	21	44287064		A	G	gnomAD Exomes	PASS	NA	ENST00000291582.6	AIRE	R132G	R132G	c.394A>G	missense_variant			lof_flag	1	1612644	6.2e-07	0	0	PASS			26.5	0.741	0	-0.11	6.16	0.03	0.977	0	74978	0	0	0	60006	0	0	0	29602	0	0	0	44874	0	0	0
21-44287065-G-A	21	44287065		G	A	gnomAD Exomes	PASS	NA	ENST00000291582.6	AIRE	R132K	R132K	c.395G>A	missense_variant			lof_flag	2	1612786	1.24e-06	0	0	PASS	nfe	2.8e-07	23.7	0.528	0.04	0.02	8.55	0.08	0.952	0	75046	0	0	0	60016	0	0	0	29604	0	0	0	44882	0	0	0
21-44287067-A-T	21	44287067		A	T	gnomAD Exomes	PASS	NA	ENST00000291582.6	AIRE	K133*	K133*	c.397A>T	stop_gained			lof_flag	1	1612600	6.2e-07	0	0	PASS			40		0.23	-0.44	6.16			0	74970	0	0	0	60004	0	0	0	29600	0	0	0	44874	0	0	0
21-44287070-G-T	21	44287070		G	T	gnomAD Exomes	PASS	NA	ENST00000291582.6	AIRE	A134S	A134S	c.400G>T	missense_variant			lof_flag	1	1612756	6.2e-07	0	0	PASS			22.8	0.297	0.01	0	3.89	0.01	0.318	0	75048	0	0	0	60020	0	0	0	29602	0	0	0	44880	0	0	0
21-44287070-G-A	21	44287070		G	A	gnomAD Exomes	PASS	NA	ENST00000291582.6	AIRE	A134T	A134T	c.400G>A	missense_variant			lof_flag	1	1612756	6.2e-07	0	0	PASS			23.1	0.284	0.03	0.02	3.89	0.01	0.194	1	75048	0	0	0	60020	0	0	0	29602	0	0	0	44880	0	0	0
21-44287074-C-T	21	44287074	rs2040489630	C	T	gnomAD Exomes	PASS	NA	ENST00000291582.6	AIRE	S135L	S135L	c.404C>T	missense_variant			lof_flag	1	1612770	6.2e-07	0	0	PASS			0.082	0.211	0	-0.03	-3.31	0.75	0	0	75048	0	0	0	60016	0	0	0	29604	0	0	0	44880	0	0	0
21-44287076-G-A	21	44287076		G	A	gnomAD Exomes	PASS	NA	ENST00000291582.6	AIRE	E136K	E136K	c.406G>A	missense_variant			lof_flag	1	1612454	6.2e-07	0	0	PASS			24.4	0.458	0	-0.09	8.55	0.01	0.98	0	75028	0	0	0	60014	0	0	0	29604	0	0	0	44880	0	0	0
21-44287076-G-C	21	44287076		G	C	gnomAD Exomes	PASS	NA	ENST00000291582.6	AIRE	E136Q	E136Q	c.406G>C	missense_variant			lof_flag	1	1612452	6.2e-07	0	0	PASS			23.7	0.389	0	-0.08	8.55	0.01	0.986	0	75028	0	0	0	60014	0	0	0	29604	0	0	0	44880	0	0	0
21-44287077-A-G	21	44287077	rs2040489651	A	G	gnomAD Exomes	PASS	NA	ENST00000291582.6	AIRE	E136G	E136G	c.407A>G	missense_variant			lof_flag	1	1612318	6.2e-07	0	0	PASS			23.4	0.492	0	-0.12	6.16	0.07	0.986	0	74972	0	0	0	60008	0	0	0	29600	0	0	0	44866	0	0	0
21-44287081-G-C	21	44287081	rs751460610	G	C	gnomAD Exomes	PASS	NA	ENST00000291582.6	AIRE	E137D	E137D	c.411G>C	missense_variant			lof_flag	1	1612402	6.2e-07	0	0	PASS			15.9	0.261	0.01	0.02	-0.33	0.07	0.97	0	75040	0	0	0	60016	0	0	0	29602	0	0	0	44878	0	0	0
21-44287081-G-T	21	44287081	rs751460610	G	T	gnomAD Exomes	PASS	NA	ENST00000291582.6	AIRE	E137D	E137D	c.411G>T	missense_variant			lof_flag	4	1612402	2.48e-06	0	0	PASS	sas	1.425e-05	15.8	0.261	0.01	0.01	-0.33	0.07	0.97	0	75040	0	0	0	60016	0	0	0	29602	0	0	0	44878	0	0	0
21-44287082-G-C	21	44287082	rs2040489751	G	C	gnomAD Exomes	PASS	NA	ENST00000291582.6	AIRE	A138P	A138P	c.412G>C	missense_variant			lof_flag	1	1612366	6.2e-07	0	0	PASS			0.058	0.177	0	0.01	1.01	1	0	0	75028	0	0	1	60008	0	0	0	29604	0	0	0	44868	0	0	0
21-44287085-C-G	21	44287085	rs121434256	C	G	gnomAD Exomes	PASS	NA	ENST00000291582.6	AIRE	R139G	R139G	c.415C>G	missense_variant	Likely benign	2066266	lof_flag	41	1612098	2.54e-05	0	0	PASS	afr	0.00031016	16.8	0.278	0	-0.02	2.64	0.19	0.987	32	74902	0	0	5	59990	0	0	0	29604	0	0	0	44880	0	0	0
21-44287085-C-T	21	44287085	rs121434256	C	T	gnomAD Exomes	PASS	NA	ENST00000291582.6	AIRE	R139*	R139*	c.415C>T	stop_gained	Pathogenic	3310	lof_flag	18	1612216	1.12e-05	0	0	PASS	nfe	6.89e-06	34		0.11	-0.14	2.64			2	75024	0	0	1	60010	0	0	0	29604	0	0	1	44868	0	0	0
21-44287086-G-A	21	44287086	rs201965760	G	A	gnomAD Exomes	PASS	NA	ENST00000291582.6	AIRE	R139Q	R139Q	c.416G>A	missense_variant			lof_flag	8	1610654	4.97e-06	0	0	PASS	nfe	1.83e-06	20.7	0.219	0.04	-0.02	3.31	0.07	0.978	0	74768	0	0	0	59842	0	0	0	29598	0	0	0	44736	0	0	1
21-44287088-G-A	21	44287088		G	A	gnomAD Exomes	PASS	NA	ENST00000291582.6	AIRE	A140T	A140T	c.418G>A	missense_variant			lof_flag	1	1612204	6.2e-07	0	0	PASS			9.39	0.116	0	0	0.334	0.19	0.018	0	74990	0	0	0	60008	0	0	0	29598	0	0	0	44854	0	0	1
21-44287094-G-A	21	44287094	rs755258600	G	A	gnomAD Exomes	PASS	NA	ENST00000291582.6	AIRE	A142T	A142T	c.424G>A	missense_variant	Uncertain significance	1355945	lof_flag	10	1612284	6.2e-06	0	0	PASS	sas	1.426e-05	9.65	0.208	0	-0.02	1.75	0.25	0.052	1	74860	0	0	0	59966	0	0	0	29596	0	0	0	44870	0	0	0
21-44287095-C-T	21	44287095	rs779092108	C	T	gnomAD Exomes	PASS	NA	ENST00000291582.6	AIRE	A142V	A142V	c.425C>T	missense_variant	Uncertain significance	2196854	lof_flag	38	1612482	2.36e-05	0	0	PASS	amr	0.00010202	3.62	0.164	0	-0.02	0.43	0.28	0.028	0	74926	0	0	11	59998	0	0	0	29598	0	0	0	44882	0	0	2
21-44287097-C-T	21	44287097	rs1344969907	C	T	gnomAD Exomes	PASS	NA	ENST00000291582.6	AIRE	P143S	P143S	c.427C>T	missense_variant			lof_flag	1	1612630	6.2e-07	0	0	PASS			13.4	0.316	0.01	0	1.04	0.06	0.598	0	75040	0	0	0	60020	0	0	0	29598	0	0	0	44870	0	0	0
21-44287098-C-G	21	44287098	rs41276642	C	G	gnomAD Exomes	PASS	NA	ENST00000291582.6	AIRE	P143R	P143R	c.428C>G	missense_variant			lof_flag	4	1612634	2.48e-06	0	0	PASS	afr	1.744e-05	18.8	0.251	0	-0.01	2.16	0.03	0.691	4	75052	0	0	0	60020	0	0	0	29600	0	0	0	44872	0	0	0
21-44287100-G-A	21	44287100	rs774680439	G	A	gnomAD Exomes	PASS	NA	ENST00000291582.6	AIRE	A144T	A144T	c.430G>A	missense_variant			lof_flag	2	1612414	1.24e-06	0	0	PASS			8.69	0.127	0	0	2.08	0.09	0.012	0	74902	0	0	0	59992	0	0	0	29594	0	0	0	44870	0	0	0
21-44287101-C-T	21	44287101		C	T	gnomAD Exomes	PASS	NA	ENST00000291582.6	AIRE	A144V	A144V	c.431C>T	missense_variant			lof_flag	2	1612628	1.24e-06	0	0	PASS	nfe	2.8e-07	9.49	0.236	0.05	-0.08	1.39	0.08	0.197	0	75050	0	0	0	60022	0	0	0	29598	0	0	0	44872	0	0	0
21-44287109-A-T	21	44287109		A	T	gnomAD Exomes	PASS	NA	ENST00000291582.6	AIRE	T147S	T147S	c.439A>T	missense_variant			lof_flag	1	1611928	6.2e-07	0	0	PASS			0.387	0.145	0.02	-0.07	0.124	1	0	0	74766	0	0	0	59970	0	0	0	29592	0	0	0	44816	0	0	0
21-44287110-C-T	21	44287110		C	T	gnomAD Exomes	PASS	NA	ENST00000291582.6	AIRE	T147I	T147I	c.440C>T	missense_variant	Uncertain significance	2193315	lof_flag	3	1612582	1.86e-06	0	0	PASS	amr	5.53e-06	15.7	0.198	0.01	-0.04	3.35	0.03	0.143	0	75054	0	0	2	60018	0	0	0	29592	0	0	0	44874	0	0	0
21-44287115-AG-A	21	44287115	rs771341718	AG	A	gnomAD Exomes	PASS	NA	ENST00000291582.6	AIRE	G150Afs*9	G150Afs*9	c.449del	frameshift_variant	Pathogenic	2095720	lof_flag	1	1612350	6.2e-07	0	0	PASS			22.2		0	-0.04	2.16			0	74974	0	0	0	60000	0	0	0	29590	0	0	0	44844	0	0	0
21-44287119-G-A	21	44287119		G	A	gnomAD Exomes	PASS	NA	ENST00000291582.6	AIRE	G150D	G150D	c.449G>A	missense_variant			lof_flag	1	1612412	6.2e-07	0	0	PASS			7.3	0.24	0	0.01	0.717	0.14	0.348	0	75022	0	0	0	60014	0	0	0	29588	0	0	0	44862	0	0	0
21-44287122-C-A	21	44287122	rs747601499	C	A	gnomAD Exomes	PASS	NA	ENST00000291582.6	AIRE	T151N	T151N	c.452C>A	missense_variant			lof_flag	3	1612298	1.86e-06	0	0	PASS	nfe	2.8e-07	10.5	0.258	0	0	3.1	0.08	0.312	0	74904	0	0	0	59998	0	0	0	29592	0	0	0	44870	0	0	1
21-44287124-G-A	21	44287124	rs771314896	G	A	gnomAD Exomes	PASS	NA	ENST00000291582.6	AIRE	A152T	A152T	c.454G>A	missense_variant	Uncertain significance	989631	lof_flag	35	1612140	2.17e-05	0	0	PASS	nfe	1.724e-05	4.24	0.255	0	-0.01	-0.232	0.21	0.003	1	74886	0	0	0	59982	0	0	0	29584	0	0	1	44870	0	0	0
21-44287124-G-T	21	44287124		G	T	gnomAD Exomes	PASS	NA	ENST00000291582.6	AIRE	A152S	A152S	c.454G>T	missense_variant			lof_flag	1	1612258	6.2e-07	0	0	PASS			0.21	0.261	0.02	0	-0.232	1	0	0	75008	0	0	0	60002	0	0	0	29584	0	0	0	44858	0	0	0
21-44287125-C-T	21	44287125	rs775210978	C	T	gnomAD Exomes	PASS	NA	ENST00000291582.6	AIRE	A152V	A152V	c.455C>T	missense_variant			lof_flag	2	1612394	1.24e-06	0	0	PASS	nfe	2.8e-07	13.1	0.245	0	0	1.12	0.06	0.001	0	75024	0	0	0	60020	0	0	0	29592	0	0	0	44864	0	0	0
21-44287127-A-G	21	44287127	rs200377867	A	G	gnomAD Exomes	PASS	NA	ENST00000291582.6	AIRE	S153G	S153G	c.457A>G	missense_variant	Uncertain significance	989632	lof_flag	85	1612126	5.27e-05	0	0	PASS	afr	0.00083036	23.2	0.363	0.04	-0.04	3.57	0.01	0.952	76	74898	0	0	1	59996	0	0	0	29586	0	0	0	44828	0	0	0
21-44287133-G-C	21	44287133		G	C	gnomAD Exomes	PASS	NA	ENST00000291582.6	AIRE	G155R	G155R	c.463G>C	missense_variant			lof_flag	1	1612216	6.2e-07	0	0	PASS			35	0.554	0.76	-0.61	8.56	0	0.999	0	75016	0	0	0	60008	0	0	0	29588	0	0	0	44850	0	0	0
21-44287135-T-C	21	44287135	rs786204478	T	C	gnomAD Exomes	PASS	NA	ENST00000291582.6	AIRE	X154_splice	X154_splice	c.463+2T>C	splice_donor_variant	Pathogenic/Likely pathogenic	188800	lof_flag	16	1611822	9.93e-06	0	0	PASS	nfe	7.63e-06	31		0.78	-0.62	6.19			0	74828	0	0	0	59984	0	0	0	29584	0	0	1	44840	0	0	0
21-44287514-CAGGCTCTCAACTGA-C	21	44287514	rs1207795578	CAGGCTCTCAACTGA	C	gnomAD Exomes	PASS	NA	ENST00000291582.6	AIRE	S156Qfs*56	S156Qfs*56	c.466_479del	splice_acceptor_variant			lof_flag	1	1552348	6.44e-07	0	0	PASS			23.7		0.55	-0.24	4.1			0	73314	0	0	1	51340	0	0	0	28656	0	0	0	41308	0	0	0
21-44287519-TCTCAAC-T	21	44287519		TCTCAAC	T	gnomAD Exomes	PASS	NA	ENST00000291582.6	AIRE	S156_Q157del	S156_Q157del	c.467_472del	inframe_deletion			lof_flag	1	1553064	6.44e-07	0	0	PASS			12.6		0.19	-0.06	0.38			1	73164	0	0	0	51400	0	0	0	28660	0	0	0	41398	0	0	0
21-44287520-C-T	21	44287520		C	T	gnomAD Exomes	PASS	NA	ENST00000291582.6	AIRE	S156F	S156F	c.467C>T	missense_variant	Uncertain significance	2692988	lof_flag	1	1553874	6.44e-07	0	0	PASS			23.1	0.391	0.03	0.01	5.74	0.01	0.691	0	73420	0	0	0	51456	0	0	0	28666	0	0	0	41484	0	0	0
21-44287522-C-T	21	44287522	rs1488613451	C	T	gnomAD Exomes	PASS	NA	ENST00000291582.6	AIRE	Q157*	Q157*	c.469C>T	stop_gained	Pathogenic	567249	lof_flag	3	1554264	1.93e-06	0	0	PASS	sas	9.46e-06	37		0.25	-0.1	4.85			0	73342	0	0	0	51482	0	0	0	28666	0	0	0	41554	0	0	0
21-44287525-C-A	21	44287525		C	A	gnomAD Exomes	PASS	NA	ENST00000291582.6	AIRE	L158M	L158M	c.472C>A	missense_variant			lof_flag	1	1555230	6.43e-07	0	0	PASS			0.949	0.37	0.1	-0.07	-0.065	0.23	0.258	0	73510	0	0	0	51596	0	0	0	28674	0	0	0	41648	0	0	0
21-44287526-T-G	21	44287526		T	G	gnomAD Exomes	PASS	NA	ENST00000291582.6	AIRE	L158R	L158R	c.473T>G	missense_variant			lof_flag	2	1555130	1.29e-06	0	0	PASS			0.782	0.229	0	0.01	-4	0.4	0	1	73428	0	0	0	51642	0	0	0	28668	0	0	0	41628	0	0	0
21-44287526-T-C	21	44287526	rs2040495001	T	C	gnomAD Exomes	PASS	NA	ENST00000291582.6	AIRE	L158P	L158P	c.473T>C	missense_variant	Uncertain significance	948009	lof_flag	3	1555130	1.93e-06	0	0	PASS	nfe	7e-07	1.74	0.227	0.04	-0.03	-4	0.35	0	0	73428	0	0	0	51642	0	0	0	28668	0	0	0	41628	0	0	0
21-44287528-A-G	21	44287528		A	G	gnomAD Exomes	PASS	NA	ENST00000291582.6	AIRE	K159E	K159E	c.475A>G	missense_variant			lof_flag	1	1555620	6.43e-07	0	0	PASS			21.7	0.327	0	-0.01	6.16	0.01	0.265	1	73444	0	0	0	51684	0	0	0	28670	0	0	0	41700	0	0	0
21-44287529-A-G	21	44287529		A	G	gnomAD Exomes	PASS	NA	ENST00000291582.6	AIRE	K159R	K159R	c.476A>G	missense_variant	Uncertain significance	2118545	lof_flag	1	1555962	6.43e-07	0	0	PASS			17.3	0.265	0.18	-0.14	2.81	0.05	0.011	1	73524	0	0	0	51722	0	0	0	28670	0	0	0	41732	0	0	0
21-44287531-GCCAAGC-G	21	44287531	rs781470144	GCCAAGC	G	gnomAD Exomes	PASS	NA	ENST00000291582.6	AIRE	K161_P162del	K161_P162del	c.481_486del	inframe_deletion	Uncertain significance	1931660	lof_flag	14	1556166	9e-06	0	0	PASS	afr	0.00011428	15.5		0.06	-0.03	1.12			14	73424	0	0	0	51722	0	0	0	28678	0	0	0	41780	0	0	0
21-44287536-G-GC	21	44287536	rs746101086	G	GC	gnomAD Exomes	PASS	NA	ENST00000291582.6	AIRE	K164Qfs*53	K164Qfs*53	c.489dup	frameshift_variant	Pathogenic	664355	lof_flag	3	1557302	1.93e-06	0	0	PASS	sas	3.93e-06	27.3		0.19	-0.07	4			0	73594	0	0	0	51856	0	0	0	28680	0	0	0	41838	0	0	0
21-44287537-C-T	21	44287537	rs867979277	C	T	gnomAD Exomes	PASS	NA	ENST00000291582.6	AIRE	P162S	P162S	c.484C>T	missense_variant			lof_flag	13	1557416	8.35e-06	0	0	PASS	eas	0.00011163	0.231	0.162	0.01	0.01	1	0.43	0.031	0	73504	0	0	0	51870	0	0	0	28676	0	0	9	41890	0	0	0
21-44287537-C-A	21	44287537	rs867979277	C	A	gnomAD Exomes	PASS	NA	ENST00000291582.6	AIRE	P162T	P162T	c.484C>A	missense_variant			lof_flag	1	1557534	6.42e-07	0	0	PASS			0.068	0.267	0	0.02	1	0.78	0.253	0	73626	0	0	0	51890	0	0	0	28676	0	0	0	41878	0	0	0
21-44287538-C-T	21	44287538	rs138949170	C	T	gnomAD Exomes	PASS	NA	ENST00000291582.6	AIRE	P162L	P162L	c.485C>T	missense_variant	Uncertain significance	576898	lof_flag	315	1558190	0.000202158	0	0	PASS	nfe	0.00023211	9.81	0.32	0.02	0	3.28	0.2	0.401	7	73670	0	0	0	51956	0	0	0	28688	0	0	3	41910	0	0	5
21-44287540-C-T	21	44287540		C	T	gnomAD Exomes	PASS	NA	ENST00000291582.6	AIRE	P163S	P163S	c.487C>T	missense_variant			lof_flag	2	1558564	1.28e-06	0	0	PASS			0.018	0.249	0	0.01	-0.811	0.15	0	0	73734	0	0	0	52018	0	0	0	28690	0	0	0	41960	0	0	0
21-44287541-C-A	21	44287541	rs771592755	C	A	gnomAD Exomes	PASS	NA	ENST00000291582.6	AIRE	P163H	P163H	c.488C>A	missense_variant	Uncertain significance	1413107	lof_flag	16	1558592	1.03e-05	0	0	PASS	sas	9.06e-05	6.18	0.202	0.02	0.01	1.25	0.05	0.237	0	73726	0	0	0	52026	0	0	0	28692	0	0	0	41946	0	0	0
21-44287541-C-G	21	44287541	rs771592755	C	G	gnomAD Exomes	PASS	NA	ENST00000291582.6	AIRE	P163R	P163R	c.488C>G	missense_variant			lof_flag	1	1558592	6.42e-07	0	0	PASS			5.37	0.185	0.02	0.02	1.25	0.06	0.047	0	73726	0	0	0	52026	0	0	0	28692	0	0	0	41946	0	0	0
21-44287541-C-T	21	44287541	rs771592755	C	T	gnomAD Exomes	PASS	NA	ENST00000291582.6	AIRE	P163L	P163L	c.488C>T	missense_variant	Uncertain significance	2155941	lof_flag	8	1558474	5.13e-06	0	0	PASS	nfe	1.87e-06	4.2	0.25	0.02	0.02	1.25	0.35	0	1	73604	0	0	0	52006	0	0	0	28692	0	0	1	41958	0	0	0
21-44287543-A-G	21	44287543	rs1361572293	A	G	gnomAD Exomes	PASS	NA	ENST00000291582.6	AIRE	K164E	K164E	c.490A>G	missense_variant			lof_flag	1	1558474	6.42e-07	0	0	PASS			16.4	0.381	0.01	-0.02	2.18	0	0.265	0	73678	0	0	1	52028	0	0	0	28686	0	0	0	41980	0	0	0
21-44287544-A-G	21	44287544	rs1399995370	A	G	gnomAD Exomes	PASS	NA	ENST00000291582.6	AIRE	K164R	K164R	c.491A>G	missense_variant	Uncertain significance	2188370	lof_flag	3	1558756	1.92e-06	0	0	PASS	nfe	6.9e-07	6.84	0.189	0.14	-0.09	0.774	0.21	0.011	0	73718	0	0	0	52046	0	0	0	28686	0	0	0	42010	0	0	0
21-44287550-C-T	21	44287550	rs11910214	C	T	gnomAD Exomes	PASS	NA	ENST00000291582.6	AIRE	P166L	P166L	c.497C>T	missense_variant	Benign/Likely benign	235694	lof_flag	1617	1559260	0.00103703	17	0	PASS	afr	0.0184024	4.75	0.178	0	0.01	0.184	0.13	0.003	1419	73770	17	0	43	52078	0	0	0	28708	0	0	0	42066	0	0	0
21-44287550-C-A	21	44287550		C	A	gnomAD Exomes	PASS	NA	ENST00000291582.6	AIRE	P166Q	P166Q	c.497C>A	missense_variant			lof_flag	1	1559262	6.41e-07	0	0	PASS			12.5	0.261	0.08	-0.06	0.184	0.05	0.497	1	73772	0	0	0	52078	0	0	0	28708	0	0	0	42066	0	0	0
21-44287550-C-G	21	44287550		C	G	gnomAD Exomes	PASS	NA	ENST00000291582.6	AIRE	P166R	P166R	c.497C>G	missense_variant			lof_flag	1	1559262	6.41e-07	0	0	PASS			16.5	0.247	0.04	-0.05	0.184	0.01	0.497	0	73772	0	0	0	52078	0	0	0	28708	0	0	0	42066	0	0	0
21-44287554-G-GAGCAGCGCAGAGC	21	44287554	rs940485051	G	GAGCAGCGCAGAGC	gnomAD Exomes	PASS	NA	ENST00000291582.6	AIRE	L175Rfs*46	L175Rfs*46	c.510_522dup	frameshift_variant	Pathogenic	424080	lof_flag	3	1558698	1.92e-06	0	0	PASS	nfe	6.9e-07	23.6		0	0.05	0.375			0	73642	0	0	0	51988	0	0	0	28702	0	0	0	42052	0	0	0
21-44287554-G-T	21	44287554	rs766103427	G	T	gnomAD Exomes	PASS	NA	ENST00000291582.6	AIRE	E167D	E167D	c.501G>T	missense_variant			lof_flag	4	1558816	2.57e-06	0	0	PASS	sas	1.604e-05	12.6	0.174	0.06	-0.04	0.375	0.24	0.003	0	73764	0	0	0	52008	0	0	0	28702	0	0	0	42040	0	0	0
21-44287554-G-C	21	44287554		G	C	gnomAD Exomes	PASS	NA	ENST00000291582.6	AIRE	E167D	E167D	c.501G>C	missense_variant			lof_flag	1	1558816	6.42e-07	0	0	PASS			10.8	0.174	0.01	0.01	0.375	0.24	0.003	0	73764	0	0	0	52008	0	0	0	28702	0	0	1	42040	0	0	0
21-44287555-A-C	21	44287555		A	C	gnomAD Exomes	PASS	NA	ENST00000291582.6	AIRE	S168R	S168R	c.502A>C	missense_variant			lof_flag	1	1558794	6.42e-07	0	0	PASS			22.9	0.245	0.01	-0.04	0.201	0.04	0.462	0	73714	0	0	0	52012	0	0	0	28696	0	0	0	42046	0	0	0
21-44287555-A-G	21	44287555	rs1601965087	A	G	gnomAD Exomes	PASS	NA	ENST00000291582.6	AIRE	S168G	S168G	c.502A>G	missense_variant			lof_flag	1	1558794	6.42e-07	0	0	PASS			14.4	0.127	0.04	-0.1	0.201	0.84	0.001	0	73714	0	0	0	52012	0	0	0	28696	0	0	0	42046	0	0	0
21-44287556-G-T	21	44287556		G	T	gnomAD Exomes	PASS	NA	ENST00000291582.6	AIRE	S168I	S168I	c.503G>T	missense_variant			lof_flag	1	1558974	6.41e-07	0	0	PASS			22.8	0.309	0.03	0.02	3.12	0.01	0.559	0	73754	0	0	0	52032	0	0	0	28704	0	0	0	42060	0	0	0
21-44287557-C-A	21	44287557		C	A	gnomAD Exomes	PASS	NA	ENST00000291582.6	AIRE	S168R	S168R	c.504C>A	missense_variant			lof_flag	1	1559072	6.41e-07	0	0	PASS			22.6	0.245	0.01	-0.02	2.78	0.04	0.462	0	73750	0	0	0	52028	0	0	0	28702	0	0	0	42086	0	0	0
21-44287561-G-C	21	44287561	rs534008464	G	C	gnomAD Exomes	PASS	NA	ENST00000291582.6	AIRE	A170P	A170P	c.508G>C	missense_variant			lof_flag	1	1558954	6.41e-07	0	0	PASS			6.41	0.352	0.02	-0.03	-4.6	0.1	0.615	0	73776	0	0	0	51974	0	0	0	28694	0	0	0	42094	0	0	0
21-44287561-G-A	21	44287561	rs534008464	G	A	gnomAD Exomes	PASS	NA	ENST00000291582.6	AIRE	A170T	A170T	c.508G>A	missense_variant	Uncertain significance	2145381	lof_flag	20	1558954	1.28e-05	0	0	PASS	afr	8.28e-05	0.411	0.261	0.03	-0.03	-4.6	0.21	0.089	11	73776	0	0	1	51974	0	0	0	28694	0	0	0	42094	0	0	0
21-44287562-C-T	21	44287562		C	T	gnomAD Exomes	PASS	NA	ENST00000291582.6	AIRE	A170V	A170V	c.509C>T	missense_variant			lof_flag	1	1559212	6.41e-07	0	0	PASS			5.12	0.175	0	-0.04	-0.025	0.41	0.084	1	73794	0	0	0	51994	0	0	0	28698	0	0	0	42128	0	0	0
21-44287567-C-T	21	44287567		C	T	gnomAD Exomes	PASS	NA	ENST00000291582.6	AIRE	Q172*	Q172*	c.514C>T	stop_gained			lof_flag	1	1558880	6.41e-07	0	0	PASS			35		0.1	-0.09	2.11			0	73810	0	0	0	51910	0	0	0	28684	0	0	0	42122	0	0	0
21-44287568-A-T	21	44287568		A	T	gnomAD Exomes	PASS	NA	ENST00000291582.6	AIRE	Q172L	Q172L	c.515A>T	missense_variant			lof_flag	8	1558730	5.13e-06	0	0	PASS	nfe	2.99e-06	7.4	0.177	0	-0.02	1.5	0.09	0	0	73800	0	0	0	51880	0	0	0	28682	0	0	0	42114	0	0	0
21-44287571-A-G	21	44287571		A	G	gnomAD Exomes	PASS	NA	ENST00000291582.6	AIRE	Q173R	Q173R	c.518A>G	missense_variant			lof_flag	2	1557914	1.28e-06	0	0	PASS	afr	4.5e-06	10.6	0.354	0.01	-0.03	1.56	0.18	0.182	2	73724	0	0	0	51786	0	0	0	28674	0	0	0	42042	0	0	0
21-44287573-C-T	21	44287573	rs752687905	C	T	gnomAD Exomes	PASS	NA	ENST00000291582.6	AIRE	R174C	R174C	c.520C>T	missense_variant	Uncertain significance	651745	lof_flag	34	1557662	2.18e-05	0	0	PASS	eas	0.00018269	19.7	0.319	0.06	-0.1	0.926	0.04	0.005	15	73616	0	0	0	51768	0	0	0	28678	0	0	13	42056	0	0	0
21-44287573-C-G	21	44287573	rs752687905	C	G	gnomAD Exomes	PASS	NA	ENST00000291582.6	AIRE	R174G	R174G	c.520C>G	missense_variant	Uncertain significance	1403171	lof_flag	33	1557780	2.12e-05	0	0	PASS	nfe	1.768e-05	19.5	0.398	0.09	-0.16	0.926	0.03	0.253	0	73738	0	0	0	51788	0	0	0	28678	0	0	0	42044	0	0	0
21-44287574-G-C	21	44287574		G	C	gnomAD Exomes	PASS	NA	ENST00000291582.6	AIRE	R174P	R174P	c.521G>C	missense_variant			lof_flag	2	1557620	1.28e-06	0	0	PASS	nfe	2.9e-07	23	0.45	0.08	-0.12	2.24	0	0.615	0	73718	0	0	0	51776	0	0	0	28678	0	0	0	42026	0	0	0
21-44287574-G-A	21	44287574	rs145732243	G	A	gnomAD Exomes	PASS	NA	ENST00000291582.6	AIRE	R174H	R174H	c.521G>A	missense_variant	Benign/Likely benign	733057	lof_flag	388	1557620	0.000249098	2	0	PASS	eas	0.00509503	15	0.179	0.02	-0.03	2.24	0.07	0.005	0	73718	0	0	8	51776	0	0	0	28678	0	0	239	42026	2	0	0
21-44287577-T-C	21	44287577	rs972262344	T	C	gnomAD Exomes	PASS	NA	ENST00000291582.6	AIRE	L175P	L175P	c.524T>C	missense_variant	Uncertain significance	1348023	lof_flag	2	1557064	1.28e-06	0	0	PASS			16.2	0.248	0.02	-0.02	-0.142	0.07	0.942	1	73664	0	0	0	51700	0	0	0	28666	0	0	0	41968	0	0	0
21-44287579-C-T	21	44287579		C	T	gnomAD Exomes	PASS	NA	ENST00000291582.6	AIRE	P176S	P176S	c.526C>T	missense_variant			lof_flag	2	1556984	1.28e-06	0	0	PASS	nfe	2.9e-07	17	0.337	0.02	-0.04	5.57	0.18	0.996	0	73702	0	0	0	51680	0	0	0	28674	0	0	0	41960	0	0	0
21-44287580-C-T	21	44287580	rs375658223	C	T	gnomAD Exomes	PASS	NA	ENST00000291582.6	AIRE	P176L	P176L	c.527C>T	missense_variant	Uncertain significance	1017041	lof_flag	1	1556434	6.42e-07	0	0	PASS			15	0.28	0	0	3.27	0.06	0.997	0	73664	0	0	0	51618	0	0	0	28664	0	0	0	41916	0	0	0
21-44287585-G-C	21	44287585	rs932943694	G	C	gnomAD Exomes	PASS	NA	ENST00000291582.6	AIRE	G178R	G178R	c.532G>C	missense_variant			lof_flag	1	1555666	6.43e-07	0	0	PASS			22.6	0.406	0.01	0.02	4.73	0.02	0.999	0	73640	0	0	0	51542	0	0	0	28658	0	0	0	41828	0	0	0
21-44287585-G-T	21	44287585		G	T	gnomAD Exomes	PASS	NA	ENST00000291582.6	AIRE	G178W	G178W	c.532G>T	missense_variant			lof_flag	1	1555664	6.43e-07	0	0	PASS			23	0.469	0	0.02	4.73	0	1	0	73640	0	0	0	51542	0	0	0	28658	0	0	1	41828	0	0	0
21-44287585-G-A	21	44287585	rs932943694	G	A	gnomAD Exomes	PASS	NA	ENST00000291582.6	AIRE	G178R	G178R	c.532G>A	missense_variant			lof_flag	37	1555548	2.38e-05	0	0	PASS	amr	0.00035265	22.7	0.405	0	0.01	4.73	0.02	0.999	0	73518	0	0	26	51522	0	0	0	28658	0	0	0	41840	0	0	0
21-44287588-A-T	21	44287588		A	T	gnomAD Exomes	PASS	NA	ENST00000291582.6	AIRE	N179Y	N179Y	c.535A>T	missense_variant			lof_flag	6	1554754	3.86e-06	0	0	PASS	nfe	1.88e-06	27.6	0.372	0.9	0.51	2.75	0	0.942	0	73534	0	0	0	51428	0	0	0	28648	0	0	0	41746	0	0	0
21-44287590-C-A	21	44287590		C	A	gnomAD Exomes	PASS	NA	ENST00000291582.6	AIRE	N179K	N179K	c.537C>A	missense_variant			lof_flag	2	1554386	1.29e-06	0	0	PASS	nfe	2.9e-07	6.55	0.36	0	0.03	-11.5	0	0.81	0	73570	0	0	0	51388	0	0	0	28644	0	0	0	41694	0	0	0
21-44287591-G-C	21	44287591	rs200899780	G	C	gnomAD Exomes	PASS	NA	ENST00000291582.6	AIRE	G180R	G180R	c.538G>C	missense_variant			lof_flag	7	1553886	4.5e-06	0	0	PASS	nfe	2.53e-06	34	0.487	0.48	-0.56	5.68	0	0.999	0	73524	0	0	0	51340	0	0	0	28648	0	0	0	41636	0	0	0
21-44287591-G-A	21	44287591	rs200899780	G	A	gnomAD Exomes	PASS	NA	ENST00000291582.6	AIRE	G180R	G180R	c.538G>A	missense_variant	Uncertain significance	567597	lof_flag	477	1553768	0.000306996	2	0	PASS	nfe	0.00035608	34	0.5	0.47	-0.55	5.68	0	0.999	2	73402	0	0	4	51320	0	0	1	28648	0	0	0	41648	0	0	2
21-44287592-G-A	21	44287592		G	A	gnomAD Exomes	PASS	NA	ENST00000291582.6	AIRE	c.538+1G>A		c.538+1G>A	splice_donor_variant			lof_flag	1	1553974	6.44e-07	0	0	PASS			32		0.95	-0.66	8.56			0	73540	0	0	0	51346	0	0	0	28650	0	0	0	41650	0	0	0
21-44288345-G-A	21	44288345		G	A	gnomAD Exomes	PASS	NA	ENST00000291582.6	AIRE	G180E	G180E	c.539G>A	missense_variant			lof_flag	3	1603060	1.87e-06	0	0	PASS	nfe	6.8e-07	32	0.577	0.16	-0.18	8.46	0.02	0.999	0	74882	0	0	0	60012	0	0	0	29562	0	0	0	44840	0	0	0
21-44288353-A-G	21	44288353		A	G	gnomAD Exomes	PASS	NA	ENST00000291582.6	AIRE	T183A	T183A	c.547A>G	missense_variant			lof_flag	1	1609030	6.21e-07	0	0	PASS			15.7	0.209	0.05	-0.07	0.715	0.49	0.003	0	74956	0	0	0	60014	0	0	0	29590	0	0	0	44870	0	0	0
21-44288354-C-A	21	44288354	rs34219046	C	A	gnomAD Exomes	PASS	NA	ENST00000291582.6	AIRE	T183N	T183N	c.548C>A	missense_variant	Benign	128333	lof_flag	1205	1609578	0.000748643	6	0	PASS	afr	0.0131173	20.1	0.292	0	-0.02	3.25	0.01	0.154	1036	74984	5	0	69	60020	0	0	0	29590	0	0	0	44878	0	0	0
21-44288356-A-G	21	44288356	rs2146377723	A	G	gnomAD Exomes	PASS	NA	ENST00000291582.6	AIRE	M184V	M184V	c.550A>G	missense_variant	Uncertain significance	1521119	lof_flag	1	1609878	6.21e-07	0	0	PASS			18.9	0.151	0	0.01	-0.398	0.23	0.914	0	74988	0	0	0	60016	0	0	0	29592	0	0	0	44874	0	0	0
21-44288357-T-C	21	44288357	rs1601965676	T	C	gnomAD Exomes	PASS	NA	ENST00000291582.6	AIRE	M184T	M184T	c.551T>C	missense_variant	Uncertain significance	2180206	lof_flag	2	1610082	1.24e-06	0	0	PASS			23.9	0.151	0	0.01	4.53	0	0.942	0	75000	0	0	0	60022	0	0	0	29590	0	0	0	44870	0	0	0
21-44288357-T-G	21	44288357		T	G	gnomAD Exomes	PASS	NA	ENST00000291582.6	AIRE	M184R	M184R	c.551T>G	missense_variant			lof_flag	1	1610082	6.21e-07	0	0	PASS			24.8	0.171	0.05	-0.21	4.53	0	0.974	0	75000	0	0	0	60022	0	0	0	29590	0	0	0	44870	0	0	0
21-44288366-C-T	21	44288366	rs143952576	C	T	gnomAD Exomes	PASS	NA	ENST00000291582.6	AIRE	S187L	S187L	c.560C>T	missense_variant	Conflicting interpretations of pathogenicity	646302	lof_flag	307	1611676	0.000190485	0	0	PASS	nfe	0.00021278	25.1	0.259	0.06	-0.2	8.56	0	0.991	2	74916	0	0	0	60004	0	0	0	29600	0	0	0	44900	0	0	0
21-44288367-A-AT	21	44288367	rs760661721	A	AT	gnomAD Exomes	PASS	NA	ENST00000291582.6	AIRE	V188Cfs*29	V188Cfs*29	c.561_562insT	frameshift_variant			lof_flag	1	1611786	6.2e-07	0	0	PASS			31		0.02	-0.13	-9.4			0	75022	0	0	0	60022	0	0	0	29602	0	0	0	44886	0	0	0
21-44288368-G-C	21	44288368	rs1191155154	G	C	gnomAD Exomes	PASS	NA	ENST00000291582.6	AIRE	V188L	V188L	c.562G>C	missense_variant			lof_flag	3	1612028	1.86e-06	0	0	PASS	amr	1.327e-05	25.1	0.157	0	0.01	6.67	0.03	0.978	0	75052	0	0	3	60022	0	0	0	29604	0	0	0	44890	0	0	0
21-44288369-T-TCAGA	21	44288369	rs766189603	T	TCAGA	gnomAD Exomes	PASS	NA	ENST00000291582.6	AIRE	Q189Rfs*29	Q189Rfs*29	c.564_565insAGAC	frameshift_variant			lof_flag	1	1611972	6.2e-07	0	0	PASS			28.2		0.02	-0.12	6.12			0	75012	0	0	0	60016	0	0	0	29604	0	0	0	44890	0	0	0
21-44288371-C-A	21	44288371	rs745653031	C	A	gnomAD Exomes	PASS	NA	ENST00000291582.6	AIRE	Q189K	Q189K	c.565C>A	missense_variant			lof_flag	2	1612194	1.24e-06	0	0	PASS	eas	7.39e-06	23.9	0.346	0	0.02	6.79	0.03	0.987	0	75044	0	0	0	60020	0	0	0	29604	0	0	2	44882	0	0	0
21-44288376-A-C	21	44288376	rs769525035	A	C	gnomAD Exomes	PASS	NA	ENST00000291582.6	AIRE	R190S	R190S	c.570A>C	missense_variant			lof_flag	1	1612166	6.2e-07	0	0	PASS			24	0.463	0	0.01	0.179	0	0.998	0	74958	0	0	0	60000	0	0	0	29606	0	0	0	44886	0	0	0
21-44288377-G-A	21	44288377	rs1318031957	G	A	gnomAD Exomes	PASS	NA	ENST00000291582.6	AIRE	A191T	A191T	c.571G>A	missense_variant			lof_flag	7	1612396	4.34e-06	0	0	PASS	nfe	2.47e-06	24.7	0.351	0.01	0.01	5.49	0.03	0.999	0	75050	0	0	0	60022	0	0	0	29602	0	0	0	44890	0	0	0
21-44288380-G-A	21	44288380	rs1270227039	G	A	gnomAD Exomes	PASS	NA	ENST00000291582.6	AIRE	V192M	V192M	c.574G>A	missense_variant			lof_flag	2	1612434	1.24e-06	0	0	PASS	afr	4.43e-06	15.4	0.15	0.01	-0.04	1.36	0.19	0.253	2	74922	0	0	0	60004	0	0	0	29602	0	0	0	44906	0	0	0
21-44288381-T-G	21	44288381	rs1464833316	T	G	gnomAD Exomes	PASS	NA	ENST00000291582.6	AIRE	V192G	V192G	c.575T>G	missense_variant			lof_flag	2	1612398	1.24e-06	0	0	PASS	afr	4.43e-06	25.2	0.541	0.04	-0.12	4.52	0.03	0.898	2	74910	0	0	0	59998	0	0	0	29604	0	0	0	44904	0	0	0
21-44288384-C-T	21	44288384		C	T	gnomAD Exomes	PASS	NA	ENST00000291582.6	AIRE	A193V	A193V	c.578C>T	missense_variant			lof_flag	1	1612630	6.2e-07	0	0	PASS			22.5	0.196	0.01	-0.02	8.56	0.01	0.589	0	75044	0	0	0	60024	0	0	0	29604	0	0	0	44892	0	0	0
21-44288386-A-G	21	44288386	rs775297065	A	G	gnomAD Exomes	PASS	NA	ENST00000291582.6	AIRE	M194V	M194V	c.580A>G	missense_variant	Uncertain significance	2150639	lof_flag	11	1612616	6.82e-06	0	0	PASS	eas	7.39e-06	0.244	0.122	0	0.01	1.05	1	0	1	75030	0	0	0	60016	0	0	0	29604	0	0	2	44886	0	0	2
21-44288387-T-C	21	44288387	rs1351412367	T	C	gnomAD Exomes	PASS	NA	ENST00000291582.6	AIRE	M194T	M194T	c.581T>C	missense_variant	Uncertain significance	581942	lof_flag	2	1612578	1.24e-06	0	0	PASS	amr	5.53e-06	20.7	0.128	0	0.01	6.12	0	0.096	0	75036	0	0	2	60026	0	0	0	29604	0	0	0	44890	0	0	0
21-44288388-G-A	21	44288388		G	A	gnomAD Exomes	PASS	NA	ENST00000291582.6	AIRE	M194I	M194I	c.582G>A	missense_variant			lof_flag	4	1612810	2.48e-06	0	0	PASS	nfe	7.9e-07	19.8	0.18	0	-0.07	4.64	0.01	0.015	0	75062	0	0	0	60024	0	0	0	29604	0	0	0	44896	0	0	0
21-44288393-C-A	21	44288393	rs369541283	C	A	gnomAD Exomes	PASS	NA	ENST00000291582.6	AIRE	S196Y	S196Y	c.587C>A	missense_variant			lof_flag	18	1612698	1.12e-05	0	0	PASS	nfe	9.54e-06	22.6	0.248	0	0.01	8.63	0	0.999	0	74942	0	0	0	60004	0	0	0	29604	0	0	0	44906	0	0	0
21-44288393-C-T	21	44288393		C	T	gnomAD Exomes	PASS	NA	ENST00000291582.6	AIRE	S196F	S196F	c.587C>T	missense_variant			lof_flag	1	1612816	6.2e-07	0	0	PASS			22.9	0.249	0	0.01	8.63	0	0.999	0	75064	0	0	0	60024	0	0	0	29604	0	0	0	44894	0	0	0
21-44288395-G-A	21	44288395	rs148012328	G	A	gnomAD Exomes	PASS	NA	ENST00000291582.6	AIRE	G197R	G197R	c.589G>A	missense_variant	Conflicting interpretations of pathogenicity	495854	lof_flag	100	1612536	6.2e-05	0	0	PASS	afr	0.00051888	22.7	0.241	0.04	-0.1	5.64	0.05	1	50	75044	0	0	5	60014	0	0	0	29600	0	0	2	44890	0	0	0
21-44288395-G-C	21	44288395	rs148012328	G	C	gnomAD Exomes	PASS	NA	ENST00000291582.6	AIRE	G197R	G197R	c.589G>C	missense_variant			lof_flag	1	1612536	6.2e-07	0	0	PASS			22.4	0.24	0	0	5.64	0.05	1	0	75044	0	0	0	60014	0	0	0	29600	0	0	0	44890	0	0	0
21-44288396-G-C	21	44288396	rs1185406745	G	C	gnomAD Exomes	PASS	NA	ENST00000291582.6	AIRE	G197A	G197A	c.590G>C	missense_variant	Uncertain significance	578977	lof_flag	10	1612658	6.2e-06	0	0	PASS	nfe	2.92e-06	23.3	0.214	0.04	0.03	3.95	0.02	0.999	0	74932	0	0	0	60000	0	0	0	29600	0	0	0	44906	0	0	0
21-44288396-G-A	21	44288396		G	A	gnomAD Exomes	PASS	NA	ENST00000291582.6	AIRE	G197E	G197E	c.590G>A	missense_variant			lof_flag	1	1612776	6.2e-07	0	0	PASS			23.6	0.26	0.06	0.03	3.95	0.02	1	0	75054	0	0	0	60020	0	0	0	29600	0	0	0	44894	0	0	0
21-44288401-G-A	21	44288401	rs74162061	G	A	gnomAD Exomes	PASS	NA	ENST00000291582.6	AIRE	V199I	V199I	c.595G>A	missense_variant	Conflicting interpretations of pathogenicity	128334	lof_flag	1472	1612754	0.000912724	7	0	PASS	afr	0.0113301	15.2	0.084	0	0	0.056	0.18	0.995	899	75044	6	0	153	60022	0	0	0	29596	0	0	33	44890	0	0	0
21-44288402-T-C	21	44288402		T	C	gnomAD Exomes	PASS	NA	ENST00000291582.6	AIRE	V199A	V199A	c.596T>C	missense_variant			lof_flag	1	1612784	6.2e-07	0	0	PASS			22.4	0.225	0	-0.04	1.21	0.03	0.994	0	75034	0	0	0	60020	0	0	0	29600	0	0	1	44882	0	0	0
21-44288402-T-TC	21	44288402	rs1213326298	T	TC	gnomAD Exomes	PASS	NA	ENST00000291582.6	AIRE	A202Sfs*15	A202Sfs*15	c.599dup	frameshift_variant	Pathogenic	1361985	lof_flag	2	1612666	1.24e-06	0	0	PASS	afr	4.43e-06	22.5		0	-0.39	1.21			2	74912	0	0	0	60000	0	0	0	29600	0	0	0	44894	0	0	0
21-44288405-C-T	21	44288405	rs140196414	C	T	gnomAD Exomes	PASS	NA	ENST00000291582.6	AIRE	P200L	P200L	c.599C>T	missense_variant	Likely benign	572143	lof_flag	166	1612758	0.000102929	0	0	PASS	afr	0.00096262	22.5	0.446	0.01	0.01	3.94	0	0.778	87	75050	0	0	0	60018	0	0	0	29600	0	0	32	44892	0	0	0
21-44288405-C-G	21	44288405		C	G	gnomAD Exomes	PASS	NA	ENST00000291582.6	AIRE	P200R	P200R	c.599C>G	missense_variant			lof_flag	1	1612758	6.2e-07	0	0	PASS			22.5	0.464	0.01	0	3.94	0	0.947	0	75050	0	0	0	60018	0	0	0	29600	0	0	0	44892	0	0	0
21-44288413-C-T	21	44288413	rs755490967	C	T	gnomAD Exomes	PASS	NA	ENST00000291582.6	AIRE	R203*	R203*	c.607C>T	stop_gained	Pathogenic	848152	lof_flag	14	1612570	8.68e-06	1	0	PASS	nfe	4.29e-06	37		0.03	-0.36	1.7			1	75034	0	0	0	60014	0	0	0	29600	0	0	1	44878	0	0	0
21-44288413-C-G	21	44288413		C	G	gnomAD Exomes	PASS	NA	ENST00000291582.6	AIRE	R203G	R203G	c.607C>G	missense_variant			lof_flag	1	1612570	6.2e-07	0	0	PASS			19.2	0.28	0.03	0.01	1.7	0.21	0.469	0	75034	0	0	0	60014	0	0	0	29600	0	0	0	44878	0	0	0
21-44288414-G-A	21	44288414	rs200359179	G	A	gnomAD Exomes	PASS	NA	ENST00000291582.6	AIRE	R203Q	R203Q	c.608G>A	missense_variant	Uncertain significance	1384246	lof_flag	78	1612390	4.84e-05	0	0	PASS	amr	0.0001409	17.6	0.231	0	-0.04	1.82	0.35	0.538	5	74920	0	0	14	59998	0	0	0	29596	0	0	1	44892	0	0	1
21-44288419-G-T	21	44288419		G	T	gnomAD Exomes	PASS	NA	ENST00000291582.6	AIRE	A205S	A205S	c.613G>T	missense_variant			lof_flag	1	1611974	6.2e-07	0	0	PASS			23.8	0.276	0.04	-0.05	8.53	0.03	0.998	0	75026	0	0	0	60018	0	0	0	29598	0	0	0	44886	0	0	0
21-44288419-G-A	21	44288419	rs1245311654	G	A	gnomAD Exomes	PASS	NA	ENST00000291582.6	AIRE	A205T	A205T	c.613G>A	missense_variant			lof_flag	1	1611974	6.2e-07	0	0	PASS			23.2	0.306	0.05	0.03	8.53	0.08	0.999	0	75026	0	0	0	60018	0	0	0	29598	0	0	0	44886	0	0	0
21-44288422-G-C	21	44288422		G	C	gnomAD Exomes	PASS	NA	ENST00000291582.6	AIRE	V206L	V206L	c.616G>C	missense_variant			lof_flag	3	1611700	1.86e-06	0	0	PASS	sas	8.75e-06	9.42	0.118	0.01	-0.03	0.633	0.08	0.05	0	75032	0	0	0	60018	0	0	0	29596	0	0	0	44884	0	0	0
21-44288422-G-A	21	44288422	rs780838923	G	A	gnomAD Exomes	PASS	NA	ENST00000291582.6	AIRE	V206M	V206M	c.616G>A	missense_variant	Uncertain significance	2148727	lof_flag	28	1611580	1.74e-05	0	0	PASS	amr	2.255e-05	19.9	0.305	0.01	0	0.633	0.01	0.781	0	74910	0	0	4	59998	0	0	0	29596	0	0	0	44896	0	0	0
21-44288423-T-C	21	44288423	rs1423742330	T	C	gnomAD Exomes	PASS	NA	ENST00000291582.6	AIRE	V206A	V206A	c.617T>C	missense_variant			lof_flag	2	1611582	1.24e-06	0	0	PASS			23.8	0.27	0.02	0.01	4.53	0	0.474	0	74996	0	0	0	60020	0	0	0	29598	0	0	1	44872	0	0	0
21-44288425-G-A	21	44288425	rs745459635	G	A	gnomAD Exomes	PASS	NA	ENST00000291582.6	AIRE	E207K	E207K	c.619G>A	missense_variant	Uncertain significance	2267502	lof_flag	13	1611436	8.07e-06	0	0	PASS	nfe	2.8e-07	25.2	0.512	0.05	0.04	8.5	0.02	0.996	0	75014	0	0	0	60014	0	0	11	29596	0	0	0	44888	0	0	0
21-44288426-A-G	21	44288426		A	G	gnomAD Exomes	PASS	NA	ENST00000291582.6	AIRE	E207G	E207G	c.620A>G	missense_variant			lof_flag	1	1611128	6.21e-07	0	0	PASS			27.5	0.428	0	-0.51	2.15	0	0.998	0	74960	0	0	0	60018	0	0	0	29594	0	0	0	44882	0	0	0
21-44288431-A-T	21	44288431		A	T	gnomAD Exomes	PASS	NA	ENST00000291582.6	AIRE	I209F	I209F	c.625A>T	missense_variant			lof_flag	1	1610206	6.21e-07	0	0	PASS			25.2	0.457	0	-0.14	3.51	0	0.998	0	74960	0	0	0	60000	0	0	0	29592	0	0	0	44860	0	0	0
21-44288432-T-C	21	44288432		T	C	gnomAD Exomes	PASS	NA	ENST00000291582.6	AIRE	I209T	I209T	c.626T>C	missense_variant			lof_flag	1	1610314	6.21e-07	0	0	PASS			24.6	0.616	0	-0.05	4.51	0.04	0.998	0	74990	0	0	0	60012	0	0	0	29598	0	0	0	44870	0	0	0
21-44288438-T-C	21	44288438		T	C	gnomAD Exomes	PASS	NA	ENST00000291582.6	AIRE	I211T	I211T	c.632T>C	missense_variant			lof_flag	2	1608958	1.24e-06	0	0	PASS	nfe	2.8e-07	24.8	0.361	0	-0.12	4.56	0.02	0.998	0	74954	0	0	0	60016	0	0	0	29590	0	0	0	44878	0	0	0
21-44288440-C-A	21	44288440		C	A	gnomAD Exomes	PASS	NA	ENST00000291582.6	AIRE	Q212K	Q212K	c.634C>A	missense_variant			lof_flag	1	1608782	6.22e-07	0	0	PASS			23	0.251	0.09	0.1	8.61	0.52	0.987	0	74964	0	0	0	60006	0	0	0	29592	0	0	0	44864	0	0	0
21-44288441-A-G	21	44288441		A	G	gnomAD Exomes	PASS	NA	ENST00000291582.6	AIRE	Q212R	Q212R	c.635A>G	missense_variant			lof_flag	2	1608754	1.24e-06	0	0	PASS	nfe	2.8e-07	23.7	0.324	0.03	-0.02	3.54	0.06	0.992	0	74974	0	0	0	60014	0	0	0	29594	0	0	0	44872	0	0	0
21-44288446-G-A	21	44288446	rs369232026	G	A	gnomAD Exomes	PASS	NA	ENST00000291582.6	AIRE	V214M	V214M	c.640G>A	missense_variant	Uncertain significance	990750	lof_flag	2	1606334	1.25e-06	0	0	PASS	nfe	2.8e-07	25.9	0.447	0.04	0	6.7	0	0.999	0	74930	0	0	0	60012	0	0	0	29582	0	0	0	44858	0	0	0
21-44288452-G-A	21	44288452	rs768603759	G	A	gnomAD Exomes	PASS	NA	ENST00000291582.6	AIRE	E216K	E216K	c.646G>A	missense_variant			lof_flag	3	1599664	1.88e-06	0	0	PASS	nfe	2.9e-07	29.1	0.435	0.08	0.11	4.64	0.01	0.652	0	74790	0	0	1	59996	0	0	0	29554	0	0	0	44816	0	0	0
21-44288455-T-A	21	44288455	rs774634852	T	A	gnomAD Exomes	PASS	NA	ENST00000291582.6	AIRE	S217T	S217T	c.649T>A	missense_variant			lof_flag	1	1598154	6.26e-07	0	0	PASS			22.7	0.193	0	0	2.79	0.06	0.471	0	74678	0	0	0	59968	0	0	0	29542	0	0	0	44794	0	0	0
21-44288459-G-T	21	44288459	rs199612115	G	T	gnomAD Exomes	PASS	NA	ENST00000291582.6	AIRE	X217_splice	X217_splice	c.652+1G>T	splice_donor_variant	Likely pathogenic	370839	lof_flag	36	1592044	2.26e-05	0	0	PASS	eas	0.00051998	34		0.95	-0.67	8.43			1	74618	0	0	0	59972	0	0	0	29492	0	0	32	44766	0	0	0
21-44288459-GTAGA-G	21	44288459		GTAGA	G	gnomAD Exomes	PASS	NA	ENST00000291582.6	AIRE	c.652+2_652+5del		c.652+2_652+5del	splice_donor_variant			lof_flag	1	1592044	6.28e-07	0	0	PASS			24.2		0.95	-0.67	8.43			0	74618	0	0	0	59972	0	0	0	29492	0	0	0	44766	0	0	1
21-44288460-T-C	21	44288460	rs1555872272	T	C	gnomAD Exomes	PASS	NA	ENST00000291582.6	AIRE	X217_splice	X217_splice	c.652+2T>C	splice_donor_variant	Likely pathogenic	556272	lof_flag	1	1591430	6.28e-07	0	0	PASS			29.3		0.95	-0.67	4.49			0	74562	0	0	0	59960	0	0	0	29492	0	0	0	44744	0	0	0
21-44289659-G-A	21	44289659	rs139620961	G	A	gnomAD Exomes	PASS	NA	ENST00000291582.6	AIRE	G219S	G219S	c.655G>A	missense_variant	Uncertain significance	285376	lof_flag	39	1612774	2.42e-05	0	0	PASS	sas	0.00010061	16.5	0.061	0.74	0.41	1.47	0.31	0.195	1	75042	0	0	0	60022	0	0	0	29592	0	0	1	44884	0	0	0
21-44289659-G-C	21	44289659	rs139620961	G	C	gnomAD Exomes	PASS	NA	ENST00000291582.6	AIRE	G219R	G219R	c.655G>C	missense_variant			lof_flag	2	1612656	1.24e-06	0	0	PASS	nfe	2.8e-07	16.9	0.067	0	0	1.47	0.04	0.165	0	74920	0	0	0	60002	0	0	0	29592	0	0	0	44896	0	0	0
21-44289660-G-T	21	44289660	rs921565634	G	T	gnomAD Exomes	PASS	NA	ENST00000291582.6	AIRE	G219V	G219V	c.656G>T	missense_variant			lof_flag	1	1612770	6.2e-07	0	0	PASS			22.6	0.368	0	0.01	2.79	0	0.906	0	75052	0	0	0	60020	0	0	0	29592	0	0	0	44878	0	0	0
21-44289660-G-A	21	44289660	rs921565634	G	A	gnomAD Exomes	PASS	NA	ENST00000291582.6	AIRE	G219D	G219D	c.656G>A	missense_variant			lof_flag	5	1612652	3.1e-06	0	0	PASS	afr	1.746e-05	22.5	0.372	0	0.01	2.79	0.05	0.824	4	74930	0	0	1	60000	0	0	0	29592	0	0	0	44890	0	0	0
21-44289663-C-T	21	44289663	rs753236604	C	T	gnomAD Exomes	PASS	NA	ENST00000291582.6	AIRE	S220F	S220F	c.659C>T	missense_variant	Uncertain significance	659221	lof_flag	37	1612654	2.29e-05	1	0	PASS	afr	0.00028814	23.6	0.494	0	0.02	6.28	0	0.977	30	74914	0	0	1	60002	0	0	0	29592	0	0	0	44888	0	0	0
21-44289666-A-C	21	44289666	rs1441134219	A	C	gnomAD Exomes	PASS	NA	ENST00000291582.6	AIRE	K221T	K221T	c.662A>C	missense_variant			lof_flag	5	1612596	3.1e-06	0	0	PASS	nfe	1.24e-06	24.8	0.441	0.02	-0.05	4.13	0	0.903	0	74970	0	0	0	59986	0	0	0	29594	0	0	0	44864	0	0	0
21-44289669-A-G	21	44289669	rs1379445080	A	G	gnomAD Exomes	PASS	NA	ENST00000291582.6	AIRE	K222R	K222R	c.665A>G	missense_variant			lof_flag	1	1612420	6.2e-07	0	0	PASS			22.9	0.414	0.06	-0.09	5.71	0.08	0.545	0	74920	0	0	1	59986	0	0	0	29586	0	0	0	44842	0	0	0
21-44289671-T-G	21	44289671	rs767059333	T	G	gnomAD Exomes	PASS	NA	ENST00000291582.6	AIRE	C223G	C223G	c.667T>G	missense_variant			lof_flag	1	1612318	6.2e-07	0	0	PASS			23.4	0.665	0.05	-0.03	5.73	0.16	0.998	0	74872	0	0	0	59984	0	0	1	29588	0	0	0	44818	0	0	0
21-44289674-A-G	21	44289674		A	G	gnomAD Exomes	PASS	NA	ENST00000291582.6	AIRE	I224V	I224V	c.670A>G	missense_variant			lof_flag	1	1612548	6.2e-07	0	0	PASS			21.8	0.347	0.01	-0.02	1.44	0.11	0.987	0	74958	0	0	0	59996	0	0	0	29590	0	0	0	44852	0	0	0
21-44289677-C-A	21	44289677	rs765862563	C	A	gnomAD Exomes	PASS	NA	ENST00000291582.6	AIRE	Q225K	Q225K	c.673C>A	missense_variant			lof_flag	76	1612522	4.71e-05	0	0	PASS	nfe	4.782e-05	21.9	0.407	0	0	8	0.49	0.987	1	74862	0	0	0	59966	0	0	1	29592	0	0	0	44884	0	0	0
21-44289680-G-A	21	44289680	rs201667085	G	A	gnomAD Exomes	PASS	NA	ENST00000291582.6	AIRE	V226I	V226I	c.676G>A	missense_variant			lof_flag	1	1612786	6.2e-07	0	0	PASS			23.8	0.294	0	0.03	6.14	0	0.994	0	75044	0	0	0	60012	0	0	0	29596	0	0	0	44876	0	0	0
21-44289684-G-A	21	44289684	rs980990538	G	A	gnomAD Exomes	PASS	NA	ENST00000291582.6	AIRE	G227D	G227D	c.680G>A	missense_variant			lof_flag	1	1612602	6.2e-07	0	0	PASS			24.5	0.427	0.21	0.08	7.91	0	1	0	74970	0	0	1	59998	0	0	0	29594	0	0	0	44862	0	0	0
21-44289686-G-A	21	44289686	rs121434257	G	A	gnomAD Exomes	PASS	NA	ENST00000291582.6	AIRE	G228R	G228R	c.682G>A	missense_variant	Likely pathogenic	9999999999	DN	36	1612132	2.23e-05	0	0	PASS	sas	0.00014502	23.9	0.556	0.06	-0.1	7.91	0	1	0	74822	0	0	0	59964	0	0	0	29594	0	0	3	44882	0	0	1
21-44289698-A-G	21	44289698	rs1448795841	A	G	gnomAD Exomes	PASS	NA	ENST00000291582.6	AIRE	T232A	T232A	c.694A>G	missense_variant			lof_flag	4	1612578	2.48e-06	0	0	PASS	nfe	7.9e-07	13.7	0.354	0	0	-0.906	0.33	0.602	0	74952	0	0	0	59992	0	0	0	29602	0	0	0	44876	0	0	0
21-44289702-C-T	21	44289702		C	T	gnomAD Exomes	PASS	NA	ENST00000291582.6	AIRE	P233L	P233L	c.698C>T	missense_variant			lof_flag	1	1612810	6.2e-07	0	0	PASS			23.7	0.609	0.01	0	8	0	0.999	0	75058	0	0	0	60020	0	0	0	29602	0	0	0	44892	0	0	0
21-44289708-A-G	21	44289708		A	G	gnomAD Exomes	PASS	NA	ENST00000291582.6	AIRE	K235R	K235R	c.704A>G	missense_variant			lof_flag	1	1612824	6.2e-07	0	0	PASS			24.5	0.338	0.46	-0.18	4.14	0.04	0.996	0	75054	0	0	0	60028	0	0	0	29600	0	0	0	44890	0	0	0
21-44289709-GTT-G	21	44289709		GTT	G	gnomAD Exomes	PASS	NA	ENST00000291582.6	AIRE	F236Rfs*34	F236Rfs*34	c.706_707del	frameshift_variant			lof_flag	1	1612846	6.2e-07	0	0	PASS			23.2		0	-0.16	4.22			0	75064	0	0	0	60028	0	0	0	29600	0	0	0	44888	0	0	0
21-44289710-T-C	21	44289710	rs772104934	T	C	gnomAD Exomes	PASS	NA	ENST00000291582.6	AIRE	F236L	F236L	c.706T>C	missense_variant			lof_flag	1	1612768	6.2e-07	0	0	PASS			19.1	0.508	0	0.01	1.91	0.34	0.992	0	75026	0	0	1	60028	0	0	0	29602	0	0	0	44882	0	0	0
21-44289711-T-A	21	44289711		T	A	gnomAD Exomes	PASS	NA	ENST00000291582.6	AIRE	F236Y	F236Y	c.707T>A	missense_variant			lof_flag	4	1612752	2.48e-06	0	0	PASS	nfe	7.9e-07	21.5	0.536	0.03	0.01	0.251	0.1	0.995	0	75038	0	0	0	60016	0	0	0	29602	0	0	0	44880	0	0	0
21-44289712-CG-C	21	44289712		CG	C	gnomAD Exomes	PASS	NA	ENST00000291582.6	AIRE	E237Kfs*141	E237Kfs*141	c.709del	frameshift_variant			lof_flag	1	1612838	6.2e-07	0	0	PASS			24.1		0	-0.23	-6.13			0	75052	0	0	0	60032	0	0	0	29602	0	0	0	44886	0	0	0
21-44289713-G-A	21	44289713	rs778067704	G	A	gnomAD Exomes	PASS	NA	ENST00000291582.6	AIRE	E237K	E237K	c.709G>A	missense_variant			lof_flag	9	1612706	5.58e-06	0	0	PASS	sas	3.65e-06	23.6	0.442	0	-0.06	6.14	0.02	0.996	0	74928	0	0	1	60004	0	0	0	29602	0	0	0	44904	0	0	0
21-44289713-G-T	21	44289713	rs778067704	G	T	gnomAD Exomes	PASS	NA	ENST00000291582.6	AIRE	E237*	E237*	c.709G>T	stop_gained	Pathogenic	2989472	lof_flag	1	1612824	6.2e-07	0	0	PASS			39		0.01	-0.29	6.14			1	75050	0	0	0	60024	0	0	0	29602	0	0	0	44892	0	0	0
21-44289714-A-G	21	44289714	rs747099392	A	G	gnomAD Exomes	PASS	NA	ENST00000291582.6	AIRE	E237G	E237G	c.710A>G	missense_variant			lof_flag	3	1612820	1.86e-06	0	0	PASS	nfe	2.8e-07	24.2	0.373	0	-0.03	5.71	0.01	0.998	0	75046	0	0	0	60022	0	0	0	29600	0	0	0	44886	0	0	0
21-44289717-A-C	21	44289717	rs2040516836	A	C	gnomAD Exomes	PASS	NA	ENST00000291582.6	AIRE	D238A	D238A	c.713A>C	missense_variant	Uncertain significance	3019666	lof_flag	8	1612550	4.96e-06	0	0	PASS	nfe	2.92e-06	23.3	0.339	0	-0.04	2.46	0.01	0.783	0	74938	0	0	0	59996	0	0	0	29600	0	0	0	44864	0	0	0
21-44289720-C-A	21	44289720	rs2146379236	C	A	gnomAD Exomes	PASS	NA	ENST00000291582.6	AIRE	S239Y	S239Y	c.716C>A	missense_variant	Uncertain significance	1057385	lof_flag	1	1612802	6.2e-07	0	0	PASS			16.4	0.137	0	0	3.49	0.01	0.015	0	75044	0	0	0	60024	0	0	0	29602	0	0	0	44884	0	0	0
21-44289722-G-A	21	44289722	rs142286875	G	A	gnomAD Exomes	PASS	NA	ENST00000291582.6	AIRE	G240S	G240S	c.718G>A	missense_variant	Likely benign	966668	lof_flag	166	1612814	0.000102926	0	0	PASS	afr	0.00027622	3.59	0.209	0	0.01	-0.461	0.2	0.012	29	75054	0	0	0	60028	0	0	0	29602	0	0	1	44886	0	0	1
21-44289723-G-A	21	44289723		G	A	gnomAD Exomes	PASS	NA	ENST00000291582.6	AIRE	G240D	G240D	c.719G>A	missense_variant			lof_flag	1	1612834	6.2e-07	0	0	PASS			16.8	0.207	0	0.01	4.22	0.01	0.241	0	75062	0	0	0	60026	0	0	0	29602	0	0	0	44892	0	0	0
21-44289726-G-T	21	44289726	rs1260665653	G	T	gnomAD Exomes	PASS	NA	ENST00000291582.6	AIRE	S241I	S241I	c.722G>T	missense_variant	Uncertain significance	1945744	lof_flag	3	1612856	1.86e-06	0	0	PASS	afr	1.061e-05	13.6	0.099	0	0	0.302	0	0.378	3	75060	0	0	0	60032	0	0	0	29602	0	0	0	44896	0	0	0
21-44289727-TG-T	21	44289727		TG	T	gnomAD Exomes	PASS	NA	ENST00000291582.6	AIRE	K243Rfs*135	K243Rfs*135	c.726del	frameshift_variant			lof_flag	4	1612780	2.48e-06	0	0	PASS	nfe	7.9e-07	22.6		0.01	-0.09	-2.04			0	75032	0	0	0	60026	0	0	0	29600	0	0	0	44886	0	0	0
21-44289731-A-G	21	44289731	rs2040517102	A	G	gnomAD Exomes	PASS	NA	ENST00000291582.6	AIRE	K243E	K243E	c.727A>G	missense_variant	Uncertain significance	1001902	lof_flag	1	1612808	6.2e-07	0	0	PASS			27.1	0.388	0	-0.02	5.7	0.04	0.996	0	75052	0	0	0	60028	0	0	0	29602	0	0	0	44886	0	0	0
21-44289739-G-C	21	44289739		G	C	gnomAD Exomes	PASS	NA	ENST00000291582.6	AIRE	K245N	K245N	c.735G>C	missense_variant			lof_flag	1	1612828	6.2e-07	0	0	PASS			23.5	0.257	0.02	0.01	3.79	0	0.864	0	75070	0	0	0	60024	0	0	0	29602	0	0	0	44884	0	0	0
21-44289740-G-A	21	44289740	rs2040517215	G	A	gnomAD Exomes	PASS	NA	ENST00000291582.6	AIRE	A246T	A246T	c.736G>A	missense_variant			lof_flag	2	1612712	1.24e-06	0	0	PASS	sas	3.65e-06	1.53	0.106	0.01	0.01	-0.413	1	0.012	0	74948	0	0	0	60012	0	0	0	29602	0	0	0	44904	0	0	0
21-44289741-C-T	21	44289741	rs775813007	C	T	gnomAD Exomes	PASS	NA	ENST00000291582.6	AIRE	A246V	A246V	c.737C>T	missense_variant			lof_flag	2	1612838	1.24e-06	0	0	PASS			18.4	0.095	0.35	0.13	2.34	0.07	0.253	0	75070	0	0	0	60028	0	0	0	29600	0	0	1	44892	0	0	0
21-44289743-C-T	21	44289743	rs147846074	C	T	gnomAD Exomes	PASS	NA	ENST00000291582.6	AIRE	R247C	R247C	c.739C>T	missense_variant	Uncertain significance	2047618	lof_flag	48	1612836	2.98e-05	0	0	PASS	afr	0.00027618	25.6	0.454	0	-0.01	7.99	0	0.999	29	75064	0	0	4	60032	0	0	0	29602	0	0	2	44890	0	0	0
21-44289743-CGCA-C	21	44289743	rs759203576	CGCA	C	gnomAD Exomes	PASS	NA	ENST00000291582.6	AIRE	S250del	S250del	c.747_749del	inframe_deletion			lof_flag	1	1612836	6.2e-07	0	0	PASS			16		0.02	0.01	7.99			0	75064	0	0	0	60032	0	0	0	29602	0	0	1	44890	0	0	0
21-44289743-C-G	21	44289743	rs147846074	C	G	gnomAD Exomes	PASS	NA	ENST00000291582.6	AIRE	R247G	R247G	c.739C>G	missense_variant			lof_flag	10	1612718	6.2e-06	0	0	PASS			24.6	0.474	0	-0.01	7.99	0	0.999	0	74942	0	0	0	60012	0	0	0	29602	0	0	0	44902	0	0	9
21-44289744-G-T	21	44289744	rs763487370	G	T	gnomAD Exomes	PASS	NA	ENST00000291582.6	AIRE	R247L	R247L	c.740G>T	missense_variant			lof_flag	2	1612792	1.24e-06	0	0	PASS	nfe	2.8e-07	25.1	0.512	0	-0.01	5.07	0	0.999	0	75060	0	0	0	60030	0	0	0	29598	0	0	0	44880	0	0	0
21-44289744-G-A	21	44289744	rs763487370	G	A	gnomAD Exomes	PASS	NA	ENST00000291582.6	AIRE	R247H	R247H	c.740G>A	missense_variant	Uncertain significance	1412681	lof_flag	69	1612674	4.28e-05	1	0	PASS	amr	0.00050251	25.3	0.52	0	0.01	5.07	0	0.999	1	74938	0	0	40	60010	1	0	0	29598	0	0	2	44892	0	0	0
21-44289747-G-A	21	44289747		G	A	gnomAD Exomes	PASS	NA	ENST00000291582.6	AIRE	S248N	S248N	c.743G>A	missense_variant			lof_flag	2	1612834	1.24e-06	0	0	PASS			17.3	0.317	0	0.01	3.54	0.06	0.596	0	75066	0	0	0	60032	0	0	0	29600	0	0	0	44886	0	0	0
21-44289750-GC-G	21	44289750	rs2146379302	GC	G	gnomAD Exomes	PASS	NA	ENST00000291582.6	AIRE	S249Rfs*129	S249Rfs*129	c.747del	frameshift_variant	Pathogenic	1076320	lof_flag	2	1612838	1.24e-06	0	0	PASS	nfe	2.8e-07	16.7		0	-0.07	3.52			0	75082	0	0	0	60028	0	0	0	29600	0	0	0	44892	0	0	0
21-44289752-A-G	21	44289752		A	G	gnomAD Exomes	PASS	NA	ENST00000291582.6	AIRE	S250G	S250G	c.748A>G	missense_variant	Likely benign	3103160	lof_flag	1	1612814	6.2e-07	0	0	PASS			0.33	0.143	0	0	-1.58	0.94	0	0	75072	0	0	0	60028	0	0	0	29598	0	0	1	44890	0	0	0
21-44289752-A-T	21	44289752	rs141480813	A	T	gnomAD Exomes	PASS	NA	ENST00000291582.6	AIRE	S250C	S250C	c.748A>T	missense_variant	Uncertain significance	967483	lof_flag	44	1612696	2.73e-05	0	0	PASS	afr	0.00033347	6.67	0.328	0.02	-0.01	-1.58	0.12	0.41	34	74950	0	0	1	60008	0	0	0	29598	0	0	0	44902	0	0	0
21-44289752-A-C	21	44289752		A	C	gnomAD Exomes	PASS	NA	ENST00000291582.6	AIRE	S250R	S250R	c.748A>C	missense_variant			lof_flag	1	1612814	6.2e-07	0	0	PASS			5.73	0.25	0.01	0	-1.58	0.09	0.188	0	75072	0	0	0	60028	0	0	1	29598	0	0	0	44890	0	0	0
21-44289753-G-A	21	44289753		G	A	gnomAD Exomes	PASS	NA	ENST00000291582.6	AIRE	S250N	S250N	c.749G>A	missense_variant			lof_flag	1	1612818	6.2e-07	0	0	PASS			15	0.235	0	0.01	7.89	0.05	0.034	0	75072	0	0	0	60028	0	0	0	29598	0	0	0	44890	0	0	0
21-44289754-T-G	21	44289754		T	G	gnomAD Exomes	PASS	NA	ENST00000291582.6	AIRE	S250R	S250R	c.750T>G	missense_variant			lof_flag	1	1612770	6.2e-07	0	0	PASS			1.21	0.262	0.02	-0.03	-2.41	0.09	0.188	0	75066	0	0	0	60026	0	0	0	29600	0	0	0	44880	0	0	0
21-44289756-G-A	21	44289756		G	A	gnomAD Exomes	PASS	NA	ENST00000291582.6	AIRE	G251D	G251D	c.752G>A	missense_variant			lof_flag	1	1612816	6.2e-07	0	0	PASS			19.8	0.277	0	0	1.8	0.23	0.655	0	75072	0	0	0	60030	0	0	0	29598	0	0	0	44886	0	0	0
21-44289759-C-G	21	44289759	rs34397615	C	G	gnomAD Exomes	PASS	NA	ENST00000291582.6	AIRE	P252R	P252R	c.755C>G	missense_variant			lof_flag	1	1612776	6.2e-07	0	0	PASS			1.79	0.308	0	0	-0.09	0.33	0.147	0	75058	0	0	0	60030	0	0	0	29600	0	0	0	44886	0	0	0
21-44289759-C-T	21	44289759	rs34397615	C	T	gnomAD Exomes	PASS	NA	ENST00000291582.6	AIRE	P252L	P252L	c.755C>T	missense_variant	Benign/Likely benign	35668	lof_flag	2967	1612776	0.00183968	40	0	PASS	afr	0.0331228	0.912	0.268	0.01	0	-0.09	0.64	0	2569	75058	39	0	135	60030	1	0	0	29600	0	0	0	44886	0	0	0
21-44289764-C-A	21	44289764		C	A	gnomAD Exomes	PASS	NA	ENST00000291582.6	AIRE	P254T	P254T	c.760C>A	missense_variant			lof_flag	8	1612782	4.96e-06	0	0	PASS	nfe	2.47e-06	5	0.209	0.03	0.02	1.9	0.55	0.012	0	75066	0	0	0	60032	0	0	0	29596	0	0	0	44886	0	0	0
21-44289767-C-G	21	44289767		C	G	gnomAD Exomes	PASS	NA	ENST00000291582.6	AIRE	L255V	L255V	c.763C>G	missense_variant			lof_flag	1	1612776	6.2e-07	0	0	PASS			5.08	0.208	0	0	0.464	0.5	0.007	0	75068	0	0	0	60022	0	0	0	29594	0	0	0	44884	0	0	0
21-44289773-C-G	21	44289773	rs121434254	C	G	gnomAD Exomes	PASS	NA	ENST00000291582.6	AIRE	R257G	R257G	c.769C>G	missense_variant			lof_flag	2	1612654	1.24e-06	0	0	PASS			23.7	0.608	0	0	4.21	0.01	0.995	1	74950	0	0	0	60006	0	0	0	29596	0	0	0	44900	0	0	0
21-44289773-C-T	21	44289773	rs121434254	C	T	gnomAD Exomes	PASS	NA	ENST00000291582.6	AIRE	R257*	R257*	c.769C>T	stop_gained	Pathogenic	3307	lof_flag	806	1612654	0.000499797	1	0	PASS	nfe	0.0003772	41		0.06	-0.21	4.21			2	74950	0	0	0	60006	0	0	0	29596	0	0	3	44900	0	0	295
21-44289774-G-C	21	44289774	rs752537921	G	C	gnomAD Exomes	PASS	NA	ENST00000291582.6	AIRE	R257P	R257P	c.770G>C	missense_variant	Uncertain significance	2468570	lof_flag	2	1612766	1.24e-06	0	0	PASS	eas	7.39e-06	24.5	0.647	0	-0.02	5.05	0.02	0.997	0	75076	0	0	0	60022	0	0	0	29598	0	0	2	44884	0	0	0
21-44289774-G-A	21	44289774	rs752537921	G	A	gnomAD Exomes	PASS	NA	ENST00000291582.6	AIRE	R257Q	R257Q	c.770G>A	missense_variant			lof_flag	5	1612766	3.1e-06	0	0	PASS	nfe	1.24e-06	23.2	0.573	0	0.01	5.05	0.09	0.992	0	75076	0	0	0	60022	0	0	0	29598	0	0	0	44884	0	0	0
21-44289777-C-G	21	44289777	rs1388835954	C	G	gnomAD Exomes	PASS	NA	ENST00000291582.6	AIRE	A258G	A258G	c.773C>G	missense_variant	Uncertain significance	990751	lof_flag	1	1612752	6.2e-07	0	0	PASS			19.4	0.197	0.31	0.16	5.08	0.09	0.007	0	75068	0	0	0	60020	0	0	0	29598	0	0	0	44886	0	0	0
21-44289779-A-G	21	44289779		A	G	gnomAD Exomes	PASS	NA	ENST00000291582.6	AIRE	K259E	K259E	c.775A>G	missense_variant			lof_flag	1	1612736	6.2e-07	0	0	PASS			24.3	0.45	0	-0.01	4.13	0	0.985	0	75064	0	0	0	60026	0	0	0	29598	0	0	0	44884	0	0	0
21-44289780-A-T	21	44289780		A	T	gnomAD Exomes	PASS	NA	ENST00000291582.6	AIRE	K259M	K259M	c.776A>T	missense_variant			lof_flag	1	1612734	6.2e-07	0	0	PASS			24.5	0.672	0.01	0	5.7	0	0.997	0	75068	0	0	0	60028	0	0	0	29596	0	0	0	44886	0	0	0
21-44289781-G-T	21	44289781	rs983707914	G	T	gnomAD Exomes	PASS	NA	ENST00000291582.6	AIRE	K259N	K259N	c.777G>T	missense_variant			lof_flag	1	1612744	6.2e-07	0	0	PASS			23.7	0.433	0	-0.01	0.261	0	0.994	0	75064	0	0	0	60020	0	0	0	29596	0	0	0	44888	0	0	0
21-44289783-G-C	21	44289783		G	C	gnomAD Exomes	PASS	NA	ENST00000291582.6	AIRE	G260A	G260A	c.779G>C	missense_variant			lof_flag	1	1612730	6.2e-07	0	0	PASS			22.8	0.352	0	0	4.01	0.22	0.997	0	75072	0	0	0	60024	0	0	0	29594	0	0	0	44886	0	0	0
21-44289786-C-G	21	44289786		C	G	gnomAD Exomes	PASS	NA	ENST00000291582.6	AIRE	A261G	A261G	c.782C>G	missense_variant			lof_flag	1	1612700	6.2e-07	0	0	PASS			16	0.338	0.03	-0.03	1.41	0.27	0.118	0	75064	0	0	0	60016	0	0	0	29596	0	0	0	44890	0	0	0
21-44289791-G-A	21	44289791	rs757393003	G	A	gnomAD Exomes	PASS	NA	ENST00000291582.6	AIRE	G263S	G263S	c.787G>A	missense_variant			lof_flag	6	1612674	3.72e-06	0	0	PASS	nfe	1.24e-06	15.7	0.294	0	-0.01	2.11	0.52	0.039	0	75064	0	0	0	60028	0	0	0	29596	0	0	0	44888	0	0	1
21-44289792-G-C	21	44289792	rs1280876073	G	C	gnomAD Exomes	PASS	NA	ENST00000291582.6	AIRE	G263A	G263A	c.788G>C	missense_variant			lof_flag	1	1612672	6.2e-07	0	0	PASS			1.49	0.29	0	-0.01	-0.156	1	0	0	75064	0	0	0	60026	0	0	0	29596	0	0	1	44884	0	0	0
21-44289792-GC-G	21	44289792	rs387906295	GC	G	gnomAD Exomes	PASS	NA	ENST00000291582.6	AIRE	A264Lfs*114	A264Lfs*114	c.789del	frameshift_variant	Pathogenic	3315	lof_flag	9	1612554	5.58e-06	0	0	PASS	nfe	3.59e-06	22.8		0.06	-0.07	-0.156			0	74942	0	0	0	60006	0	0	0	29596	0	0	0	44896	0	0	0
21-44289794-G-C	21	44289794	rs746154390	G	C	gnomAD Exomes	PASS	NA	ENST00000291582.6	AIRE	A264P	A264P	c.790G>C	missense_variant			lof_flag	2	1612588	1.24e-06	0	0	PASS			1.96	0.222	0.03	0.04	-1.5	0.96	0.003	0	75060	0	0	0	60026	0	0	0	29596	0	0	0	44882	0	0	0
21-44289794-G-A	21	44289794	rs746154390	G	A	gnomAD Exomes	PASS	NA	ENST00000291582.6	AIRE	A264T	A264T	c.790G>A	missense_variant	Uncertain significance	1412994	lof_flag	18	1612470	1.12e-05	0	0	PASS	sas	2.863e-05	5.33	0.148	0	0.01	-1.5	0.39	0.003	1	74938	0	0	1	60006	0	0	0	29596	0	0	1	44894	0	0	0
21-44289797-G-A	21	44289797	rs140835367	G	A	gnomAD Exomes	PASS	NA	ENST00000291582.6	AIRE	A265T	A265T	c.793G>A	missense_variant	Uncertain significance	1337433	lof_flag	75	1612472	4.65e-05	1	0	PASS	afr	0.00070989	12	0.238	0	0	1.23	0.14	0.018	66	74944	0	0	1	60006	0	0	0	29592	0	0	0	44900	0	0	0
21-44289797-G-GC	21	44289797	rs2040518119	G	GC	gnomAD Exomes	PASS	NA	ENST00000291582.6	AIRE	G267Rfs*4	G267Rfs*4	c.798dup	frameshift_variant	Pathogenic	2955548	lof_flag	2	1612590	1.24e-06	0	0	PASS			22.8		0.01	0.02	1.23			0	75066	0	0	0	60026	0	0	0	29592	0	0	0	44888	0	0	0
21-44289798-C-T	21	44289798	rs775896896	C	T	gnomAD Exomes	PASS	NA	ENST00000291582.6	AIRE	A265V	A265V	c.794C>T	missense_variant	Uncertain significance	583233	lof_flag	15	1612468	9.3e-06	0	0	PASS	amr	5.53e-06	5.69	0.307	0	0	-0.444	0.27	0.01	0	74930	0	0	2	60008	0	0	0	29592	0	0	0	44896	0	0	0
21-44289801-C-T	21	44289801	rs768948581	C	T	gnomAD Exomes	PASS	NA	ENST00000291582.6	AIRE	P266L	P266L	c.797C>T	missense_variant			lof_flag	1	1612592	6.2e-07	0	0	PASS			18.7	0.277	0	-0.01	2.69	0.15	0.997	0	75060	0	0	0	60028	0	0	0	29596	0	0	0	44886	0	0	0
21-44289803-G-A	21	44289803	rs138489664	G	A	gnomAD Exomes	PASS	NA	ENST00000291582.6	AIRE	X266_splice	X266_splice	c.798+1G>A	splice_donor_variant	Pathogenic/Likely pathogenic	487443	lof_flag	62	1612516	3.84e-05	0	0	PASS	amr	0.00022079	31		0.95	-0.83	7.78			1	75050	0	0	20	60026	0	0	0	29590	0	0	2	44882	0	0	0
21-44289803-G-GT	21	44289803	rs1268050883	G	GT	gnomAD Exomes	PASS	NA	ENST00000291582.6	AIRE	c.798+2dup		c.798+2dup	splice_donor_variant			lof_flag	1	1612516	6.2e-07	0	0	PASS			26.2		0.95	-0.83	7.78			0	75050	0	0	0	60026	0	0	0	29590	0	0	0	44882	0	0	0
21-44289803-G-T	21	44289803	rs138489664	G	T	gnomAD Exomes	PASS	NA	ENST00000291582.6	AIRE	X266_splice	X266_splice	c.798+1G>T	splice_donor_variant	Likely pathogenic	550699	lof_flag	1	1612516	6.2e-07	0	0	PASS			32		0.95	-0.84	7.78			0	75050	0	0	0	60026	0	0	0	29590	0	0	0	44882	0	0	0
21-44289804-T-G	21	44289804		T	G	gnomAD Exomes	PASS	NA	ENST00000291582.6	AIRE	c.798+2T>G		c.798+2T>G	splice_donor_variant			lof_flag	1	1612482	6.2e-07	0	0	PASS			27.4		0.95	-0.83	4.05			0	75046	0	0	0	60030	0	0	0	29594	0	0	0	44882	0	0	0
21-44289988-G-T	21	44289988		G	T	gnomAD Exomes	PASS	NA	ENST00000291582.6	AIRE	G267C	G267C	c.799G>T	missense_variant			lof_flag	1	1610976	6.21e-07	0	0	PASS			24.7	0.469	0.12	-0.29	1.14	0.03	0.909	0	75038	0	0	0	59758	0	0	0	29468	0	0	0	44812	0	0	0
21-44289989-G-A	21	44289989	rs2040519658	G	A	gnomAD Exomes	PASS	NA	ENST00000291582.6	AIRE	G267D	G267D	c.800G>A	missense_variant			lof_flag	1	1611032	6.21e-07	0	0	PASS			22	0.522	0.06	0.06	2.37	0.01	0.881	0	75046	0	0	0	59770	0	0	0	29466	0	0	0	44828	0	0	0
21-44289995-G-A	21	44289995		G	A	gnomAD Exomes	PASS	NA	ENST00000291582.6	AIRE	G269D	G269D	c.806G>A	missense_variant			lof_flag	1	1611084	6.21e-07	0	0	PASS			9.81	0.27	0	0.01	0.76	0.14	0.009	0	75034	0	0	0	59778	0	0	0	29468	0	0	0	44832	0	0	0
21-44289995-G-T	21	44289995		G	T	gnomAD Exomes	PASS	NA	ENST00000291582.6	AIRE	G269V	G269V	c.806G>T	missense_variant			lof_flag	1	1611084	6.21e-07	0	0	PASS			18.8	0.306	0	0	0.76	0.01	0.462	0	75034	0	0	0	59778	0	0	0	29468	0	0	0	44832	0	0	0
21-44289997-G-GAGGCTAGGCT	21	44289997		G	GAGGCTAGGCT	gnomAD Exomes	PASS	NA	ENST00000291582.6	AIRE	Q275*	Q275*	c.809_818dup	frameshift_variant	Likely pathogenic		lof_flag	1	1611102	6.21e-07	0	0	PASS			24.2		0.64	-0.6	6.17			0	75044	0	0	0	59786	0	0	0	29474	0	0	0	44818	0	0	0
21-44290001-C-A	21	44290001		C	A	gnomAD Exomes	PASS	NA	ENST00000291582.6	AIRE	A271D	A271D	c.812C>A	missense_variant			lof_flag	1	1610808	6.21e-07	0	0	PASS			8.56	0.338	0.03	0.01	-0.09	0.18	0.026	0	75024	0	0	0	59764	0	0	0	29480	0	0	0	44834	0	0	0
21-44290010-G-A	21	44290010		G	A	gnomAD Exomes	PASS	NA	ENST00000291582.6	AIRE	G274D	G274D	c.821G>A	missense_variant			lof_flag	30	1610884	1.86e-05	0	0	PASS	nfe	1.646e-05	21.6	0.305	0	0.01	1.45	0.04	0.87	0	75028	0	0	0	59778	0	0	0	29486	0	0	0	44816	0	0	0
21-44290010-GC-G	21	44290010	rs764819068	GC	G	gnomAD Exomes	PASS	NA	ENST00000291582.6	AIRE	Q275Sfs*103	Q275Sfs*103	c.823del	frameshift_variant	Pathogenic	372300	lof_flag	3	1610884	1.86e-06	0	0	PASS	nfe	6.8e-07	22.8		0.2	-0.28	1.45			0	75028	0	0	0	59778	0	0	0	29486	0	0	0	44816	0	0	0
21-44290013-A-G	21	44290013		A	G	gnomAD Exomes	PASS	NA	ENST00000291582.6	AIRE	Q275R	Q275R	c.824A>G	missense_variant			lof_flag	1	1610840	6.21e-07	0	0	PASS			4.59	0.317	0.01	0.01	-0.494	0.28	0.272	0	75024	0	0	0	59788	0	0	0	29500	0	0	0	44810	0	0	0
21-44290014-G-C	21	44290014	rs1027582142	G	C	gnomAD Exomes	PASS	NA	ENST00000291582.6	AIRE	Q275H	Q275H	c.825G>C	missense_variant	Conflicting interpretations of pathogenicity	971598	lof_flag	18	1610776	1.12e-05	0	0	PASS	afr	0.00014379	8.01	0.325	0.03	-0.01	0.107	0.11	0.656	17	74914	0	0	0	59784	0	0	0	29502	0	0	0	44830	0	0	0
21-44290015-C-T	21	44290015		C	T	gnomAD Exomes	PASS	NA	ENST00000291582.6	AIRE	Q276*	Q276*	c.826C>T	stop_gained	Likely pathogenic		lof_flag	2	1610890	1.24e-06	0	0	PASS			37		0.17	-0.44	6.24			0	75036	0	0	1	59804	0	0	0	29502	0	0	1	44808	0	0	0
21-44290016-A-C	21	44290016	rs780067507	A	C	gnomAD Exomes	PASS	NA	ENST00000291582.6	AIRE	Q276P	Q276P	c.827A>C	missense_variant			lof_flag	1	1610992	6.21e-07	0	0	PASS			14.1	0.214	0	0	0.143	0.03	0.003	0	75030	0	0	0	59826	0	0	0	29506	0	0	0	44818	0	0	0
21-44290016-A-G	21	44290016	rs780067507	A	G	gnomAD Exomes	PASS	NA	ENST00000291582.6	AIRE	Q276R	Q276R	c.827A>G	missense_variant	Uncertain significance	2740413	lof_flag	9	1610874	5.59e-06	0	0	PASS	nfe	3.59e-06	7.88	0.243	0	0.01	0.143	0.18	0.003	0	74908	0	0	0	59806	0	0	0	29506	0	0	0	44830	0	0	0
21-44290017-G-T	21	44290017		G	T	gnomAD Exomes	PASS	NA	ENST00000291582.6	AIRE	Q276H	Q276H	c.828G>T	missense_variant			lof_flag	1	1611116	6.21e-07	0	0	PASS			14.1	0.345	0	0	0.623	0.06	0.459	0	75030	0	0	0	59842	0	0	0	29512	0	0	0	44812	0	0	0
21-44290021-A-G	21	44290021	rs754079780	A	G	gnomAD Exomes	PASS	NA	ENST00000291582.6	AIRE	S278G	S278G	c.832A>G	missense_variant			lof_flag	50	1611008	3.1e-05	0	0	PASS	nfe	2.99e-05	9.09	0.215	0.09	0	0.56	0.28	0	3	74902	0	0	0	59812	0	0	0	29514	0	0	0	44832	0	0	0
21-44290023-C-A	21	44290023	rs1800520	C	A	gnomAD Exomes	PASS	NA	ENST00000291582.6	AIRE	S278R	S278R	c.834C>A	missense_variant			lof_flag	1	1610356	6.21e-07	0	0	PASS			1.88	0.2	0.07	-0.17	0.462	1	0	0	74952	0	0	0	59680	0	0	0	29510	0	0	0	44724	0	0	0
21-44290023-C-G	21	44290023	rs1800520	C	G	gnomAD Exomes	PASS	NA	ENST00000291582.6	AIRE	S278R	S278R	c.834C>G	missense_variant	Benign	128340	lof_flag	193019	1610112	0.119879	14899	0	PASS	eas	0.354421	8.63	0.2	0.25	-0.39	0.462	1	0	21855	74944	3186	0	6549	59668	398	0	3548	29506	210	0	16054	44710	2926	0	6830
21-44290024-G-A	21	44290024	rs748448993	G	A	gnomAD Exomes	PASS	NA	ENST00000291582.6	AIRE	V279I	V279I	c.835G>A	missense_variant			lof_flag	17	1610970	1.06e-05	0	0	PASS	nfe	8.03e-06	2.33	0.126	0.06	-0.14	0.628	0.23	0.038	0	74888	0	0	0	59798	0	0	0	29522	0	0	0	44798	0	0	0
21-44290026-T-TC	21	44290026		T	TC	gnomAD Exomes	PASS	NA	ENST00000291582.6	AIRE	A281Rfs*8	A281Rfs*8	c.840dup	frameshift_variant	Likely pathogenic		lof_flag	1	1611032	6.21e-07	0	0	PASS			21.9		0.2	-0.17	0.149			0	74994	0	0	0	59830	0	0	0	29526	0	0	0	44798	0	0	0
21-44290027-C-T	21	44290027		C	T	gnomAD Exomes	PASS	NA	ENST00000291582.6	AIRE	P280S	P280S	c.838C>T	missense_variant	Uncertain significance	2504735	lof_flag	2	1611538	1.24e-06	0	0	PASS	sas	3.65e-06	7.95	0.305	0.03	0	1.32	0.08	0.007	0	75024	0	0	0	59874	0	0	0	29526	0	0	0	44824	0	0	0
21-44290028-C-T	21	44290028	rs1467097722	C	T	gnomAD Exomes	PASS	NA	ENST00000291582.6	AIRE	P280L	P280L	c.839C>T	missense_variant			lof_flag	1	1611758	6.2e-07	0	0	PASS			7.79	0.26	0	-0.04	-0.305	0.14	0.003	0	75028	0	0	1	59920	0	0	0	29532	0	0	0	44836	0	0	0
21-44290030-G-C	21	44290030	rs778148534	G	C	gnomAD Exomes	PASS	NA	ENST00000291582.6	AIRE	A281P	A281P	c.841G>C	missense_variant			lof_flag	1	1610460	6.21e-07	0	0	PASS			10	0.192	0.31	-0.19	0.093	0.11	0.017	0	74996	0	0	0	59888	0	0	0	29514	0	0	1	44822	0	0	0
21-44290030-G-A	21	44290030	rs778148534	G	A	gnomAD Exomes	PASS	NA	ENST00000291582.6	AIRE	A281T	A281T	c.841G>A	missense_variant	Uncertain significance	198418	lof_flag	8	1610342	4.97e-06	0	0	PASS	nfe	1.83e-06	6.05	0.151	0.1	-0.11	0.093	0.23	0.01	1	74874	0	0	0	59868	0	0	0	29514	0	0	0	44834	0	0	1
21-44290031-C-T	21	44290031	rs1568928007	C	T	gnomAD Exomes	PASS	NA	ENST00000291582.6	AIRE	A281V	A281V	c.842C>T	missense_variant			lof_flag	1	1611882	6.2e-07	0	0	PASS			3.93	0.217	0.01	-0.01	-0.082	0.33	0.01	0	75038	0	0	0	59914	0	0	0	29530	0	0	0	44854	0	0	0
21-44290033-C-T	21	44290033		C	T	gnomAD Exomes	PASS	NA	ENST00000291582.6	AIRE	P282S	P282S	c.844C>T	missense_variant			lof_flag	3	1612054	1.86e-06	0	0	PASS	nfe	6.8e-07	6.93	0.316	0.03	0	1	0.15	0.122	0	75044	0	0	0	59942	0	0	0	29532	0	0	0	44866	0	0	0
21-44290033-C-A	21	44290033		C	A	gnomAD Exomes	PASS	NA	ENST00000291582.6	AIRE	P282T	P282T	c.844C>A	missense_variant			lof_flag	1	1612054	6.2e-07	0	0	PASS			5.49	0.324	0.05	0.01	1	0.29	0.212	0	75044	0	0	0	59942	0	0	0	29532	0	0	0	44866	0	0	0
21-44290036-C-A	21	44290036	rs2040520391	C	A	gnomAD Exomes	PASS	NA	ENST00000291582.6	AIRE	L283M	L283M	c.847C>A	missense_variant			lof_flag	1	1612024	6.2e-07	0	0	PASS			11.7	0.222	0.04	-0.01	0.757	0.05	0.185	0	75050	0	0	0	59936	0	0	0	29534	0	0	0	44854	0	0	0
21-44290036-C-G	21	44290036		C	G	gnomAD Exomes	PASS	NA	ENST00000291582.6	AIRE	L283V	L283V	c.847C>G	missense_variant			lof_flag	1	1612024	6.2e-07	0	0	PASS			3.05	0.195	0.05	0	0.757	0.34	0.01	0	75050	0	0	0	59936	0	0	0	29534	0	0	0	44854	0	0	0
21-44290039-G-A	21	44290039	rs1311252316	G	A	gnomAD Exomes	PASS	NA	ENST00000291582.6	AIRE	A284T	A284T	c.850G>A	missense_variant	Uncertain significance	859240	lof_flag	4	1612010	2.48e-06	0	0	PASS	nfe	6.8e-07	11.3	0.272	0.05	-0.07	0.195	0.16	0.162	0	75038	0	0	0	59932	0	0	0	29536	0	0	0	44858	0	0	0
21-44290039-G-T	21	44290039		G	T	gnomAD Exomes	PASS	NA	ENST00000291582.6	AIRE	A284S	A284S	c.850G>T	missense_variant			lof_flag	1	1612010	6.2e-07	0	0	PASS			11.5	0.214	0.21	-0.26	0.195	0.15	0.01	0	75038	0	0	0	59932	0	0	0	29536	0	0	0	44858	0	0	0
21-44290040-C-G	21	44290040	rs775120946	C	G	gnomAD Exomes	PASS	NA	ENST00000291582.6	AIRE	A284G	A284G	c.851C>G	missense_variant	Uncertain significance	1928680	lof_flag	8	1611826	4.96e-06	0	0	PASS	nfe	2.92e-06	8.93	0.235	0	0	0.971	0.1	0.112	0	74914	0	0	0	59910	0	0	0	29538	0	0	0	44862	0	0	0
21-44290045-C-A	21	44290045		C	A	gnomAD Exomes	PASS	NA	ENST00000291582.6	AIRE	P286T	P286T	c.856C>A	missense_variant			lof_flag	1	1612082	6.2e-07	0	0	PASS			5.82	0.399	0	0.01	1.23	0.22	0.162	0	75036	0	0	0	59942	0	0	0	29542	0	0	1	44856	0	0	0
21-44290046-C-T	21	44290046	rs768193377	C	T	gnomAD Exomes	PASS	NA	ENST00000291582.6	AIRE	P286L	P286L	c.857C>T	missense_variant			lof_flag	3	1612128	1.86e-06	0	0	PASS	nfe	2.8e-07	14.5	0.361	0	0	3.58	0.06	0.212	0	75046	0	0	0	59942	0	0	0	29548	0	0	0	44846	0	0	0
21-44290049-G-C	21	44290049		G	C	gnomAD Exomes	PASS	NA	ENST00000291582.6	AIRE	S287T	S287T	c.860G>C	missense_variant			lof_flag	2	1612042	1.24e-06	0	0	PASS	nfe	2.8e-07	16	0.252	0.14	-0.11	1.92	0.19	0.152	0	75012	0	0	0	59934	0	0	0	29546	0	0	0	44856	0	0	0
21-44290053-C-A	21	44290053		C	A	gnomAD Exomes	PASS	NA	ENST00000291582.6	AIRE	D288E	D288E	c.864C>A	missense_variant			lof_flag	2	1611836	1.24e-06	0	0	PASS	nfe	2.8e-07	6.23	0.252	0	0	2.87	1	0.001	0	75026	0	0	0	59946	0	0	0	29546	0	0	0	44860	0	0	0
21-44290053-C-G	21	44290053		C	G	gnomAD Exomes	PASS	NA	ENST00000291582.6	AIRE	D288E	D288E	c.864C>G	missense_variant			lof_flag	1	1611836	6.2e-07	0	0	PASS			6.41	0.252	0	-0.06	2.87	1	0.001	0	75026	0	0	0	59946	0	0	0	29546	0	0	0	44860	0	0	0
21-44290054-C-A	21	44290054	rs1385283838	C	A	gnomAD Exomes	PASS	NA	ENST00000291582.6	AIRE	P289T	P289T	c.865C>A	missense_variant	Uncertain significance	2913919	lof_flag	19	1612030	1.18e-05	0	0	PASS	nfe	8.78e-06	14.9	0.279	0	0.01	3.56	0.1	0.03	0	74908	0	0	0	59926	0	0	0	29554	0	0	0	44878	0	0	0
21-44290055-C-T	21	44290055	rs761523201	C	T	gnomAD Exomes	PASS	NA	ENST00000291582.6	AIRE	P289L	P289L	c.866C>T	missense_variant			lof_flag	3	1612062	1.86e-06	0	0	PASS	afr	4.43e-06	20.3	0.398	0	0.01	2.93	0.33	0.454	2	74922	0	0	0	59932	0	0	0	29552	0	0	0	44876	0	0	0
21-44290055-C-A	21	44290055	rs761523201	C	A	gnomAD Exomes	PASS	NA	ENST00000291582.6	AIRE	P289H	P289H	c.866C>A	missense_variant			lof_flag	2	1612062	1.24e-06	0	0	PASS			23	0.328	0	0.01	2.93	0.03	0.87	0	74922	0	0	0	59932	0	0	0	29552	0	0	1	44876	0	0	1
21-44290058-A-G	21	44290058	rs1460201142	A	G	gnomAD Exomes	PASS	NA	ENST00000291582.6	AIRE	Q290R	Q290R	c.869A>G	missense_variant			lof_flag	1	1610200	6.21e-07	0	0	PASS			19.8	0.356	0	0	2.47	0.3	0.968	0	74924	0	0	0	59910	0	0	0	29538	0	0	0	44824	0	0	0
21-44290059-G-T	21	44290059		G	T	gnomAD Exomes	PASS	NA	ENST00000291582.6	AIRE	Q290H	Q290H	c.870G>T	missense_variant			lof_flag	1	1611772	6.2e-07	0	0	PASS			16.9	0.393	0.06	-0.13	1.43	0.45	0.993	0	75020	0	0	0	59932	0	0	0	29554	0	0	0	44860	0	0	0
21-44290059-G-C	21	44290059	rs1825884509	G	C	gnomAD Exomes	PASS	NA	ENST00000291582.6	AIRE	Q290H	Q290H	c.870G>C	missense_variant			lof_flag	1	1611770	6.2e-07	0	0	PASS			17.4	0.393	0.13	-0.15	1.43	0.45	0.993	0	75020	0	0	0	59932	0	0	0	29554	0	0	0	44860	0	0	0
21-44290061-T-C	21	44290061	rs767272852	T	C	gnomAD Exomes	PASS	NA	ENST00000291582.6	AIRE	L291P	L291P	c.872T>C	missense_variant	Uncertain significance	1011441	lof_flag	15	1611606	9.31e-06	0	0	PASS	sas	5.15e-05	11.1	0.221	0.22	-0.19	0.125	0.35	0.006	0	75006	0	0	1	59944	0	0	0	29538	0	0	0	44850	0	0	0
21-44290063-C-T	21	44290063		C	T	gnomAD Exomes	PASS	NA	ENST00000291582.6	AIRE	H292Y	H292Y	c.874C>T	missense_variant			lof_flag	1	1612040	6.2e-07	0	0	PASS			15.5	0.373	0	0	6.28	0.07	0.335	0	75046	0	0	0	59940	0	0	0	29552	0	0	0	44866	0	0	0
21-44290066-C-G	21	44290066		C	G	gnomAD Exomes	PASS	NA	ENST00000291582.6	AIRE	Q293E	Q293E	c.877C>G	missense_variant			lof_flag	1	1611878	6.2e-07	0	0	PASS			23.3	0.468	0.11	-0.1	8	0.04	0.952	0	75036	0	0	0	59924	0	0	0	29552	0	0	0	44852	0	0	0
21-44290068-G-GAAGAATGAGGACGAGTGTGCCGTGTGTCGGGACGGCGGGGAGCTCATCTGCTGT	21	44290068		G	GAAGAATGAGGACGAGTGTGCCGTGTGTCGGGACGGCGGGGAGCTCATCTGCTGT	gnomAD Exomes	PASS	NA	ENST00000291582.6	AIRE	K294_C311dup	K294_C311dup	c.879_879+1insAAGAATGAGGACGAGTGTGCCGTGTGTCGGGACGGCGGGGAGCTCATCTGCTGT	inframe_insertion			lof_flag	1	1611778	6.2e-07	0	0	PASS			16.7		0.48	-0.47	7.9			0	75036	0	0	0	59924	0	0	0	29548	0	0	0	44852	0	0	1
21-44290069-G-C	21	44290069	rs750388714	G	C	gnomAD Exomes	PASS	NA	ENST00000291582.6	AIRE	c.879+1G>C		c.879+1G>C	splice_donor_variant			lof_flag	1	1611802	6.2e-07	0	0	PASS			33		0.75	-0.73	7.9			0	75034	0	0	0	59928	0	0	0	29548	0	0	0	44850	0	0	0
21-44291096-A-G	21	44291096	rs1568928440	A	G	gnomAD Exomes	PASS	NA	ENST00000291582.6	AIRE	K294R	K294R	c.881A>G	missense_variant			lof_flag	1	1613018	6.2e-07	0	0	PASS			22.5	0.461	0.2	0.09	4.35	0.12	0.265	0	75010	0	0	1	59998	0	0	0	29582	0	0	0	44882	0	0	0
21-44291097-G-T	21	44291097		G	T	gnomAD Exomes	PASS	NA	ENST00000291582.6	AIRE	K294N	K294N	c.882G>T	missense_variant			lof_flag	2	1613022	1.24e-06	0	0	PASS	nfe	2.8e-07	24.2	0.434	0	0.02	6.49	0.01	0.541	0	75026	0	0	0	60010	0	0	0	29580	0	0	0	44884	0	0	0
21-44291101-G-A	21	44291101		G	A	gnomAD Exomes	PASS	NA	ENST00000291582.6	AIRE	E296K	E296K	c.886G>A	missense_variant			lof_flag	2	1613014	1.24e-06	0	0	PASS			25.5	0.687	0	-0.03	8.4	0	0.985	0	75034	0	0	0	60010	0	0	1	29578	0	0	0	44882	0	0	0
21-44291107-G-A	21	44291107	rs763636007	G	A	gnomAD Exomes	PASS	NA	ENST00000291582.6	AIRE	E298K	E298K	c.892G>A	missense_variant	Likely pathogenic	558351	lof_flag	4	1612960	2.48e-06	0	0	PASS	nfe	2.8e-07	24.3	0.59	0	-0.03	8.4	0.01	0.762	0	75012	0	0	1	60012	0	0	0	29582	0	0	0	44880	0	0	0
21-44291107-G-C	21	44291107		G	C	gnomAD Exomes	PASS	NA	ENST00000291582.6	AIRE	E298Q	E298Q	c.892G>C	missense_variant	Likely pathogenic	9999999999	lof_flag	1	1612960	6.2e-07	0	0	PASS			23.7	0.52	0	-0.01	8.4	0	0.991	0	75012	0	0	0	60012	0	0	0	29582	0	0	0	44880	0	0	0
21-44291109-G-C	21	44291109		G	C	gnomAD Exomes	PASS	NA	ENST00000291582.6	AIRE	E298D	E298D	c.894G>C	missense_variant	Likely pathogenic	9999999999	lof_flag	1	1612908	6.2e-07	0	0	PASS			22.3	0.565	0.05	0.02	1	0.01	0.978	1	75024	0	0	0	60008	0	0	0	29582	0	0	0	44880	0	0	0
21-44291111-G-A	21	44291111	rs1394707488	G	A	gnomAD Exomes	PASS	NA	ENST00000291582.6	AIRE	C299Y	C299Y	c.896G>A	missense_variant			lof_flag	1	1612868	6.2e-07	0	0	PASS			25.6	0.898	0.05	0.05	8.4	0	0.999	0	75022	0	0	1	60006	0	0	0	29580	0	0	0	44878	0	0	0
21-44291115-CGT-C	21	44291115		CGT	C	gnomAD Exomes	PASS	NA	ENST00000291582.6	AIRE	C302Sfs*10	C302Sfs*10	c.905_906del	frameshift_variant			lof_flag	1	1612796	6.2e-07	0	0	PASS			28.2		0	-0.23	-10.2			0	75012	0	0	0	60004	0	0	0	29580	0	0	0	44882	0	0	0
21-44291116-G-A	21	44291116	rs150634562	G	A	gnomAD Exomes	PASS	NA	ENST00000291582.6	AIRE	V301M	V301M	c.901G>A	missense_variant	Likely pathogenic	265028	DN	1314	1612746	0.000814759	3	0	PASS	nfe	0.00060837	25	0.84	0.02	0.01	8.4	0.02	0.954	43	75014	0	0	12	60006	0	0	0	29578	0	0	4	44876	0	0	380
21-44291116-G-C	21	44291116		G	C	gnomAD Exomes	PASS	NA	ENST00000291582.6	AIRE	V301L	V301L	c.901G>C	missense_variant	Uncertain significance	1895914	DN	7	1612750	4.34e-06	0	0	PASS	nfe	2.47e-06	24.5	0.743	0	-0.02	8.4	0.01	0.636	0	75014	0	0	0	60006	0	0	0	29578	0	0	0	44876	0	0	0
21-44291122-C-T	21	44291122	rs778929451	C	T	study	PASS	NA	ENST00000291582.6	AIRE	R303W	R303W	c.907C>T	missense_variant	Uncertain significance	2147229	lof_flag	43	1612338	2.67e-05	0	0	PASS	nfe	2.314e-05	26.3	0.582	0	-0.06	1.76	0	0.971	1	74874	0	0	2	59986	0	0	0	29582	0	0	1	44882	0	0	0
21-44291123-G-A	21	44291123	rs139808903	G	A	study	PASS	NA	ENST00000291582.6	AIRE	R303Q	R303Q	c.908G>A	missense_variant	Likely benign	723896	lof_flag	270	1612240	0.000167469	0	0	PASS	amr	0.00014094	23.2	0.413	0.12	0.04	3.65	0.09	0.687	9	74894	0	0	14	59982	0	0	98	29580	0	0	0	44890	0	0	0
21-44291126-A-G	21	44291126		A	G	gnomAD Exomes	PASS	NA	ENST00000291582.6	AIRE	D304G	D304G	c.911A>G	missense_variant			lof_flag	1	1612234	6.2e-07	0	0	PASS			27.7	0.726	0	-0.08	6.05	0	0.999	0	74940	0	0	0	59992	0	0	0	29576	0	0	0	44840	0	0	0
21-44291128-G-A	21	44291128		G	A	gnomAD Exomes	PASS	NA	ENST00000291582.6	AIRE	G305S	G305S	c.913G>A	missense_variant	Likely pathogenic	9999999999	DN	1	1612250	6.2e-07	0	0	PASS			28	0.748	0.1	0.04	8.4	0	1	0	74992	0	0	0	59998	0	0	0	29578	0	0	0	44860	0	0	0
21-44291131-G-A	21	44291131	rs754932526	G	A	gnomAD Exomes	PASS	NA	ENST00000291582.6	AIRE	G306R	G306R	c.916G>A	missense_variant	Likely pathogenic	1217643	DN	2	1612112	1.24e-06	0	0	PASS			28.6	0.918	0.04	-0.05	8.4	0	1	1	75008	0	0	0	59990	0	0	0	29582	0	0	0	44872	0	0	0
21-44291134-G-C	21	44291134		G	C	gnomAD Exomes	PASS	NA	ENST00000291582.6	AIRE	E307Q	E307Q	c.919G>C	missense_variant			lof_flag	1	1612090	6.2e-07	0	0	PASS			27.5	0.785	0.02	-0.02	8.4	0	0.998	0	75016	0	0	0	60000	0	0	0	29580	0	0	0	44868	0	0	0
21-44291140-A-G	21	44291140	rs936714310	A	G	gnomAD Exomes	PASS	NA	ENST00000291582.6	AIRE	I309V	I309V	c.925A>G	missense_variant	Uncertain significance	458620	lof_flag	1	1611726	6.2e-07	0	0	PASS			19.9	0.448	0	0.01	1.29	0.02	0.17	0	75002	0	0	0	60004	0	0	0	29580	0	0	0	44866	0	0	0
21-44291142-C-G	21	44291142	rs74162062	C	G	gnomAD Exomes	PASS	NA	ENST00000291582.6	AIRE	I309M	I309M	c.927C>G	missense_variant	Uncertain significance	967385	lof_flag	173	1611682	0.000107341	0	0	PASS	sas	0.00017172	24.3	0.734	0	-0.06	3.37	0	0.726	3	75018	0	0	1	60004	0	0	0	29582	0	0	0	44868	0	0	0
21-44291145-CT-C	21	44291145	rs1555872755	CT	C	gnomAD Exomes	PASS	NA	ENST00000291582.6	AIRE	C311Vfs*67	C311Vfs*67	c.931del	frameshift_variant	Pathogenic	554933	lof_flag	2	1611054	1.24e-06	0	0	PASS	nfe	2.8e-07	32		0	-0.13	1.48			0	75006	0	0	0	60002	0	0	0	29580	0	0	0	44864	0	0	0
21-44291152-G-A	21	44291152		G	A	gnomAD Exomes	PASS	NA	ENST00000291582.6	AIRE	G313S	G313S	c.937G>A	missense_variant			lof_flag	5	1610150	3.11e-06	0	0	PASS	nfe	7.9e-07	28.6	0.725	0.01	-0.03	8.47	0	1	0	75006	0	0	0	59994	0	0	0	29578	0	0	0	44870	0	0	0
21-44291159-C-T	21	44291159		C	T	gnomAD Exomes	PASS	NA	ENST00000291582.6	AIRE	P315L	P315L	c.944C>T	missense_variant			lof_flag	1	1609456	6.21e-07	0	0	PASS			26.4	0.839	0	0.02	8.57	0	0.999	0	74994	0	0	0	59984	0	0	0	29578	0	0	0	44870	0	0	0
21-44291160-TC-T	21	44291160		TC	T	gnomAD Exomes	PASS	NA	ENST00000291582.6	AIRE	R316Gfs*62	R316Gfs*62	c.946del	frameshift_variant			lof_flag	2	1609362	1.24e-06	0	0	PASS	nfe	2.8e-07	29		0.13	-0.19	0.001			0	74984	0	0	0	59988	0	0	0	29576	0	0	0	44878	0	0	0
21-44291161-C-G	21	44291161	rs139874934	C	G	gnomAD Exomes	PASS	NA	ENST00000291582.6	AIRE	R316G	R316G	c.946C>G	missense_variant	Uncertain significance	2084073	lof_flag	8	1609074	4.97e-06	0	0	PASS	nfe	2.92e-06	25.9	0.775	0.03	-0.02	5.66	0	0.999	0	74874	0	0	0	59962	0	0	0	29574	0	0	0	44886	0	0	0
21-44291161-C-T	21	44291161	rs139874934	C	T	gnomAD Exomes	PASS	NA	ENST00000291582.6	AIRE	R316W	R316W	c.946C>T	missense_variant	Likely pathogenic	2173395	DN	44	1609074	2.73e-05	0	0	PASS	nfe	2.394e-05	28.2	0.786	0.05	-0.05	5.66	0	1	1	74874	0	0	1	59962	0	0	0	29574	0	0	1	44886	0	0	0
21-44291162-G-A	21	44291162	rs202027254	G	A	gnomAD Exomes	PASS	NA	ENST00000291582.6	AIRE	R316Q	R316Q	c.947G>A	missense_variant	Uncertain significance	666191	lof_flag	228	1608872	0.000141714	0	0	PASS	nfe	0.00016381	26.2	0.81	0.06	0.03	6.71	0.01	0.998	1	74866	0	0	0	59956	0	0	0	29578	0	0	0	44884	0	0	0
21-44291164-G-T	21	44291164		G	T	gnomAD Exomes	PASS	NA	ENST00000291582.6	AIRE	A317S	A317S	c.949G>T	missense_variant			lof_flag	1	1608784	6.22e-07	0	0	PASS			27.4	0.714	0.01	-0.01	8.46	0	0.998	0	74988	0	0	0	59980	0	0	0	29578	0	0	0	44868	0	0	1
21-44291177-C-A	21	44291177		C	A	gnomAD Exomes	PASS	NA	ENST00000291582.6	AIRE	A321D	A321D	c.962C>A	missense_variant	Uncertain significance	3027055	lof_flag	1	1606754	6.22e-07	0	0	PASS			24.9	0.596	0	0.03	3.88	0	0.999	0	74990	0	0	0	59982	0	0	0	29578	0	0	1	44886	0	0	0
21-44291179-TGCCTGTCCCCTCC-T	21	44291179	rs386833675	TGCCTGTCCCCTCC	T	gnomAD Exomes	PASS	NA	ENST00000291582.6	AIRE	L323Sfs*51	L323Sfs*51	c.967_979del	frameshift_variant	Pathogenic/Likely pathogenic	3309	lof_flag	1659	1606780	0.0010325	3	0	PASS	nfe	0.00124852	33		0	0.02	4.55			9	74990	0	0	7	59988	0	0	2	29578	0	0	0	44882	0	0	11
21-44291181-C-A	21	44291181	rs760103978	C	A	gnomAD Exomes	PASS	NA	ENST00000291582.6	AIRE	C322*	C322*	c.966C>A	stop_gained			lof_flag	1	1602450	6.24e-07	0	0	PASS			40		0.08	-0.19	4.05			0	74978	0	0	0	59970	0	0	0	29574	0	0	0	44884	0	0	0
21-44291186-C-A	21	44291186		C	A	gnomAD Exomes	PASS	NA	ENST00000291582.6	AIRE	S324Y	S324Y	c.971C>A	missense_variant			lof_flag	1	1601414	6.24e-07	0	0	PASS			17.2	0.416	0	0.02	2.76	0.15	0.913	0	74980	0	0	0	59972	0	0	0	29570	0	0	0	44884	0	0	0
21-44291191-C-T	21	44291191		C	T	gnomAD Exomes	PASS	NA	ENST00000291582.6	AIRE	P326S	P326S	c.976C>T	missense_variant			lof_flag	1	1600714	6.25e-07	0	0	PASS			23.2	0.433	0	-0.01	8.6	0	0.999	0	74966	0	0	0	59972	0	0	0	29566	0	0	1	44880	0	0	0
21-44291192-C-T	21	44291192	rs179363885	C	T	gnomAD Exomes	PASS	NA	ENST00000291582.6	AIRE	P326L	P326L	c.977C>T	missense_variant	Pathogenic/Likely pathogenic	68232	DN	28	1600308	1.75e-05	0	0	PASS	nfe	1.38e-05	23.4	0.686	0	0.01	6.86	0	0.999	1	74848	0	0	1	59946	0	0	0	29566	0	0	0	44888	0	0	0
21-44291192-C-G	21	44291192		C	G	gnomAD Exomes	PASS	NA	ENST00000291582.6	AIRE	P326R	P326R	c.977C>G	missense_variant			lof_flag	1	1600426	6.25e-07	0	0	PASS			23.1	0.504	0	0.01	6.86	0	1	0	74970	0	0	0	59966	0	0	0	29566	0	0	0	44876	0	0	0
21-44291194-C-T	21	44291194		C	T	gnomAD Exomes	PASS	NA	ENST00000291582.6	AIRE	L327F	L327F	c.979C>T	missense_variant	Uncertain significance	2501925	lof_flag	1	1603426	6.24e-07	0	0	PASS			23.3	0.649	0.01	0.01	8.6	0	0.999	0	74988	0	0	0	59982	0	0	0	29570	0	0	0	44878	0	0	0
21-44291194-C-A	21	44291194	rs1029648118	C	A	gnomAD Exomes	PASS	NA	ENST00000291582.6	AIRE	L327I	L327I	c.979C>A	missense_variant	Uncertain significance	1418411	lof_flag	143	1603308	8.92e-05	0	0	PASS	nfe	0.00010162	23	0.626	0	0.01	8.6	0	0.998	3	74866	0	0	0	59962	0	0	0	29570	0	0	0	44890	0	0	0
21-44291197-C-G	21	44291197	rs74162063	C	G	gnomAD Exomes	PASS	NA	ENST00000291582.6	AIRE	R328G	R328G	c.982C>G	missense_variant			lof_flag	2	1602706	1.25e-06	0	0	PASS			15.3	0.318	0.03	-0.04	2.68	0.25	0.226	0	74978	0	0	0	59984	0	0	0	29570	0	0	0	44872	0	0	0
21-44291197-C-T	21	44291197	rs74162063	C	T	gnomAD Exomes	PASS	NA	ENST00000291582.6	AIRE	R328W	R328W	c.982C>T	missense_variant	Likely pathogenic	964804	DN	422	1602588	0.000263324	0	0	PASS	nfe	0.00028071	23.3	0.307	0.05	-0.09	2.68	0.03	0.825	2	74856	0	0	8	59964	0	0	0	29570	0	0	1	44884	0	0	21
21-44291198-G-A	21	44291198	rs775921321	G	A	gnomAD Exomes	PASS	NA	ENST00000291582.6	AIRE	R328Q	R328Q	c.983G>A	missense_variant	Likely pathogenic	659723	DN	30	1602520	1.87e-05	0	0	PASS	amr	7.74e-05	0.042	0.138	0.15	0.02	-2.4	0.48	0.006	1	74856	0	0	9	59964	0	0	0	29574	0	0	4	44880	0	0	0
21-44291200-G-A	21	44291200	rs1247965967	G	A	gnomAD Exomes	PASS	NA	ENST00000291582.6	AIRE	E329K	E329K	c.985G>A	missense_variant	Uncertain significance	2801248	lof_flag	9	1601858	5.62e-06	0	0	PASS	nfe	2.92e-06	17.4	0.223	0	0.01	5.61	0.14	0.011	0	74864	0	0	0	59954	0	0	0	29570	0	0	0	44886	0	0	0
21-44291209-A-C	21	44291209	rs766901260	A	C	gnomAD Exomes	PASS	NA	ENST00000291582.6	AIRE	S332R	S332R	c.994A>C	missense_variant			lof_flag	5	1600254	3.12e-06	0	0	PASS	sas	2.106e-05	29.5	0.533	0.28	-0.2	6.12	0.05	0.999	0	74820	0	0	0	59950	0	0	0	29564	0	0	0	44878	0	0	0
21-44291210-G-C	21	44291210	rs59281354	G	C	gnomAD Exomes	PASS	NA	ENST00000291582.6	AIRE	S332T	S332T	c.995G>C	missense_variant			lof_flag	1	1600284	6.25e-07	0	0	PASS			35	0.552	0.86	-0.68	8.49	0	0.995	0	74954	0	0	0	59974	0	0	0	29570	0	0	0	44872	0	0	0
21-44291211-G-A	21	44291211		G	A	gnomAD Exomes	PASS	NA	ENST00000291582.6	AIRE	X332_splice	X332_splice	c.995+1G>A	splice_donor_variant	Likely pathogenic	2861552	lof_flag	1	1600164	6.25e-07	0	0	PASS			34		0.93	-0.82	8.41			0	74964	0	0	0	59968	0	0	0	29568	0	0	0	44874	0	0	0
21-44291212-T-C	21	44291212	rs1383050421	T	C	gnomAD Exomes	PASS	NA	ENST00000291582.6	AIRE	c.995+2T>C		c.995+2T>C	splice_donor_variant			lof_flag	1	1599966	6.25e-07	0	0	PASS			33		0.93	-0.8	4.54			0	74932	0	0	0	59960	0	0	0	29568	0	0	0	44858	0	0	0
21-44292292-ACACGAGCAGTGG-A	21	44292292		ACACGAGCAGTGG	A	gnomAD Exomes	PASS	NA	ENST00000291582.6	AIRE	c.996-9_998del		c.996-9_998del	splice_acceptor_variant			lof_flag	1	1564624	6.39e-07	0	0	PASS			26.3		0.9	0.52	-0.336			0	74016	0	0	0	53046	0	0	0	28768	0	0	0	42418	0	0	0
21-44292301-G-T	21	44292301		G	T	gnomAD Exomes	PASS	NA	ENST00000291582.6	AIRE	c.996-1G>T		c.996-1G>T	splice_acceptor_variant	Likely pathogenic		lof_flag	1	1570924	6.37e-07	0	0	PASS			27.4		0.78	-0.29	8.62			0	74208	0	0	0	53892	0	0	0	28846	0	0	0	42794	0	0	0
21-44292306-AC-A	21	44292306	rs769305771	AC	A	gnomAD Exomes	PASS	NA	ENST00000291582.6	AIRE	W335Gfs*43	W335Gfs*43	c.1002del	frameshift_variant	Likely pathogenic	550476	lof_flag	7	1572342	4.45e-06	0	0	PASS	nfe	1.86e-06	28.1		0	-0.02	1.81			0	74112	0	0	0	54090	0	0	0	28862	0	0	0	42906	0	0	0
21-44292313-G-A	21	44292313	rs1299636185	G	A	gnomAD Exomes	PASS	NA	ENST00000291582.6	AIRE	R336K	R336K	c.1007G>A	missense_variant	Uncertain significance	2518378	lof_flag	5	1574550	3.18e-06	0	0	PASS	eas	7.7e-06	25.8	0.485	0.02	0.04	8.62	0.01	0.992	0	74194	0	0	1	54420	0	0	0	28882	0	0	2	43076	0	0	0
21-44292318-T-C	21	44292318	rs374555273	T	C	gnomAD Exomes	PASS	NA	ENST00000291582.6	AIRE	S338P	S338P	c.1012T>C	missense_variant	Uncertain significance	2062732	lof_flag	3	1575664	1.9e-06	0	0	PASS	nfe	6.9e-07	21	0.38	0	-0.05	0.121	0.11	0.855	0	74328	0	0	0	54586	0	0	0	28884	0	0	0	43152	0	0	0
21-44292319-C-T	21	44292319	rs1304974543	C	T	gnomAD Exomes	PASS	NA	ENST00000291582.6	AIRE	S338F	S338F	c.1013C>T	missense_variant			lof_flag	2	1575952	1.27e-06	0	0	PASS			20.2	0.337	0.03	0.01	1.86	0.13	0.899	1	74258	0	0	0	54616	0	0	0	28896	0	0	0	43176	0	0	0
21-44292321-A-G	21	44292321	rs919219488	A	G	gnomAD Exomes	PASS	NA	ENST00000291582.6	AIRE	S339G	S339G	c.1015A>G	missense_variant	Uncertain significance	938512	lof_flag	6	1576148	3.81e-06	0	0	PASS			10.4	0.209	0.04	0.04	-0.665	0.32	0	1	74278	0	0	1	54652	0	0	0	28904	0	0	0	43196	0	0	0
21-44292322-GC-G	21	44292322		GC	G	gnomAD Exomes	PASS	NA	ENST00000291582.6	AIRE	C340Afs*38	C340Afs*38	c.1017del	frameshift_variant	Likely pathogenic		lof_flag	2	1576550	1.27e-06	0	0	PASS	nfe	2.9e-07	24.5		0.14	0.04	4.73			0	74416	0	0	0	54718	0	0	0	28910	0	0	0	43196	0	0	0
21-44292323-C-A	21	44292323		C	A	gnomAD Exomes	PASS	NA	ENST00000291582.6	AIRE	S339R	S339R	c.1017C>A	missense_variant			lof_flag	1	1576848	6.34e-07	0	0	PASS			14.9	0.299	0	-0.02	3.34	0.28	0.227	0	74436	0	0	0	54760	0	0	0	28914	0	0	0	43204	0	0	0
21-44292331-A-G	21	44292331	rs2040549420	A	G	gnomAD Exomes	PASS	NA	ENST00000291582.6	AIRE	Q342R	Q342R	c.1025A>G	missense_variant			lof_flag	1	1577808	6.34e-07	0	0	PASS			18.5	0.375	0	0.01	0.267	0.18	0.992	0	74446	0	0	0	54914	0	0	0	28916	0	0	1	43314	0	0	0
21-44292333-G-C	21	44292333	rs1568929025	G	C	gnomAD Exomes	PASS	NA	ENST00000291582.6	AIRE	A343P	A343P	c.1027G>C	missense_variant			lof_flag	1	1577842	6.34e-07	0	0	PASS			22.9	0.414	0.09	0.02	4.72	0.01	0.451	0	74446	0	0	0	54920	0	0	0	28924	0	0	0	43316	0	0	0
21-44292334-C-T	21	44292334	rs1321647540	C	T	gnomAD Exomes	PASS	NA	ENST00000291582.6	AIRE	A343V	A343V	c.1028C>T	missense_variant			lof_flag	1	1577968	6.34e-07	0	0	PASS			13.2	0.317	0.45	-0.18	2.84	0.08	0.003	0	74466	0	0	0	54906	0	0	0	28926	0	0	0	43324	0	0	0
21-44292337-C-T	21	44292337	rs929430876	C	T	gnomAD Exomes	PASS	NA	ENST00000291582.6	AIRE	T344I	T344I	c.1031C>T	missense_variant	Uncertain significance	1039748	lof_flag	9	1577850	5.7e-06	0	0	PASS	amr	5.98e-05	10	0.379	0	-0.1	1.5	0.15	0.276	0	74336	0	0	7	54896	0	0	0	28930	0	0	0	43340	0	0	0
21-44292337-C-G	21	44292337		C	G	gnomAD Exomes	PASS	NA	ENST00000291582.6	AIRE	T344R	T344R	c.1031C>G	missense_variant			lof_flag	1	1577968	6.34e-07	0	0	PASS			1.47	0.338	0.01	-0.05	1.5	1	0	0	74458	0	0	0	54916	0	0	0	28930	0	0	0	43328	0	0	0
21-44292339-G-C	21	44292339	rs1233816988	G	C	gnomAD Exomes	PASS	NA	ENST00000291582.6	AIRE	V345L	V345L	c.1033G>C	missense_variant			lof_flag	2	1577400	1.27e-06	0	0	PASS			7.27	0.284	0	0.01	1.48	0.42	0.01	1	74340	0	0	0	54828	0	0	0	28916	0	0	0	43302	0	0	0
21-44292340-T-A	21	44292340		T	A	gnomAD Exomes	PASS	NA	ENST00000291582.6	AIRE	V345D	V345D	c.1034T>A	missense_variant			lof_flag	1	1577438	6.34e-07	0	0	PASS			7.77	0.331	0.08	0.01	-0.589	0.25	0.039	0	74412	0	0	0	54850	0	0	0	28914	0	0	0	43282	0	0	0
21-44292345-G-A	21	44292345		G	A	gnomAD Exomes	PASS	NA	ENST00000291582.6	AIRE	E347K	E347K	c.1039G>A	missense_variant			lof_flag	1	1576570	6.34e-07	0	0	PASS			7.79	0.179	0.05	0.01	0.437	0.17	0.003	0	74428	0	0	0	54702	0	0	0	28900	0	0	0	43264	0	0	0
21-44292348-G-A	21	44292348	rs1049123000	G	A	gnomAD Exomes	PASS	NA	ENST00000291582.6	AIRE	V348M	V348M	c.1042G>A	missense_variant			lof_flag	10	1575346	6.35e-06	0	0	PASS	nfe	2.51e-06	4.76	0.281	0	0.02	0.942	0.13	0	1	74418	0	0	0	54464	0	0	0	28892	0	0	1	43242	0	0	0
21-44292351-C-CAGCCCCGGGCAGAGG	21	44292351	rs1481102287	C	CAGCCCCGGGCAGAGG	gnomAD Exomes	PASS	NA	ENST00000291582.6	AIRE	A352_R356dup	A352_R356dup	c.1054_1068dup	inframe_insertion	Uncertain significance	552213	lof_flag	8	1573210	5.09e-06	0	0	PASS	nfe	2.51e-06	3.68		0.04	0.01	1.12			0	74246	0	0	0	54146	0	0	0	28868	0	0	0	43176	0	0	0
21-44292351-CAGCCCCGGGCAGAGG-C	21	44292351	rs1481102287	CAGCCCCGGGCAGAGG	C	gnomAD Exomes	PASS	NA	ENST00000291582.6	AIRE	A352_R356del	A352_R356del	c.1054_1068del	inframe_deletion	Uncertain significance	552619	lof_flag	1	1573328	6.36e-07	0	0	PASS			15.5		0.05	-0.15	1.12			0	74368	0	0	0	54166	0	0	0	28868	0	0	0	43164	0	0	0
21-44292351-C-T	21	44292351	rs2040549725	C	T	gnomAD Exomes	PASS	NA	ENST00000291582.6	AIRE	Q349*	Q349*	c.1045C>T	stop_gained	Pathogenic	2962672	lof_flag	5	1573208	3.18e-06	0	0	PASS	sas	2.205e-05	36		0.17	-0.16	1.12			0	74246	0	0	0	54146	0	0	0	28868	0	0	0	43174	0	0	0
21-44292352-A-G	21	44292352		A	G	gnomAD Exomes	PASS	NA	ENST00000291582.6	AIRE	Q349R	Q349R	c.1046A>G	missense_variant			lof_flag	1	1573472	6.36e-07	0	0	PASS			0.043	0.191	0.08	0.04	-1.62	0.52	0	0	74372	0	0	0	54194	0	0	0	28868	0	0	0	43186	0	0	0
21-44292354-C-T	21	44292354	rs554591629	C	T	gnomAD Exomes	PASS	NA	ENST00000291582.6	AIRE	P350S	P350S	c.1048C>T	missense_variant	Uncertain significance	846021	lof_flag	22	1573518	1.4e-05	0	0	PASS	amr	0.00019939	7.68	0.21	0.01	0.01	1.24	0.25	0.001	0	74370	0	0	17	54178	0	0	0	28876	0	0	0	43178	0	0	0
21-44292354-C-A	21	44292354	rs554591629	C	A	gnomAD Exomes	PASS	NA	ENST00000291582.6	AIRE	P350T	P350T	c.1048C>A	missense_variant			lof_flag	1	1573520	6.36e-07	0	0	PASS			7.73	0.265	0	0.01	1.24	0.09	0.026	1	74370	0	0	0	54178	0	0	0	28876	0	0	0	43178	0	0	0
21-44292354-C-G	21	44292354		C	G	gnomAD Exomes	PASS	NA	ENST00000291582.6	AIRE	P350A	P350A	c.1048C>G	missense_variant			lof_flag	2	1573520	1.27e-06	0	0	PASS			6.5	0.254	0.04	-0.04	1.24	0.29	0	0	74370	0	0	0	54178	0	0	0	28876	0	0	0	43178	0	0	0
21-44292355-C-T	21	44292355	rs1013117342	C	T	gnomAD Exomes	PASS	NA	ENST00000291582.6	AIRE	P350L	P350L	c.1049C>T	missense_variant			lof_flag	2	1573338	1.27e-06	0	0	PASS			12.6	0.232	0	0.01	2.22	0.09	0.026	0	74352	0	0	1	54138	0	0	0	28880	0	0	0	43174	0	0	0
21-44292357-C-T	21	44292357	rs149078622	C	T	gnomAD Exomes	PASS	NA	ENST00000291582.6	AIRE	R351W	R351W	c.1051C>T	missense_variant	Uncertain significance	2194379	lof_flag	67	1572296	4.26e-05	1	0	PASS	eas	0.00010894	21.3	0.302	0.06	-0.08	1.82	0.05	0.446	1	74342	0	0	2	54000	0	0	1	28864	0	0	9	43042	0	0	0
21-44292357-C-G	21	44292357	rs149078622	C	G	gnomAD Exomes	PASS	NA	ENST00000291582.6	AIRE	R351G	R351G	c.1051C>G	missense_variant	Uncertain significance	1419274	lof_flag	5	1572298	3.18e-06	0	0	PASS	nfe	1.26e-06	14.3	0.181	0.03	-0.05	1.82	0.12	0.088	0	74342	0	0	0	54000	0	0	0	28864	0	0	0	43042	0	0	0
21-44292358-G-A	21	44292358	rs143146599	G	A	gnomAD Exomes	PASS	NA	ENST00000291582.6	AIRE	R351Q	R351Q	c.1052G>A	missense_variant	Uncertain significance	2065116	lof_flag	79	1570990	5.03e-05	0	0	PASS	nfe	5.206e-05	0.682	0.23	0	-0.03	-5.46	0.52	0	1	74174	0	0	0	53818	0	0	0	28854	0	0	0	43026	0	0	0
21-44292360-G-A	21	44292360		G	A	gnomAD Exomes	PASS	NA	ENST00000291582.6	AIRE	A352T	A352T	c.1054G>A	missense_variant			lof_flag	2	1570652	1.27e-06	0	0	PASS			6.61	0.136	0	0.03	-0.293	0.3	0.003	0	74286	0	0	0	53754	0	0	0	28844	0	0	0	43016	0	0	0
21-44292360-G-C	21	44292360		G	C	gnomAD Exomes	PASS	NA	ENST00000291582.6	AIRE	A352P	A352P	c.1054G>C	missense_variant			lof_flag	1	1570652	6.37e-07	0	0	PASS			7.8	0.244	0	0.02	-0.293	0.15	0.003	0	74286	0	0	0	53754	0	0	0	28844	0	0	0	43016	0	0	0
21-44292361-C-A	21	44292361	rs1306065238	C	A	gnomAD Exomes	PASS	NA	ENST00000291582.6	AIRE	A352E	A352E	c.1055C>A	missense_variant			lof_flag	6	1569106	3.82e-06	0	0	PASS	nfe	1.87e-06	7.9	0.313	0	0.02	1.56	0.31	0.19	0	74132	0	0	0	53496	0	0	0	28818	0	0	0	42958	0	0	0
21-44292361-C-T	21	44292361	rs1306065238	C	T	gnomAD Exomes	PASS	NA	ENST00000291582.6	AIRE	A352V	A352V	c.1055C>T	missense_variant			lof_flag	1	1569226	6.37e-07	0	0	PASS			12.2	0.287	0.04	-0.07	1.56	0.12	0.08	0	74254	0	0	0	53516	0	0	0	28818	0	0	0	42948	0	0	0
21-44292363-GAGGAGCCCCGGCCCC-G	21	44292363	rs1555872876	GAGGAGCCCCGGCCCC	G	gnomAD Exomes	PASS	NA	ENST00000291582.6	AIRE	R356_P360del	R356_P360del	c.1065_1079del	inframe_deletion	Uncertain significance	550748	lof_flag	2	1567180	1.28e-06	0	0	PASS	amr	6.23e-06	16.2		0.11	-0.11	2.21			0	74186	0	0	2	53248	0	0	0	28790	0	0	0	42836	0	0	0
21-44292363-G-T	21	44292363	rs1347492809	G	T	gnomAD Exomes	PASS	NA	ENST00000291582.6	AIRE	E353*	E353*	c.1057G>T	stop_gained	Likely pathogenic		lof_flag	3	1567180	1.91e-06	0	0	PASS	nfe	6.9e-07	40		0.16	-0.25	2.21			0	74186	0	0	0	53248	0	0	0	28790	0	0	0	42836	0	0	0
21-44292368-G-T	21	44292368	rs867985822	G	T	gnomAD Exomes	PASS	NA	ENST00000291582.6	AIRE	E354D	E354D	c.1062G>T	missense_variant			lof_flag	1	1564244	6.39e-07	0	0	PASS			14.3	0.256	0.01	-0.02	0.676	0.15	0.038	0	74064	0	0	0	52856	0	0	0	28754	0	0	0	42644	0	0	0
21-44292369-C-A	21	44292369	rs1405678537	C	A	gnomAD Exomes	PASS	NA	ENST00000291582.6	AIRE	P355T	P355T	c.1063C>A	missense_variant	Uncertain significance	576673	lof_flag	5	1564164	3.2e-06	0	0	PASS	afr	1.077e-05	8.89	0.242	0	0.01	1.08	0.27	0.007	3	73966	0	0	0	52826	0	0	0	28756	0	0	0	42662	0	0	0
21-44292369-C-T	21	44292369	rs1405678537	C	T	gnomAD Exomes	PASS	NA	ENST00000291582.6	AIRE	P355S	P355S	c.1063C>T	missense_variant	Uncertain significance	859244	lof_flag	3	1564282	1.92e-06	0	0	PASS	nfe	6.9e-07	9.29	0.257	0	0	1.08	0.38	0.007	0	74088	0	0	0	52846	0	0	0	28756	0	0	0	42650	0	0	0
21-44292370-C-T	21	44292370	rs370821895	C	T	gnomAD Exomes	PASS	NA	ENST00000291582.6	AIRE	P355L	P355L	c.1064C>T	missense_variant	Uncertain significance	2064083	lof_flag	10	1563540	6.4e-06	0	0	PASS	nfe	2.98e-06	17.7	0.312	0	0.01	1.56	0.14	0.154	0	74044	0	0	0	52742	0	0	0	28758	0	0	0	42580	0	0	1
21-44292372-C-G	21	44292372	rs376901046	C	G	gnomAD Exomes	PASS	NA	ENST00000291582.6	AIRE	R356G	R356G	c.1066C>G	missense_variant			lof_flag	6	1562056	3.84e-06	0	0	PASS	afr	2.578e-05	11.8	0.285	0.07	-0.08	0.933	0.07	0.003	5	73850	0	0	0	52572	0	0	0	28754	0	0	0	42472	0	0	0
21-44292372-C-T	21	44292372	rs376901046	C	T	gnomAD Exomes	PASS	NA	ENST00000291582.6	AIRE	R356W	R356W	c.1066C>T	missense_variant	Uncertain significance	285876	lof_flag	573	1562174	0.000366797	0	0	PASS	nfe	0.00042758	22.3	0.331	0.1	-0.11	0.933	0	0.548	14	73972	0	0	2	52592	0	0	1	28754	0	0	1	42460	0	0	0
21-44292373-G-A	21	44292373	rs752432041	G	A	gnomAD Exomes	PASS	NA	ENST00000291582.6	AIRE	R356Q	R356Q	c.1067G>A	missense_variant	Conflicting interpretations of pathogenicity	649942	lof_flag	124	1560862	7.94e-05	1	0	PASS	sas	0.00095838	1.72	0.276	0.01	-0.03	-3.17	0.3	0.003	0	73804	0	0	3	52430	0	0	0	28738	0	0	1	42414	0	0	1
21-44292375-C-T	21	44292375	rs200540137	C	T	gnomAD Exomes	PASS	NA	ENST00000291582.6	AIRE	P357S	P357S	c.1069C>T	missense_variant	Uncertain significance	943438	lof_flag	38	1560244	2.44e-05	0	0	PASS	nfe	2.288e-05	11.1	0.34	0	0	3.08	0.06	0.444	0	73918	0	0	0	52322	0	0	0	28726	0	0	0	42346	0	0	0
21-44292375-C-A	21	44292375		C	A	gnomAD Exomes	PASS	NA	ENST00000291582.6	AIRE	P357T	P357T	c.1069C>A	missense_variant			lof_flag	2	1560244	1.28e-06	0	0	PASS			15	0.345	0	0.02	3.08	0.1	0.749	0	73918	0	0	1	52322	0	0	0	28726	0	0	0	42346	0	0	0
21-44292376-C-T	21	44292376		C	T	gnomAD Exomes	PASS	NA	ENST00000291582.6	AIRE	P357L	P357L	c.1070C>T	missense_variant			lof_flag	1	1560314	6.41e-07	0	0	PASS			16.4	0.323	0	0.01	3.03	0.24	0.781	0	73934	0	0	0	52324	0	0	0	28724	0	0	0	42356	0	0	0
21-44292381-G-A	21	44292381		G	A	gnomAD Exomes	PASS	NA	ENST00000291582.6	AIRE	E359K	E359K	c.1075G>A	missense_variant			lof_flag	1	1558136	6.42e-07	0	0	PASS			19.3	0.388	0	0	3.04	0.07	0.978	0	73798	0	0	0	52036	0	0	0	28692	0	0	0	42170	0	0	0
21-44292384-C-T	21	44292384	rs1490646617	C	T	gnomAD Exomes	PASS	NA	ENST00000291582.6	AIRE	P360S	P360S	c.1078C>T	missense_variant			lof_flag	2	1556594	1.28e-06	0	0	PASS			14.6	0.332	0	-0.01	1.55	0.24	0.502	0	73728	0	0	0	51854	0	0	0	28676	0	0	1	42016	0	0	0
21-44292385-C-G	21	44292385	rs1025994772	C	G	gnomAD Exomes	PASS	NA	ENST00000291582.6	AIRE	P360R	P360R	c.1079C>G	missense_variant			lof_flag	8	1556224	5.14e-06	0	0	PASS	nfe	2.53e-06	3.73	0.365	0	0.01	0.087	0.9	0.603	1	73716	0	0	0	51820	0	0	0	28674	0	0	0	41962	0	0	0
21-44292387-C-T	21	44292387	rs1267538837	C	T	gnomAD Exomes	PASS	NA	ENST00000291582.6	AIRE	P361S	P361S	c.1081C>T	missense_variant	Uncertain significance	969701	lof_flag	31	1554092	1.99e-05	1	0	PASS	amr	0.00041773	9.99	0.185	0	0.01	1.19	0.07	0.021	0	73436	0	0	30	51598	1	0	0	28658	0	0	0	41772	0	0	0
21-44292388-C-A	21	44292388		C	A	gnomAD Exomes	PASS	NA	ENST00000291582.6	AIRE	P361H	P361H	c.1082C>A	missense_variant			lof_flag	2	1554238	1.29e-06	0	0	PASS	eas	7.94e-06	15.8	0.274	0	-0.02	1.36	0.11	0.819	0	73552	0	0	0	51624	0	0	0	28658	0	0	2	41750	0	0	0
21-44292388-C-T	21	44292388		C	T	gnomAD Exomes	PASS	NA	ENST00000291582.6	AIRE	P361L	P361L	c.1082C>T	missense_variant			lof_flag	1	1554238	6.43e-07	0	0	PASS			15.7	0.31	0	0	1.36	0.13	0.521	0	73552	0	0	0	51624	0	0	0	28658	0	0	0	41750	0	0	0
21-44292389-CG-C	21	44292389	rs1057517254	CG	C	gnomAD Exomes	PASS	NA	ENST00000291582.6	AIRE	V362Wfs*16	V362Wfs*16	c.1084del	frameshift_variant	Pathogenic/Likely pathogenic	371416	lof_flag	1	1554128	6.43e-07	0	0	PASS			23.3		0.12	-0.1	-9.24			1	73568	0	0	0	51614	0	0	0	28658	0	0	0	41726	0	0	0
21-44292390-G-T	21	44292390	rs763954225	G	T	gnomAD Exomes	PASS	NA	ENST00000291582.6	AIRE	V362L	V362L	c.1084G>T	missense_variant	Uncertain significance	528305	lof_flag	26	1554024	1.67e-05	0	0	PASS	amr	6.32e-05	7.09	0.162	0.02	-0.05	-0.287	0.5	0.014	0	73446	0	0	7	51598	0	0	0	28660	0	0	0	41760	0	0	0
21-44292390-G-C	21	44292390	rs763954225	G	C	gnomAD Exomes	PASS	NA	ENST00000291582.6	AIRE	V362L	V362L	c.1084G>C	missense_variant			lof_flag	4	1554142	2.57e-06	0	0	PASS	amr	2.607e-05	7.46	0.162	0.03	-0.05	-0.287	0.5	0.014	0	73568	0	0	4	51618	0	0	0	28660	0	0	0	41748	0	0	0
21-44292390-G-A	21	44292390	rs763954225	G	A	gnomAD Exomes	PASS	NA	ENST00000291582.6	AIRE	V362M	V362M	c.1084G>A	missense_variant	Uncertain significance	969201	lof_flag	15	1554142	9.65e-06	0	0	PASS	sas	3.94e-06	11.2	0.377	0	0.01	-0.287	0.12	0.288	1	73568	0	0	0	51618	0	0	1	28660	0	0	0	41748	0	0	0
21-44292393-G-A	21	44292393		G	A	gnomAD Exomes	PASS	NA	ENST00000291582.6	AIRE	E363K	E363K	c.1087G>A	missense_variant			lof_flag	1	1552780	6.44e-07	0	0	PASS			22.6	0.422	0	0.01	5.45	0.08	0.978	0	73490	0	0	0	51464	0	0	0	28646	0	0	0	41580	0	0	0
21-44292395-G-T	21	44292395	rs1317375627	G	T	gnomAD Exomes	PASS	NA	ENST00000291582.6	AIRE	E363D	E363D	c.1089G>T	missense_variant	Uncertain significance	2874080	lof_flag	15	1551930	9.67e-06	0	0	PASS	nfe	7.85e-06	20.7	0.366	0	0	1.71	0.04	0.967	0	73318	0	0	0	51362	0	0	0	28636	0	0	0	41520	0	0	0
21-44292396-A-T	21	44292396	rs751449722	A	T	gnomAD Exomes	PASS	NA	ENST00000291582.6	AIRE	T364S	T364S	c.1090A>T	missense_variant			lof_flag	9	1550690	5.8e-06	0	0	PASS	sas	3.058e-05	9.23	0.34	0.09	-0.08	-0.277	0.14	0.138	0	73062	0	0	0	51312	0	0	0	28622	0	0	0	41402	0	0	0
21-44292397-C-T	21	44292397	rs757362732	C	T	gnomAD Exomes	PASS	NA	ENST00000291582.6	AIRE	T364I	T364I	c.1091C>T	missense_variant	Uncertain significance	942475	lof_flag	22	1550724	1.42e-05	0	0	PASS	nfe	1.139e-05	14.2	0.351	0	0.01	1.23	0.09	0.521	1	73274	0	0	0	51276	0	0	0	28624	0	0	0	41372	0	0	0
21-44292397-C-A	21	44292397	rs757362732	C	A	gnomAD Exomes	PASS	NA	ENST00000291582.6	AIRE	T364N	T364N	c.1091C>A	missense_variant	Uncertain significance	1488633	lof_flag	5	1550726	3.22e-06	0	0	PASS	nfe	2.9e-07	13	0.285	0	0.02	1.23	0.05	0.601	0	73274	0	0	1	51276	0	0	0	28624	0	0	1	41372	0	0	0
21-44292399-C-A	21	44292399		C	A	gnomAD Exomes	PASS	NA	ENST00000291582.6	AIRE	P365T	P365T	c.1093C>A	missense_variant			lof_flag	1	1549892	6.45e-07	0	0	PASS			4.95	0.321	0	0.03	2.37	0.19	0.382	0	73340	0	0	0	51210	0	0	0	28626	0	0	0	41288	0	0	0
21-44292400-C-T	21	44292400	rs374475349	C	T	gnomAD Exomes	PASS	NA	ENST00000291582.6	AIRE	P365L	P365L	c.1094C>T	missense_variant	Uncertain significance	968612	lof_flag	78	1549888	5.03e-05	0	0	PASS	afr	0.0001046	10.5	0.274	0	-0.06	0.055	0.25	0.397	13	73332	0	0	5	51208	0	0	3	28626	0	0	1	41264	0	0	0
21-44292400-C-G	21	44292400		C	G	gnomAD Exomes	PASS	NA	ENST00000291582.6	AIRE	P365R	P365R	c.1094C>G	missense_variant			lof_flag	2	1549888	1.29e-06	0	0	PASS	nfe	2.9e-07	7.89	0.27	0	-0.02	0.055	0.21	0.021	0	73332	0	0	0	51208	0	0	0	28626	0	0	0	41264	0	0	0
21-44292403-T-C	21	44292403	rs760280615	T	C	gnomAD Exomes	PASS	NA	ENST00000291582.6	AIRE	X365_splice	X365_splice	c.1095+2T>C	splice_donor_variant	Pathogenic/Likely pathogenic	646517	lof_flag	250	1547592	0.000161541	0	0	PASS	nfe	0.00018673	25.2		0.84	-0.61	6.23			6	73006	0	0	0	51102	0	0	0	28614	0	0	0	41148	0	0	1
21-44292992-G-A	21	44292992	rs780906602	G	A	gnomAD Exomes	PASS	NA	ENST00000291582.6	AIRE	X365_splice	X365_splice	c.1096-1G>A	splice_acceptor_variant	Pathogenic	551625	lof_flag	2	1612132	1.24e-06	0	0	PASS	nfe	2.8e-07	32		0.89	0.54	8.59			0	74906	0	0	0	59984	0	0	0	29584	0	0	0	44888	0	0	0
21-44292993-C-T	21	44292993	rs745382967	C	T	gnomAD Exomes	PASS	NA	ENST00000291582.6	AIRE	L366F	L366F	c.1096C>T	missense_variant			lof_flag	2	1612284	1.24e-06	0	0	PASS	nfe	2.8e-07	15.2	0.255	0.06	-0.05	1.7	0.1	0.07	0	75028	0	0	0	60006	0	0	0	29584	0	0	0	44880	0	0	0
21-44292994-T-TC	21	44292994	rs387906293	T	TC	gnomAD Exomes	PASS	NA	ENST00000291582.6	AIRE	L370Afs*2	L370Afs*2	c.1103dup	frameshift_variant	Pathogenic	3311	lof_flag	4	1611548	2.48e-06	0	0	PASS	nfe	7.9e-07	23.2		0.03	-0.11	1.37			0	74668	0	0	0	59946	0	0	0	29580	0	0	0	44844	0	0	0
21-44292996-C-T	21	44292996	rs950789600	C	T	gnomAD Exomes	PASS	NA	ENST00000291582.6	AIRE	P367S	P367S	c.1099C>T	missense_variant			lof_flag	6	1612206	3.72e-06	0	0	PASS	mid	5.94e-05	6.95	0.202	0.06	0.03	0.22	0.42	0.003	0	74902	0	0	0	59988	0	0	0	29588	0	0	2	44892	0	0	0
21-44292997-C-T	21	44292997	rs748918175	C	T	gnomAD Exomes	PASS	NA	ENST00000291582.6	AIRE	P367L	P367L	c.1100C>T	missense_variant	Uncertain significance	1953919	lof_flag	3	1612354	1.86e-06	0	0	PASS	nfe	2.8e-07	6	0.254	0.06	0.02	0.824	0.73	0	0	75032	0	0	0	60004	0	0	0	29590	0	0	1	44870	0	0	0
21-44292999-C-G	21	44292999	rs768381413	C	G	gnomAD Exomes	PASS	NA	ENST00000291582.6	AIRE	P368A	P368A	c.1102C>G	missense_variant	Likely pathogenic	1038218	DN	14	1612402	8.68e-06	0	0	PASS	nfe	4.29e-06	4	0.266	0.08	0.02	1.92	0.46	0.003	0	75036	0	0	0	60006	0	0	0	29588	0	0	0	44876	0	0	0
21-44292999-C-T	21	44292999	rs768381413	C	T	gnomAD Exomes	PASS	NA	ENST00000291582.6	AIRE	P368S	P368S	c.1102C>T	missense_variant			lof_flag	13	1612284	8.06e-06	0	0	PASS	sas	5.94e-05	8.04	0.253	0.03	0.01	1.92	0.11	0.007	1	74914	0	0	0	59986	0	0	0	29588	0	0	0	44888	0	0	0
21-44293000-C-T	21	44293000	rs552129156	C	T	gnomAD Exomes	PASS	NA	ENST00000291582.6	AIRE	P368L	P368L	c.1103C>T	missense_variant	Uncertain significance	636416	lof_flag	65	1612334	4.03e-05	0	0	PASS	amr	0.00012746	4.77	0.311	0.01	-0.06	-0.483	0.7	0	10	75032	0	0	13	59998	0	0	0	29588	0	0	1	44876	0	0	1
21-44293005-C-T	21	44293005		C	T	gnomAD Exomes	PASS	NA	ENST00000291582.6	AIRE	L370F	L370F	c.1108C>T	missense_variant			lof_flag	1	1612408	6.2e-07	0	0	PASS			23.4	0.351	0.13	0.08	4.84	0.01	0.564	0	75024	0	0	0	60006	0	0	0	29594	0	0	0	44876	0	0	0
21-44293006-T-C	21	44293006	rs1568929437	T	C	gnomAD Exomes	PASS	NA	ENST00000291582.6	AIRE	L370P	L370P	c.1109T>C	missense_variant			lof_flag	1	1612344	6.2e-07	0	0	PASS			13.6	0.499	0.05	0.02	0.751	0.15	0.003	0	74992	0	0	0	60012	0	0	0	29590	0	0	0	44856	0	0	0
21-44293008-A-G	21	44293008		A	G	gnomAD Exomes	PASS	NA	ENST00000291582.6	AIRE	R371G	R371G	c.1111A>G	missense_variant			lof_flag	1	1612276	6.2e-07	0	0	PASS			19.9	0.587	0.01	-0.1	0.659	0.03	0.351	0	75000	0	0	0	60006	0	0	0	29580	0	0	0	44860	0	0	0
21-44293010-G-T	21	44293010		G	T	gnomAD Exomes	PASS	NA	ENST00000291582.6	AIRE	R371S	R371S	c.1113G>T	missense_variant			lof_flag	1	1612496	6.2e-07	0	0	PASS			22.6	0.5	0.07	0.03	4.45	0.03	0.039	1	75030	0	0	0	60010	0	0	0	29594	0	0	0	44876	0	0	0
21-44293011-T-C	21	44293011	rs773078214	T	C	gnomAD Exomes	PASS	NA	ENST00000291582.6	AIRE	S372P	S372P	c.1114T>C	missense_variant			lof_flag	2	1612296	1.24e-06	0	0	PASS	eas	7.39e-06	3.1	0.382	0.04	0.02	-1.85	0.42	0.367	0	74996	0	0	0	60006	0	0	0	29590	0	0	2	44850	0	0	0
21-44293012-C-T	21	44293012	rs202237214	C	T	gnomAD Exomes	PASS	NA	ENST00000291582.6	AIRE	S372L	S372L	c.1115C>T	missense_variant	Uncertain significance	968931	lof_flag	212	1612452	0.000131477	0	0	PASS	nfe	0.00013	18.3	0.226	0.11	-0.13	2.41	0.37	0.003	7	75034	0	0	9	60010	0	0	1	29592	0	0	3	44870	0	0	1
21-44293013-G-GGCGGGTC	21	44293013		G	GGCGGGTC	gnomAD Exomes	PASS	NA	ENST00000291582.6	AIRE	E375Rfs*51	E375Rfs*51	c.1121_1122insTCGCGGG	frameshift_variant			lof_flag	1	1612478	6.2e-07	0	0	PASS			19		0.1	-0.07	-1.7			0	75026	0	0	0	60008	0	0	0	29592	0	0	0	44874	0	0	0
21-44293014-G-C	21	44293014		G	C	gnomAD Exomes	PASS	NA	ENST00000291582.6	AIRE	A373P	A373P	c.1117G>C	missense_variant			lof_flag	1	1612516	6.2e-07	0	0	PASS			12.1	0.537	0.1	0.03	0.755	0.04	0.278	0	75034	0	0	0	60010	0	0	0	29594	0	0	0	44876	0	0	0
21-44293015-C-A	21	44293015	rs79212994	C	A	gnomAD Exomes	PASS	NA	ENST00000291582.6	AIRE	A373E	A373E	c.1118C>A	missense_variant			lof_flag	2	1612418	1.24e-06	0	0	PASS	nfe	2.8e-07	9.78	0.364	0.1	-0.1	-0.116	0.08	0.14	0	75022	0	0	0	60006	0	0	0	29586	0	0	0	44866	0	0	0
21-44293015-C-T	21	44293015	rs79212994	C	T	gnomAD Exomes	PASS	NA	ENST00000291582.6	AIRE	A373V	A373V	c.1118C>T	missense_variant	Conflicting interpretations of pathogenicity	788328	lof_flag	539	1612418	0.000334281	2	0	PASS	afr	0.00101079	14.2	0.288	0.19	-0.14	-0.116	0.24	0.001	91	75022	1	0	19	60006	0	0	3	29586	0	0	13	44866	0	0	51
21-44293017-G-A	21	44293017	rs753097871	G	A	gnomAD Exomes	PASS	NA	ENST00000291582.6	AIRE	G374R	G374R	c.1120G>A	missense_variant			lof_flag	1	1612544	6.2e-07	0	0	PASS			18.2	0.272	0.07	0.04	0.53	0.12	0.784	0	75042	0	0	0	60006	0	0	0	29594	0	0	0	44876	0	0	0
21-44293018-G-T	21	44293018	rs1255656504	G	T	gnomAD Exomes	PASS	NA	ENST00000291582.6	AIRE	G374V	G374V	c.1121G>T	missense_variant	Uncertain significance	2813728	lof_flag	1	1612556	6.2e-07	0	0	PASS			18.4	0.315	0.02	0.01	0.557	0.04	0.784	0	75034	0	0	0	60010	0	0	0	29592	0	0	0	44876	0	0	0
21-44293023-G-A	21	44293023	rs1276224569	G	A	gnomAD Exomes	PASS	NA	ENST00000291582.6	AIRE	E376K	E376K	c.1126G>A	missense_variant			lof_flag	1	1612500	6.2e-07	0	0	PASS			18.4	0.574	0.15	-0.06	5.5	0.14	0.001	0	75016	0	0	0	60012	0	0	0	29592	0	0	0	44868	0	0	0
21-44293025-G-T	21	44293025	rs1439503034	G	T	gnomAD Exomes	PASS	NA	ENST00000291582.6	AIRE	E376D	E376D	c.1128G>T	missense_variant			lof_flag	1	1612536	6.2e-07	0	0	PASS			19	0.512	0.16	0.01	0.171	0.25	0	0	75024	0	0	0	60012	0	0	0	29594	0	0	1	44868	0	0	0
21-44293029-A-G	21	44293029	rs758775963	A	G	gnomAD Exomes	PASS	NA	ENST00000291582.6	AIRE	R378G	R378G	c.1132A>G	missense_variant	Uncertain significance	1374411	lof_flag	8	1612376	4.96e-06	0	0	PASS	eas	8.84e-05	18	0.557	0.04	0.01	1.27	0.01	0.156	0	74874	0	0	0	59990	0	0	0	29594	0	0	8	44870	0	0	0
21-44293032-G-A	21	44293032	rs778427208	G	A	gnomAD Exomes	PASS	NA	ENST00000291582.6	AIRE	G379S	G379S	c.1135G>A	missense_variant			lof_flag	1	1612552	6.2e-07	0	0	PASS			16.7	0.234	0	0.02	2.19	0.06	0.196	0	75022	0	0	0	60004	0	0	0	29594	0	0	0	44868	0	0	0
21-44293032-G-T	21	44293032	rs778427208	G	T	gnomAD Exomes	PASS	NA	ENST00000291582.6	AIRE	G379C	G379C	c.1135G>T	missense_variant			lof_flag	1	1612552	6.2e-07	0	0	PASS			23.4	0.313	0.05	0.02	2.19	0	0.753	0	75022	0	0	0	60004	0	0	0	29594	0	0	0	44868	0	0	0
21-44293033-G-A	21	44293033		G	A	gnomAD Exomes	PASS	NA	ENST00000291582.6	AIRE	G379D	G379D	c.1136G>A	missense_variant	Uncertain significance	1933931	lof_flag	4	1612502	2.48e-06	0	0	PASS	nfe	7.9e-07	15.9	0.357	0.06	0.03	0.259	0.09	0.601	0	75018	0	0	0	60004	0	0	0	29594	0	0	0	44860	0	0	0
21-44293035-C-A	21	44293035		C	A	gnomAD Exomes	PASS	NA	ENST00000291582.6	AIRE	P380T	P380T	c.1138C>A	missense_variant			lof_flag	1	1612540	6.2e-07	0	0	PASS			4.79	0.266	0.02	0.01	4.78	0.82	0.075	0	75028	0	0	0	60010	0	0	0	29590	0	0	0	44866	0	0	0
21-44293035-C-T	21	44293035	rs2040558955	C	T	gnomAD Exomes	PASS	NA	ENST00000291582.6	AIRE	P380S	P380S	c.1138C>T	missense_variant			lof_flag	3	1612540	1.86e-06	0	0	PASS	nfe	6.8e-07	5.35	0.26	0	-0.04	4.78	0.77	0.101	0	75028	0	0	0	60010	0	0	0	29590	0	0	0	44866	0	0	0
21-44293036-C-T	21	44293036		C	T	gnomAD Exomes	PASS	NA	ENST00000291582.6	AIRE	P380L	P380L	c.1139C>T	missense_variant			lof_flag	1	1612536	6.2e-07	0	0	PASS			0.155	0.255	0	-0.03	-0.828	0.83	0	0	75028	0	0	0	60004	0	0	0	29592	0	0	0	44866	0	0	0
21-44293036-C-A	21	44293036		C	A	gnomAD Exomes	PASS	NA	ENST00000291582.6	AIRE	P380Q	P380Q	c.1139C>A	missense_variant			lof_flag	1	1612536	6.2e-07	0	0	PASS			0.721	0.41	0.01	-0.02	-0.828	0.39	0.365	0	75028	0	0	0	60004	0	0	0	29592	0	0	0	44866	0	0	0
21-44293039-CTG-C	21	44293039	rs746933095	CTG	C	gnomAD Exomes	PASS	NA	ENST00000291582.6	AIRE	E383Tfs*40	E383Tfs*40	c.1143_1144del	frameshift_variant	Pathogenic	1430725	lof_flag	7	1612568	4.34e-06	0	0	PASS	nfe	2.47e-06	23		0.05	0.01	2.71			0	75024	0	0	0	60014	0	0	0	29590	0	0	0	44866	0	0	0
21-44293039-C-T	21	44293039	rs145243072	C	T	gnomAD Exomes	PASS	NA	ENST00000291582.6	AIRE	P381L	P381L	c.1142C>T	missense_variant	Uncertain significance	1463444	lof_flag	22	1612450	1.36e-05	0	0	PASS	nfe	1.144e-05	15.2	0.182	0.03	-0.06	2.71	0.17	0.115	0	74902	0	0	0	59994	0	0	0	29590	0	0	0	44878	0	0	0
21-44293044-G-C	21	44293044		G	C	gnomAD Exomes	PASS	NA	ENST00000291582.6	AIRE	E383Q	E383Q	c.1147G>C	missense_variant			lof_flag	1	1612522	6.2e-07	0	0	PASS			21	0.339	0.04	-0.03	4.67	0.15	0.597	0	75020	0	0	0	60004	0	0	0	29588	0	0	0	44870	0	0	0
21-44293045-A-G	21	44293045	rs1201657884	A	G	gnomAD Exomes	PASS	NA	ENST00000291582.6	AIRE	E383G	E383G	c.1148A>G	missense_variant			lof_flag	1	1612424	6.2e-07	0	0	PASS			14.8	0.207	0.03	-0.05	1.41	0.26	0.005	0	74994	0	0	0	59994	0	0	0	29590	0	0	0	44858	0	0	0
21-44293046-A-T	21	44293046		A	T	gnomAD Exomes	PASS	NA	ENST00000291582.6	AIRE	E383D	E383D	c.1149A>T	missense_variant			lof_flag	1	1611794	6.2e-07	0	0	PASS			8.07	0.399	0.04	0.01	1.15	0.26	0.171	0	74778	0	0	0	59968	0	0	0	29582	0	0	0	44820	0	0	0
21-44293048-C-G	21	44293048		C	G	gnomAD Exomes	PASS	NA	ENST00000291582.6	AIRE	P384R	P384R	c.1151C>G	missense_variant			lof_flag	1	1612524	6.2e-07	0	0	PASS			7.2	0.344	0.03	0.01	0.119	0.38	0.603	0	75030	0	0	0	60004	0	0	0	29584	0	0	0	44862	0	0	0
21-44293048-C-A	21	44293048	rs1469479088	C	A	gnomAD Exomes	PASS	NA	ENST00000291582.6	AIRE	P384H	P384H	c.1151C>A	missense_variant			lof_flag	6	1612406	3.72e-06	0	0	PASS	nfe	1.83e-06	6.53	0.308	0.01	0.01	0.119	0.54	0.751	0	74908	0	0	0	59984	0	0	0	29584	0	0	0	44874	0	0	0
21-44293048-C-T	21	44293048	rs1469479088	C	T	gnomAD Exomes	PASS	NA	ENST00000291582.6	AIRE	P384L	P384L	c.1151C>T	missense_variant	Uncertain significance	1037599	lof_flag	4	1612406	2.48e-06	0	0	PASS	nfe	2.8e-07	0.428	0.185	0.01	0.01	0.119	0.77	0.005	1	74908	0	0	1	59984	0	0	0	29584	0	0	0	44874	0	0	0
21-44293050-C-G	21	44293050	rs748929295	C	G	gnomAD Exomes	PASS	NA	ENST00000291582.6	AIRE	L385V	L385V	c.1153C>G	missense_variant			lof_flag	5	1612518	3.1e-06	0	0	PASS	eas	7.39e-06	1.44	0.167	0.01	0	0.212	0.23	0.021	0	75026	0	0	0	60000	0	0	0	29588	0	0	2	44868	0	0	0
21-44293050-CT-C	21	44293050		CT	C	gnomAD Exomes	PASS	NA	ENST00000291582.6	AIRE	L385Qfs*95	L385Qfs*95	c.1154del	frameshift_variant			lof_flag	1	1612518	6.2e-07	0	0	PASS			13.9		0.03	0.03	0.212			0	75026	0	0	0	60000	0	0	0	29588	0	0	0	44868	0	0	0
21-44293054-C-G	21	44293054		C	G	gnomAD Exomes	PASS	NA	ENST00000291582.6	AIRE	A386G	A386G	c.1157C>G	missense_variant			lof_flag	1	1612526	6.2e-07	0	0	PASS			6.16	0.175	0.2	0.08	1.63	0.32	0.025	0	75022	0	0	0	60008	0	0	0	29588	0	0	0	44874	0	0	0
21-44293055-C-CGGCATG	21	44293055	rs1840871452	C	CGGCATG	gnomAD Exomes	PASS	NA	ENST00000291582.6	AIRE	G387_M388dup	G387_M388dup	c.1160_1165dup	inframe_insertion			lof_flag	1	1612540	6.2e-07	0	0	PASS			0.923		0.07	-0.09	-5.17			0	75028	0	0	0	60012	0	0	0	29592	0	0	0	44872	0	0	0
21-44293056-G-C	21	44293056	rs540601109	G	C	gnomAD Exomes	PASS	NA	ENST00000291582.6	AIRE	G387R	G387R	c.1159G>C	missense_variant			lof_flag	3	1612372	1.86e-06	0	0	PASS	nfe	6.8e-07	7.75	0.417	0.02	-0.04	-0.177	0.01	0.275	0	74888	0	0	0	59980	0	0	0	29582	0	0	0	44882	0	0	0
21-44293056-G-A	21	44293056	rs540601109	G	A	gnomAD Exomes	PASS	NA	ENST00000291582.6	AIRE	G387S	G387S	c.1159G>A	missense_variant	Uncertain significance	2144572	lof_flag	3	1612490	1.86e-06	0	0	PASS			0.947	0.176	0.05	-0.05	-0.177	0.26	0.003	1	75010	0	0	0	60000	0	0	0	29582	0	0	0	44870	0	0	0
21-44293057-G-T	21	44293057	rs1467200153	G	T	gnomAD Exomes	PASS	NA	ENST00000291582.6	AIRE	G387V	G387V	c.1160G>T	missense_variant			lof_flag	2	1612342	1.24e-06	0	0	PASS			14.6	0.302	0.1	0.03	2.12	0.01	0.218	0	74884	0	0	0	59984	0	0	0	29584	0	0	0	44880	0	0	0
21-44293059-A-G	21	44293059		A	G	gnomAD Exomes	PASS	NA	ENST00000291582.6	AIRE	M388V	M388V	c.1162A>G	missense_variant			lof_flag	3	1612506	1.86e-06	0	0	PASS	nfe	2.8e-07	0.003	0.166	0.01	0.01	-3.75	0.8	0	0	75022	0	0	0	60004	0	0	0	29590	0	0	1	44862	0	0	0
21-44293060-T-TA	21	44293060	rs386833672	T	TA	gnomAD Exomes	PASS	NA	ENST00000291582.6	AIRE	M388Ifs*36	M388Ifs*36	c.1163_1164insA	frameshift_variant	Pathogenic	56221	lof_flag	24	1612362	1.49e-05	0	0	PASS	nfe	1.221e-05	18.1		0.04	-0.28	-1.47			0	74898	0	0	0	59984	0	0	0	29588	0	0	0	44876	0	0	1
21-44293060-T-C	21	44293060		T	C	gnomAD Exomes	PASS	NA	ENST00000291582.6	AIRE	M388T	M388T	c.1163T>C	missense_variant			lof_flag	1	1612480	6.2e-07	0	0	PASS			0.075	0.229	0.02	-0.02	-1.47	0.92	0	0	75020	0	0	0	60004	0	0	0	29588	0	0	0	44864	0	0	0
21-44293065-A-G	21	44293065	rs771790456	A	G	gnomAD Exomes	PASS	NA	ENST00000291582.6	AIRE	T390A	T390A	c.1168A>G	missense_variant	Conflicting interpretations of pathogenicity	566533	lof_flag	187	1612366	0.000115979	0	0	PASS	nfe	0.00013753	0.043	0.242	0.01	-0.01	-3.35	1	0	0	74908	0	0	0	59984	0	0	0	29586	0	0	0	44876	0	0	0
21-44293066-C-T	21	44293066	rs201491251	C	T	gnomAD Exomes	PASS	NA	ENST00000291582.6	AIRE	T390M	T390M	c.1169C>T	missense_variant	Conflicting interpretations of pathogenicity	648148	lof_flag	85	1612440	5.27e-05	0	0	PASS	amr	0.0006192	13.5	0.262	0.09	-0.05	2.88	0.05	0.288	4	75022	0	0	48	60008	0	0	0	29586	0	0	19	44870	0	0	2
21-44293068-A-G	21	44293068	rs760557732	A	G	gnomAD Exomes	PASS	NA	ENST00000291582.6	AIRE	T391A	T391A	c.1171A>G	missense_variant			lof_flag	12	1611530	7.45e-06	0	0	PASS	nfe	4.29e-06	0.01	0.229	0.03	-0.04	-2.65	1	0	1	74598	0	0	1	59924	0	0	0	29574	0	0	0	44820	0	0	0
21-44293071-C-G	21	44293071		C	G	gnomAD Exomes	PASS	NA	ENST00000291582.6	AIRE	L392V	L392V	c.1174C>G	missense_variant			lof_flag	1	1612444	6.2e-07	0	0	PASS			0.055	0.122	0	0	-0.105	1	0	0	75030	0	0	0	59998	0	0	0	29580	0	0	0	44868	0	0	0
21-44293072-T-C	21	44293072	rs554132699	T	C	gnomAD Exomes	PASS	NA	ENST00000291582.6	AIRE	L392P	L392P	c.1175T>C	missense_variant	Uncertain significance	2915592	lof_flag	16	1612364	9.92e-06	0	0	PASS	amr	0.0001409	13.4	0.271	0	0	0.282	0.12	0.276	0	75004	0	0	14	59998	0	0	1	29580	0	0	0	44864	0	0	0
21-44293074-G-T	21	44293074	rs765508721	G	T	gnomAD Exomes	PASS	NA	ENST00000291582.6	AIRE	V393F	V393F	c.1177G>T	missense_variant			lof_flag	1	1612362	6.2e-07	0	0	PASS			0.201	0.295	0.14	0.05	-2.17	0.09	0.06	0	75022	0	0	1	59992	0	0	0	29578	0	0	0	44862	0	0	0
21-44293075-T-C	21	44293075	rs2040559681	T	C	gnomAD Exomes	PASS	NA	ENST00000291582.6	AIRE	V393A	V393A	c.1178T>C	missense_variant			lof_flag	2	1612152	1.24e-06	0	0	PASS			6.93	0.188	0.01	-0.05	5.69	0.4	0.005	1	74878	0	0	0	59970	0	0	0	29576	0	0	0	44868	0	0	0
21-44293082-G-T	21	44293082		G	T	gnomAD Exomes	PASS	NA	ENST00000291582.6	AIRE	K395N	K395N	c.1185G>T	missense_variant			lof_flag	1	1611370	6.21e-07	0	0	PASS			10.6	0.315	0.19	0.06	0.087	0.04	0.055	0	75016	0	0	0	59914	0	0	0	29496	0	0	0	44860	0	0	1
21-44293083-C-G	21	44293083	rs752157686	C	G	gnomAD Exomes	PASS	NA	ENST00000291582.6	AIRE	H396D	H396D	c.1186C>G	missense_variant			lof_flag	1	1611450	6.21e-07	0	0	PASS			16.1	0.295	0.19	0.04	2.66	0.02	0.039	0	75014	0	0	0	59914	0	0	0	29500	0	0	0	44858	0	0	0
21-44293083-C-T	21	44293083		C	T	gnomAD Exomes	PASS	NA	ENST00000291582.6	AIRE	H396Y	H396Y	c.1186C>T	missense_variant			lof_flag	2	1611450	1.24e-06	0	0	PASS			10.4	0.265	0.01	0.01	2.66	0.11	0.255	0	75014	0	0	0	59914	0	0	0	29500	0	0	0	44858	0	0	0
21-44293083-C-A	21	44293083	rs752157686	C	A	gnomAD Exomes	PASS	NA	ENST00000291582.6	AIRE	H396N	H396N	c.1186C>A	missense_variant			lof_flag	4	1611450	2.48e-06	0	0	PASS	nfe	7.9e-07	9.61	0.167	0.01	0.01	2.66	0.1	0.001	0	75014	0	0	0	59914	0	0	0	29500	0	0	0	44858	0	0	0
21-44293090-C-G	21	44293090	rs754391375	C	G	gnomAD Exomes	PASS	NA	ENST00000291582.6	AIRE	P398R	P398R	c.1193C>G	missense_variant	Uncertain significance	2216186	lof_flag	12	1611086	7.45e-06	0	0	PASS	nfe	3.59e-06	5.46	0.32	0	-0.03	0.483	0.69	0.162	0	74898	0	0	0	59854	0	0	0	29472	0	0	1	44840	0	0	0
21-44293090-C-T	21	44293090	rs754391375	C	T	gnomAD Exomes	PASS	NA	ENST00000291582.6	AIRE	P398L	P398L	c.1193C>T	missense_variant	Uncertain significance	951516	lof_flag	34	1611086	2.11e-05	0	0	PASS	mid	0.00022597	3.54	0.185	0.01	-0.01	0.483	0.99	0	1	74898	0	0	1	59854	0	0	10	29472	0	0	0	44840	0	0	0
21-44293092-G-T	21	44293092	rs1369312833	G	T	gnomAD Exomes	PASS	NA	ENST00000291582.6	AIRE	A399S	A399S	c.1195G>T	missense_variant	Uncertain significance	2798180	lof_flag	2	1610878	1.24e-06	0	0	PASS	nfe	2.8e-07	6.53	0.297	0.24	0.09	1.03	0.15	0.097	0	75008	0	0	0	59828	0	0	0	29458	0	0	0	44814	0	0	0
21-44293093-C-A	21	44293093	rs747761045	C	A	gnomAD Exomes	PASS	NA	ENST00000291582.6	AIRE	A399D	A399D	c.1196C>A	missense_variant	Conflicting interpretations of pathogenicity	2194945	lof_flag	31	1610674	1.92e-05	0	0	PASS	eas	0.00044347	14.6	0.356	0.05	0.01	1.1	0.03	0.421	0	75008	0	0	0	59806	0	0	0	29452	0	0	28	44800	0	0	0
21-44293096-C-T	21	44293096	rs142366324	C	T	gnomAD Exomes	PASS	NA	ENST00000291582.6	AIRE	P400L	P400L	c.1199C>T	missense_variant	Benign/Likely benign	781596	lof_flag	712	1609840	0.00044228	3	0	PASS	afr	0.00430261	14.7	0.245	0.2	0.05	3.29	0.04	0.042	353	74986	1	0	100	59740	1	0	105	29418	1	0	1	44778	0	0	0
21-44293098-C-T	21	44293098		C	T	gnomAD Exomes	PASS	NA	ENST00000291582.6	AIRE	P401S	P401S	c.1201C>T	missense_variant			lof_flag	1	1609240	6.21e-07	0	0	PASS			8.91	0.336	0.1	0.04	1.72	0.11	0.202	0	74994	0	0	0	59622	0	0	0	29406	0	0	0	44752	0	0	0
21-44293099-CTTCTGCAGCCCCGCTGCCAGGGCTGGACTCCTCGGCCCTGCACCCCCTACTGTGTGTGGGTCCTGAGGGTCAGCAGGTGAGCGGGGAGTGGGGGTCAGGGTGGG-C	21	44293099	rs1568929576	CTTCTGCAGCCCCGCTGCCAGGGCTGGACTCCTCGGCCCTGCACCCCCTACTGTGTGTGGGTCCTGAGGGTCAGCAGGTGAGCGGGGAGTGGGGGTCAGGGTGGG	C	gnomAD Exomes	PASS	NA	ENST00000291582.6	AIRE	X401_splice	X401_splice	c.1203_1278+28del	splice_donor_variant	Likely pathogenic	847862	lof_flag	18	1609298	1.12e-05	0	0	PASS	amr	0.00019495	26.8			-0.69	5.58			0	74980	0	0	18	59632	0	0	0	29406	0	0	0	44758	0	0	0
21-44293104-G-A	21	44293104	rs543891914	G	A	gnomAD Exomes	PASS	NA	ENST00000291582.6	AIRE	A403T	A403T	c.1207G>A	missense_variant	Benign	528314	lof_flag	239	1608004	0.000148631	1	0	PASS	sas	0.00231862	3.09	0.074	0.07	0.02	-0.831	0.31	0.007	0	74970	0	0	0	59354	0	0	0	29340	0	0	0	44718	0	0	0
21-44293105-C-T	21	44293105		C	T	gnomAD Exomes	PASS	NA	ENST00000291582.6	AIRE	A403V	A403V	c.1208C>T	missense_variant			lof_flag	1	1607706	6.22e-07	0	0	PASS			11.4	0.145	0	-0.05	2.7	0.09	0.003	0	74986	0	0	0	59304	0	0	0	29332	0	0	0	44698	0	0	0
21-44293107-G-T	21	44293107		G	T	gnomAD Exomes	PASS	NA	ENST00000291582.6	AIRE	A404S	A404S	c.1210G>T	missense_variant			lof_flag	1	1607162	6.22e-07	0	0	PASS			8.25	0.155	0.02	0.01	-0.386	0.4	0.04	0	74970	0	0	0	59226	0	0	0	29326	0	0	0	44676	0	0	1
21-44293107-G-A	21	44293107	rs1340047804	G	A	gnomAD Exomes	PASS	NA	ENST00000291582.6	AIRE	A404T	A404T	c.1210G>A	missense_variant	Uncertain significance	1409553	lof_flag	44	1607044	2.74e-05	0	0	PASS	nfe	2.751e-05	11.1	0.163	0.04	0.01	-0.386	0.14	0.003	0	74848	0	0	0	59206	0	0	0	29326	0	0	0	44688	0	0	0
21-44293107-GC-G	21	44293107	rs2040560523	GC	G	gnomAD Exomes	PASS	NA	ENST00000291582.6	AIRE	P405Rfs*75	P405Rfs*75	c.1214del	frameshift_variant	Pathogenic	1455222	lof_flag	1	1607162	6.22e-07	0	0	PASS			16.4		0.05	-0.14	-0.386			0	74970	0	0	0	59226	0	0	0	29326	0	0	0	44676	0	0	0
21-44293109-CCCGCTGCCA-C	21	44293109		CCCGCTGCCA	C	gnomAD Exomes	PASS	NA	ENST00000291582.6	AIRE	P405_P407del	P405_P407del	c.1213_1221del	inframe_deletion			lof_flag	1	1606808	6.22e-07	0	0	PASS			9.11		0.02	0.01	-1.74			0	74964	0	0	0	59186	0	0	0	29312	0	0	0	44654	0	0	0
21-44293111-C-A	21	44293111	rs769719554	C	A	gnomAD Exomes	PASS	NA	ENST00000291582.6	AIRE	P405Q	P405Q	c.1214C>A	missense_variant	Uncertain significance	2180468	lof_flag	2	1605996	1.25e-06	0	0	PASS	eas	7.44e-06	18.6	0.361	0.01	0	5.63	0.1	0.997	0	74954	0	0	0	59078	0	0	0	29292	0	0	2	44584	0	0	0
21-44293111-C-G	21	44293111	rs769719554	C	G	gnomAD Exomes	PASS	NA	ENST00000291582.6	AIRE	P405R	P405R	c.1214C>G	missense_variant			lof_flag	5	1606002	3.11e-06	0	0	PASS	nfe	8e-07	18.6	0.418	0.01	0	5.63	0.12	0.997	0	74954	0	0	0	59078	0	0	1	29292	0	0	0	44590	0	0	0
21-44293111-C-T	21	44293111	rs769719554	C	T	gnomAD Exomes	PASS	NA	ENST00000291582.6	AIRE	P405L	P405L	c.1214C>T	missense_variant	Uncertain significance	947687	lof_flag	23	1605884	1.43e-05	0	0	PASS	afr	1.065e-05	19.9	0.441	0.01	0	5.63	0.05	0.995	3	74832	0	0	1	59058	0	0	0	29292	0	0	1	44602	0	0	1
21-44293113-C-G	21	44293113	rs764589497	C	G	gnomAD Exomes	PASS	NA	ENST00000291582.6	AIRE	L406V	L406V	c.1216C>G	missense_variant			lof_flag	1	1604576	6.23e-07	0	0	PASS			7.21	0.139	0.01	-0.02	1.58	0.11	0.003	0	74948	0	0	0	58812	0	0	0	29252	0	0	1	44530	0	0	0
21-44293120-G-A	21	44293120		G	A	gnomAD Exomes	PASS	NA	ENST00000291582.6	AIRE	G408E	G408E	c.1223G>A	missense_variant			lof_flag	3	1602428	1.87e-06	0	0	PASS	nfe	6.8e-07	5.98	0.296	0.09	0.02	-1.12	0.29	0.063	0	74898	0	0	0	58484	0	0	0	29226	0	0	0	44444	0	0	0
21-44293120-G-C	21	44293120	rs751963717	G	C	gnomAD Exomes	PASS	NA	ENST00000291582.6	AIRE	G408A	G408A	c.1223G>C	missense_variant	Uncertain significance	1055064	lof_flag	13	1602312	8.11e-06	0	0	PASS	nfe	5.02e-06	1.6	0.144	0.08	0.02	-1.12	0.67	0.007	0	74778	0	0	1	58464	0	0	0	29226	0	0	0	44456	0	0	0
21-44293120-GGCTGGA-G	21	44293120		GGCTGGA	G	gnomAD Exomes	PASS	NA	ENST00000291582.6	AIRE	L409_D410del	L409_D410del	c.1224_1229del	inframe_deletion			lof_flag	1	1602428	6.24e-07	0	0	PASS			12		0.02	-0.03	-1.12			0	74898	0	0	0	58484	0	0	0	29226	0	0	0	44444	0	0	0
21-44293123-T-A	21	44293123		T	A	gnomAD Exomes	PASS	NA	ENST00000291582.6	AIRE	L409Q	L409Q	c.1226T>A	missense_variant			lof_flag	1	1599470	6.25e-07	0	0	PASS			22.9	0.417	0	-0.05	0.947	0.04	0.993	0	74876	0	0	0	57974	0	0	0	29178	0	0	0	44312	0	0	0
21-44293125-G-T	21	44293125	rs200679646	G	T	gnomAD Exomes	PASS	NA	ENST00000291582.6	AIRE	D410Y	D410Y	c.1228G>T	missense_variant			lof_flag	2	1597430	1.25e-06	0	0	PASS			23.1	0.316	0.05	-0.11	4.75	0	0.615	0	74846	0	0	0	57640	0	0	0	29150	0	0	0	44190	0	0	0
21-44293125-G-A	21	44293125		G	A	gnomAD Exomes	PASS	NA	ENST00000291582.6	AIRE	D410N	D410N	c.1228G>A	missense_variant			lof_flag	1	1597430	6.26e-07	0	0	PASS			16.4	0.264	0	-0.04	4.75	0.05	0.19	0	74846	0	0	0	57640	0	0	0	29150	0	0	0	44190	0	0	0
21-44293126-A-ACTCCTCGGCCCTGCACCCCCTT	21	44293126	rs2146383561	A	ACTCCTCGGCCCTGCACCCCCTT	gnomAD Exomes	PASS	NA	ENST00000291582.6	AIRE	C419Lfs*12	C419Lfs*12	c.1250_1251insTCTCCTCGGCCCTGCACCCCCT	frameshift_variant	Pathogenic	1456179	lof_flag	1	1596540	6.26e-07	0	0	PASS			24.3		0.06	-0.26	6.15			0	74734	0	0	0	57516	0	0	0	29146	0	0	0	44134	0	0	0
21-44293127-C-G	21	44293127		C	G	gnomAD Exomes	PASS	NA	ENST00000291582.6	AIRE	D410E	D410E	c.1230C>G	missense_variant			lof_flag	1	1593702	6.27e-07	0	0	PASS			0.063	0.196	0.01	-0.03	-1.05	0.32	0.003	0	74800	0	0	0	57074	0	0	0	29098	0	0	0	44080	0	0	0
21-44293129-C-T	21	44293129	rs768086611	C	T	gnomAD Exomes	PASS	NA	ENST00000291582.6	AIRE	S411F	S411F	c.1232C>T	missense_variant			lof_flag	45	1593792	2.82e-05	0	0	PASS	nfe	1.978e-05	14.7	0.243	0.01	0	6.85	0.07	0.11	1	74674	0	0	1	57120	0	0	0	29104	0	0	0	44084	0	0	8
21-44293132-C-T	21	44293132	rs368331265	C	T	gnomAD Exomes	PASS	NA	ENST00000291582.6	AIRE	S412L	S412L	c.1235C>T	missense_variant	Uncertain significance	1028224	lof_flag	106	1589818	6.67e-05	0	0	PASS	sas	0.00016896	22.7	0.302	0	-0.05	1.89	0.01	0.971	4	74668	0	0	1	56602	0	0	1	29014	0	0	0	43888	0	0	18
21-44293134-G-A	21	44293134	rs267606154	G	A	gnomAD Exomes	PASS	NA	ENST00000291582.6	AIRE	A413T	A413T	c.1237G>A	missense_variant			lof_flag	15	1589922	9.43e-06	0	0	PASS	sas	9.6e-05	11.4	0.17	0.01	-0.01	0.442	0.22	0.01	0	74712	0	0	0	56570	0	0	0	29026	0	0	0	43908	0	0	0
21-44293137-C-A	21	44293137		C	A	gnomAD Exomes	PASS	NA	ENST00000291582.6	AIRE	L414M	L414M	c.1240C>A	missense_variant			lof_flag	1	1586922	6.3e-07	0	0	PASS			21.3	0.426	0	0	3.44	0.01	0.879	0	74656	0	0	0	56124	0	0	0	28936	0	0	0	43734	0	0	0
21-44293140-C-T	21	44293140	rs752398254	C	T	gnomAD Exomes	PASS	NA	ENST00000291582.6	AIRE	H415Y	H415Y	c.1243C>T	missense_variant	Uncertain significance	648061	lof_flag	4	1585050	2.52e-06	0	0	PASS	amr	5.94e-06	10.4	0.275	0.01	-0.02	1.48	0.11	0.043	0	74502	0	0	2	55848	0	0	0	28912	0	0	0	43708	0	0	0
21-44293141-A-G	21	44293141	rs149609996	A	G	gnomAD Exomes	PASS	NA	ENST00000291582.6	AIRE	H415R	H415R	c.1244A>G	missense_variant	Uncertain significance	664176	lof_flag	228	1583906	0.000143948	0	0	PASS	mid	0.00244155	0.403	0.264	0.02	-0.01	0.23	1	0	0	74462	0	0	16	55676	0	0	4	28904	0	0	0	43630	0	0	0
21-44293141-A-AC	21	44293141	rs786204567	A	AC	gnomAD Exomes	PASS	NA	ENST00000291582.6	AIRE	L417Pfs*7	L417Pfs*7	c.1249dup	frameshift_variant	Pathogenic/Likely pathogenic	188935	lof_flag	24	1583788	1.52e-05	0	0	PASS	nfe	1.393e-05	22.4		0	-0.25	0.23			0	74340	0	0	0	55656	0	0	0	28904	0	0	0	43642	0	0	0
21-44293141-AC-A	21	44293141		AC	A	gnomAD Exomes	PASS	NA	ENST00000291582.6	AIRE	L417Yfs*63	L417Yfs*63	c.1249del	frameshift_variant			lof_flag	10	1583906	6.31e-06	0	0	PASS	nfe	4.34e-06	21.1		0.02	-0.08	0.23			0	74462	0	0	0	55676	0	0	0	28904	0	0	0	43630	0	0	0
21-44293142-C-A	21	44293142	rs1382432783	C	A	gnomAD Exomes	PASS	NA	ENST00000291582.6	AIRE	H415Q	H415Q	c.1245C>A	missense_variant			lof_flag	1	1582802	6.32e-07	0	0	PASS			4.12	0.149	0.02	-0.02	0.068	0.27	0.011	1	74538	0	0	0	55604	0	0	0	28864	0	0	0	43620	0	0	0
21-44293143-C-T	21	44293143	rs199621393	C	T	gnomAD Exomes	PASS	NA	ENST00000291582.6	AIRE	P416S	P416S	c.1246C>T	missense_variant	Uncertain significance	1047504	lof_flag	6	1582518	3.79e-06	0	0	PASS	afr	1.068e-05	20.6	0.505	0.01	0	6.87	0.01	0.994	3	74556	0	0	0	55536	0	0	0	28886	0	0	0	43576	0	0	0
21-44293143-C-A	21	44293143		C	A	gnomAD Exomes	PASS	NA	ENST00000291582.6	AIRE	P416T	P416T	c.1246C>A	missense_variant			lof_flag	1	1582518	6.32e-07	0	0	PASS			20	0.579	0.03	0	6.87	0	0.996	0	74556	0	0	0	55536	0	0	0	28886	0	0	0	43576	0	0	0
21-44293144-C-A	21	44293144	rs2040561149	C	A	gnomAD Exomes	PASS	NA	ENST00000291582.6	AIRE	P416H	P416H	c.1247C>A	missense_variant			lof_flag	1	1581926	6.32e-07	0	0	PASS			22.2	0.569	0.05	0.01	8.58	0	0.997	0	74526	0	0	0	55438	0	0	0	28856	0	0	1	43560	0	0	0
21-44293146-C-A	21	44293146	rs1248107084	C	A	gnomAD Exomes	PASS	NA	ENST00000291582.6	AIRE	L417I	L417I	c.1249C>A	missense_variant	Uncertain significance	1428026	lof_flag	1	1580848	6.33e-07	0	0	PASS			21.1	0.422	0.02	0.01	3.31	0.03	0.938	0	74502	0	0	0	55338	0	0	0	28846	0	0	0	43508	0	0	0
21-44293146-C-G	21	44293146	rs1248107084	C	G	gnomAD Exomes	PASS	NA	ENST00000291582.6	AIRE	L417V	L417V	c.1249C>G	missense_variant			lof_flag	7	1580730	4.43e-06	0	0	PASS	nfe	2.5e-06	20.2	0.41	0.02	0	3.31	0.01	0.938	0	74380	0	0	0	55318	0	0	0	28846	0	0	0	43520	0	0	0
21-44293149-C-A	21	44293149		C	A	gnomAD Exomes	PASS	NA	ENST00000291582.6	AIRE	L418M	L418M	c.1252C>A	missense_variant			lof_flag	1	1579096	6.33e-07	0	0	PASS			16.3	0.316	0.09	-0.05	2.26	0.06	0.564	0	74454	0	0	0	55066	0	0	0	28812	0	0	0	43434	0	0	0
21-44293149-CTG-C	21	44293149	rs759281545	CTG	C	gnomAD Exomes	PASS	NA	ENST00000291582.6	AIRE	V420Gfs*3	V420Gfs*3	c.1259_1260del	frameshift_variant	Pathogenic	1401394	lof_flag	3	1579096	1.9e-06	0	0	PASS	nfe	6.9e-07	24.7		0.13	-0.12	2.26			0	74454	0	0	0	55066	0	0	0	28812	0	0	0	43434	0	0	0
21-44293150-T-C	21	44293150	rs746833159	T	C	gnomAD Exomes	PASS	NA	ENST00000291582.6	AIRE	L418P	L418P	c.1253T>C	missense_variant			lof_flag	2	1577088	1.27e-06	0	0	PASS	sas	3.82e-06	17.4	0.377	0.03	0	2.89	0.05	0.003	0	74366	0	0	0	54850	0	0	0	28804	0	0	0	43346	0	0	0
21-44293152-T-A	21	44293152		T	A	gnomAD Exomes	PASS	NA	ENST00000291582.6	AIRE	C419S	C419S	c.1255T>A	missense_variant			lof_flag	1	1576356	6.34e-07	0	0	PASS			14	0.216	0.12	0.04	0.23	0.46	0	0	74306	0	0	0	54808	0	0	0	28780	0	0	0	43298	0	0	0
21-44293156-T-C	21	44293156		T	C	gnomAD Exomes	PASS	NA	ENST00000291582.6	AIRE	V420A	V420A	c.1259T>C	missense_variant			lof_flag	3	1573610	1.91e-06	0	0	PASS	sas	3.83e-06	1.76	0.189	0.08	0.01	-0.129	0.72	0	0	74322	0	0	0	54418	0	0	0	28734	0	0	0	43198	0	0	0
21-44293158-G-T	21	44293158	rs781218872	G	T	gnomAD Exomes	PASS	NA	ENST00000291582.6	AIRE	G421C	G421C	c.1261G>T	missense_variant			lof_flag	6	1568470	3.83e-06	0	0	PASS	nfe	1.87e-06	21.5	0.386	0.09	-0.05	1.71	0.01	0.533	0	74210	0	0	0	53912	0	0	0	28664	0	0	0	42936	0	0	0
21-44293159-G-A	21	44293159		G	A	gnomAD Exomes	PASS	NA	ENST00000291582.6	AIRE	G421D	G421D	c.1262G>A	missense_variant			lof_flag	1	1568610	6.38e-07	0	0	PASS			16.9	0.347	0	0.02	1.21	0.03	0.143	0	74244	0	0	0	53918	0	0	0	28654	0	0	0	42948	0	0	0
21-44293159-G-C	21	44293159		G	C	gnomAD Exomes	PASS	NA	ENST00000291582.6	AIRE	G421A	G421A	c.1262G>C	missense_variant			lof_flag	1	1568610	6.38e-07	0	0	PASS			12.2	0.281	0	0.01	1.21	0.08	0.039	0	74244	0	0	0	53918	0	0	0	28654	0	0	1	42948	0	0	0
21-44293160-TC-T	21	44293160	rs764878471	TC	T	gnomAD Exomes	PASS	NA	ENST00000291582.6	AIRE	P422Lfs*58	P422Lfs*58	c.1265del	frameshift_variant	Pathogenic	265456	lof_flag	47	1568558	3e-05	0	0	PASS	nfe	3.132e-05	23.1		0.03	-0.21	0.237			0	74118	0	0	0	53904	0	0	0	28646	0	0	0	42976	0	0	0
21-44293164-G-A	21	44293164		G	A	gnomAD Exomes	PASS	NA	ENST00000291582.6	AIRE	E423K	E423K	c.1267G>A	missense_variant			lof_flag	2	1566292	1.28e-06	0	0	PASS	nfe	2.9e-07	23.2	0.503	0.02	-0.08	6.86	0.02	0.219	0	74170	0	0	0	53626	0	0	0	28604	0	0	0	42824	0	0	0
21-44293168-G-A	21	44293168	rs1208287091	G	A	gnomAD Exomes	PASS	NA	ENST00000291582.6	AIRE	G424D	G424D	c.1271G>A	missense_variant	Uncertain significance	954121	lof_flag	9	1561660	5.76e-06	0	0	PASS	nfe	3.68e-06	24	0.481	0	0.01	2.31	0.01	0.96	0	74070	0	0	0	53158	0	0	0	28524	0	0	0	42594	0	0	0
21-44293170-C-A	21	44293170		C	A	gnomAD Exomes	PASS	NA	ENST00000291582.6	AIRE	Q425K	Q425K	c.1273C>A	missense_variant			lof_flag	1	1560312	6.41e-07	0	0	PASS			24.7	0.387	0.86	0.55	6.94	0.02	0.018	0	74044	0	0	0	53012	0	0	0	28474	0	0	0	42518	0	0	0
21-44293170-C-T	21	44293170	rs1601969308	C	T	gnomAD Exomes	PASS	NA	ENST00000291582.6	AIRE	Q425*	Q425*	c.1273C>T	stop_gained	Pathogenic	648772	lof_flag	8	1560312	5.13e-06	0	0	PASS	nfe	2.99e-06	48		0.04	-0.2	6.94			0	74044	0	0	0	53012	0	0	0	28474	0	0	0	42518	0	0	0
21-44293174-AG-A	21	44293174	rs996389327	AG	A	gnomAD Exomes	PASS	NA	ENST00000291582.6	AIRE	c.1278+1del		c.1278+1del	frameshift_variant	Likely pathogenic	370984	lof_flag	3	1555702	1.93e-06	0	0	PASS	afr	1.08e-05	36		0.9	-0.69	1.69			3	73786	0	0	0	52544	0	0	0	28420	0	0	0	42280	0	0	0
21-44293176-G-A	21	44293176	rs1184559866	G	A	gnomAD Exomes	PASS	NA	ENST00000291582.6	AIRE	X426_splice	X426_splice	c.1278+1G>A	splice_donor_variant	Likely pathogenic	1068340	lof_flag	4	1554140	2.57e-06	0	0	PASS	amr	6.33e-06	34		0.9	-0.64	8.61			0	73746	0	0	2	52414	0	0	0	28394	0	0	0	42220	0	0	0
21-44293177-T-C	21	44293177		T	C	gnomAD Exomes	PASS	NA	ENST00000291582.6	AIRE	c.1278+2T>C		c.1278+2T>C	splice_donor_variant			lof_flag	1	1553028	6.44e-07	0	0	PASS			33		0.87	-0.63	6.23			0	73720	0	0	0	52328	0	0	0	28364	0	0	0	42146	0	0	0
21-44293791-C-A	21	44293791		C	A	gnomAD Exomes	PASS	NA	ENST00000291582.6	AIRE	N427K	N427K	c.1281C>A	missense_variant			lof_flag	1	1596288	6.26e-07	0	0	PASS			1.29	0.271	0	-0.01	0.706	0.59	0.007	0	74908	0	0	0	59966	0	0	0	29550	0	0	0	44868	0	0	0
21-44293793-T-C	21	44293793		T	C	gnomAD Exomes	PASS	NA	ENST00000291582.6	AIRE	L428P	L428P	c.1283T>C	missense_variant			lof_flag	1	1596328	6.26e-07	0	0	PASS			4.35	0.227	0	-0.01	0.223	0.37	0	0	74904	0	0	0	59960	0	0	0	29550	0	0	0	44872	0	0	0
21-44293795-G-A	21	44293795		G	A	gnomAD Exomes	PASS	NA	ENST00000291582.6	AIRE	A429T	A429T	c.1285G>A	missense_variant			lof_flag	1	1596340	6.26e-07	0	0	PASS			10.2	0.143	0	0	1.21	0.23	0.005	0	74904	0	0	0	59966	0	0	0	29550	0	0	0	44868	0	0	0
21-44293795-G-T	21	44293795	rs763544499	G	T	gnomAD Exomes	PASS	NA	ENST00000291582.6	AIRE	A429S	A429S	c.1285G>T	missense_variant	Uncertain significance	1984430	lof_flag	6	1596340	3.76e-06	0	0	PASS	nfe	1.83e-06	8.28	0.269	0	0	1.21	0.33	0.057	0	74904	0	0	0	59966	0	0	0	29550	0	0	0	44868	0	0	0
21-44293799-C-T	21	44293799	rs751271727	C	T	gnomAD Exomes	PASS	NA	ENST00000291582.6	AIRE	P430L	P430L	c.1289C>T	missense_variant	Uncertain significance	1054956	lof_flag	41	1596350	2.57e-05	0	0	PASS	nfe	2.586e-05	8.54	0.135	0	-0.01	1.52	0.32	0.001	0	74794	0	0	0	59952	0	0	0	29554	0	0	0	44876	0	0	0
21-44293804-G-T	21	44293804	rs1296392334	G	T	gnomAD Exomes	PASS	NA	ENST00000291582.6	AIRE	A432S	A432S	c.1294G>T	missense_variant			lof_flag	19	1596524	1.19e-05	0	0	PASS	nfe	1.03e-05	22.4	0.389	0	0	8.2	0.29	0.957	0	74912	0	0	0	59970	0	0	0	29554	0	0	0	44866	0	0	0
21-44293805-C-CA	21	44293805	rs763695515	C	CA	gnomAD Exomes	PASS	NA	ENST00000291582.6	AIRE	R433Afs*71	R433Afs*71	c.1295_1296insA	frameshift_variant	Pathogenic/Likely pathogenic	585381	lof_flag	6	1596422	3.76e-06	0	0	PASS	amr	5.53e-06	27.1		0.05	0.01	6.5			0	74790	0	0	2	59948	0	0	0	29554	0	0	0	44878	0	0	0
21-44293805-C-T	21	44293805	rs531220961	C	T	gnomAD Exomes	PASS	NA	ENST00000291582.6	AIRE	A432V	A432V	c.1295C>T	missense_variant	Uncertain significance	1421295	lof_flag	57	1596540	3.57e-05	0	0	PASS	nfe	3.261e-05	22.5	0.393	0	0	6.5	0.1	0.986	1	74912	0	0	0	59968	0	0	0	29554	0	0	0	44866	0	0	0
21-44293807-C-T	21	44293807	rs750167585	C	T	gnomAD Exomes	PASS	NA	ENST00000291582.6	AIRE	R433C	R433C	c.1297C>T	missense_variant			lof_flag	10	1596460	6.26e-06	0	0	PASS	amr	1.328e-05	21.2	0.508	0.01	0	1.64	0.05	0.53	1	74782	0	0	3	59952	0	0	0	29556	0	0	0	44878	0	0	0
21-44293808-G-A	21	44293808	rs376768936	G	A	gnomAD Exomes	PASS	NA	ENST00000291582.6	AIRE	R433H	R433H	c.1298G>A	missense_variant	Uncertain significance	2075793	lof_flag	54	1596600	3.38e-05	0	0	PASS	amr	5.44e-05	21.4	0.356	0	0	5.44	0.01	0.29	1	74904	0	0	7	59972	0	0	0	29554	0	0	2	44864	0	0	0
21-44293811-G-T	21	44293811		G	T	gnomAD Exomes	PASS	NA	ENST00000291582.6	AIRE	C434F	C434F	c.1301G>T	missense_variant			lof_flag	1	1596668	6.26e-07	0	0	PASS			23.3	0.805	0	0	8.29	0	0.726	0	74908	0	0	0	59978	0	0	0	29556	0	0	0	44866	0	0	0
21-44293812-C-G	21	44293812	rs370969296	C	G	gnomAD Exomes	PASS	NA	ENST00000291582.6	AIRE	C434W	C434W	c.1302C>G	missense_variant	Uncertain significance	2795952	lof_flag	1	1596656	6.26e-07	0	0	PASS			22.6	0.693	0.01	-0.03	0.27	0	0.936	0	74906	0	0	0	59976	0	0	0	29558	0	0	0	44868	0	0	0
21-44293812-C-A	21	44293812	rs370969296	C	A	gnomAD Exomes	PASS	NA	ENST00000291582.6	AIRE	C434*	C434*	c.1302C>A	stop_gained	Pathogenic	2737003	lof_flag	3	1596656	1.88e-06	0	0	PASS	nfe	2.8e-07	37		0	0	0.27			0	74906	0	0	0	59976	0	0	0	29558	0	0	1	44868	0	0	0
21-44293813-G-T	21	44293813	rs373993732	G	T	gnomAD Exomes	PASS	NA	ENST00000291582.6	AIRE	G435W	G435W	c.1303G>T	missense_variant			lof_flag	1	1596698	6.26e-07	0	0	PASS			23.3	0.547	0	0	2.09	0.01	0.978	0	74912	0	0	1	59972	0	0	0	29558	0	0	0	44866	0	0	0
21-44293813-G-A	21	44293813	rs373993732	G	A	gnomAD Exomes	PASS	NA	ENST00000291582.6	AIRE	G435R	G435R	c.1303G>A	missense_variant	Likely benign	528307	lof_flag	119	1596698	7.45e-05	0	0	PASS	afr	0.00093944	23.4	0.505	0.44	0.22	2.09	0.02	0.806	85	74912	0	0	5	59972	0	0	0	29558	0	0	3	44866	0	0	0
21-44293814-G-A	21	44293814	rs1172245008	G	A	gnomAD Exomes	PASS	NA	ENST00000291582.6	AIRE	G435E	G435E	c.1304G>A	missense_variant			lof_flag	3	1596618	1.88e-06	0	0	PASS	afr	1.065e-05	23.1	0.52	0	0	8.29	0	0.573	3	74782	0	0	0	59954	0	0	0	29556	0	0	0	44880	0	0	0
21-44293816-G-T	21	44293816	rs748444068	G	T	gnomAD Exomes	PASS	NA	ENST00000291582.6	AIRE	V436L	V436L	c.1306G>T	missense_variant			lof_flag	3	1596794	1.88e-06	0	0	PASS	amr	5.53e-06	21.7	0.493	0	-0.01	5.42	0.01	0.137	0	74922	0	0	2	59976	0	0	0	29560	0	0	0	44868	0	0	0
21-44293816-G-A	21	44293816	rs748444068	G	A	gnomAD Exomes	PASS	NA	ENST00000291582.6	AIRE	V436M	V436M	c.1306G>A	missense_variant			lof_flag	5	1596794	3.13e-06	0	0	PASS	amr	5.53e-06	23.7	0.566	0	0	5.42	0	0.768	0	74922	0	0	2	59976	0	0	0	29560	0	0	0	44868	0	0	0
21-44293816-G-C	21	44293816	rs748444068	G	C	gnomAD Exomes	PASS	NA	ENST00000291582.6	AIRE	V436L	V436L	c.1306G>C	missense_variant			lof_flag	6	1596676	3.76e-06	0	0	PASS	afr	1.065e-05	21.8	0.493	0	0	5.42	0.01	0.137	3	74800	0	0	0	59956	0	0	0	29560	0	0	0	44880	0	0	0
21-44293817-T-C	21	44293817	rs747377103	T	C	gnomAD Exomes	PASS	NA	ENST00000291582.6	AIRE	V436A	V436A	c.1307T>C	missense_variant			lof_flag	1	1596576	6.26e-07	0	0	PASS			22.5	0.556	0	-0.01	4.33	0.03	0.137	0	74872	0	0	0	59962	0	0	0	29556	0	0	0	44860	0	0	0
21-44293820-G-A	21	44293820		G	A	gnomAD Exomes	PASS	NA	ENST00000291582.6	AIRE	C437Y	C437Y	c.1310G>A	missense_variant	Uncertain significance	2845448	lof_flag	1	1596828	6.26e-07	0	0	PASS			24	0.713	0	0	8.25	0	0.726	0	74914	0	0	0	59980	0	0	0	29562	0	0	0	44864	0	0	0
21-44293822-G-A	21	44293822	rs553396434	G	A	gnomAD Exomes	PASS	NA	ENST00000291582.6	AIRE	G438R	G438R	c.1312G>A	missense_variant	Uncertain significance	1343475	lof_flag	80	1596824	5.01e-05	0	0	PASS	amr	0.00033153	23	0.332	0.03	0.02	3.74	0.39	0.933	3	74904	0	0	28	59976	0	0	0	29560	0	0	3	44868	0	0	8
21-44293822-GGAGAT-G	21	44293822		GGAGAT	G	gnomAD Exomes	PASS	NA	ENST00000291582.6	AIRE	D439Yfs*63	D439Yfs*63	c.1314_1318del	frameshift_variant			lof_flag	1	1596824	6.26e-07	0	0	PASS			26.9		0	-0.04	3.74			0	74904	0	0	0	59976	0	0	0	29560	0	0	0	44868	0	0	0
21-44293825-G-C	21	44293825	rs760012106	G	C	gnomAD Exomes	PASS	NA	ENST00000291582.6	AIRE	D439H	D439H	c.1315G>C	missense_variant			lof_flag	2	1596904	1.25e-06	0	0	PASS	nfe	2.8e-07	23.1	0.372	0	0	5.36	0.01	0.685	0	74912	0	0	0	59976	0	0	0	29560	0	0	0	44870	0	0	0
21-44293825-G-T	21	44293825		G	T	gnomAD Exomes	PASS	NA	ENST00000291582.6	AIRE	D439Y	D439Y	c.1315G>T	missense_variant			lof_flag	1	1596904	6.26e-07	0	0	PASS			23.3	0.49	0	-0.01	5.36	0.01	0.817	0	74912	0	0	0	59976	0	0	0	29560	0	0	0	44870	0	0	0
21-44293825-G-A	21	44293825		G	A	gnomAD Exomes	PASS	NA	ENST00000291582.6	AIRE	D439N	D439N	c.1315G>A	missense_variant			lof_flag	1	1596904	6.26e-07	0	0	PASS			17.1	0.168	0	0.01	5.36	0.12	0.007	0	74912	0	0	0	59976	0	0	0	29560	0	0	0	44870	0	0	0
21-44293827-T-G	21	44293827	rs1474485684	T	G	gnomAD Exomes	PASS	NA	ENST00000291582.6	AIRE	D439E	D439E	c.1317T>G	missense_variant	Uncertain significance	2179044	lof_flag	5	1596812	3.13e-06	0	0	PASS	nfe	1.24e-06	6.62	0.378	0.01	-0.05	-1.14	0.03	0.183	0	74786	0	0	0	59954	0	0	0	29562	0	0	0	44878	0	0	0
21-44293829-G-T	21	44293829		G	T	gnomAD Exomes	PASS	NA	ENST00000291582.6	AIRE	G440V	G440V	c.1319G>T	missense_variant			lof_flag	1	1596954	6.26e-07	0	0	PASS			22.2	0.315	0	-0.01	5.37	0.01	0.454	0	74912	0	0	0	59974	0	0	0	29566	0	0	0	44864	0	0	0
21-44293830-T-TACGG	21	44293830		T	TACGG	gnomAD Exomes	PASS	NA	ENST00000291582.6	AIRE	V443Gfs*62	V443Gfs*62	c.1324_1327dup	frameshift_variant			lof_flag	1	1596898	6.26e-07	0	0	PASS			15.8		0	0	-0.967			0	74904	0	0	0	59972	0	0	0	29566	0	0	0	44856	0	0	0
21-44293830-TACGGAC-T	21	44293830		TACGGAC	T	gnomAD Exomes	PASS	NA	ENST00000291582.6	AIRE	T441_D442del	T441_D442del	c.1321_1326del	inframe_deletion			lof_flag	1	1596898	6.26e-07	0	0	PASS			13.5		0	-0.01	-0.967			0	74904	0	0	0	59972	0	0	0	29566	0	0	0	44856	0	0	0
21-44293831-A-C	21	44293831	rs768250058	A	C	gnomAD Exomes	PASS	NA	ENST00000291582.6	AIRE	T441P	T441P	c.1321A>C	missense_variant			lof_flag	2	1596916	1.25e-06	0	0	PASS	nfe	2.8e-07	3.46	0.405	0	-0.01	-3.73	0.05	0.276	0	74902	0	0	0	59976	0	0	0	29566	0	0	0	44858	0	0	0
21-44293832-C-T	21	44293832	rs72650677	C	T	gnomAD Exomes	PASS	NA	ENST00000291582.6	AIRE	T441M	T441M	c.1322C>T	missense_variant	Conflicting interpretations of pathogenicity	35660	lof_flag	2545	1596942	0.00159367	6	0	PASS	sas	0.00232095	12.8	0.568	0	0	1.26	0.02	0.244	28	74912	0	0	35	59966	0	0	98	29566	0	0	1	44854	0	0	6
21-44293835-A-G	21	44293835	rs767085354	A	G	gnomAD Exomes	PASS	NA	ENST00000291582.6	AIRE	D442G	D442G	c.1325A>G	missense_variant			lof_flag	2	1596978	1.25e-06	0	0	PASS	nfe	2.8e-07	18.7	0.37	0.01	-0.05	3.38	0.13	0.318	0	74912	0	0	0	59968	0	0	0	29570	0	0	0	44858	0	0	0
21-44293836-C-G	21	44293836	rs750033525	C	G	gnomAD Exomes	PASS	NA	ENST00000291582.6	AIRE	D442E	D442E	c.1326C>G	missense_variant			lof_flag	16	1596872	1e-05	0	0	PASS	nfe	8.03e-06	0.021	0.178	0	-0.01	-1.4	0.47	0.013	0	74782	0	0	0	59954	0	0	0	29570	0	0	0	44878	0	0	0
21-44293837-G-A	21	44293837	rs557522986	G	A	gnomAD Exomes	PASS	NA	ENST00000291582.6	AIRE	V443M	V443M	c.1327G>A	missense_variant	Likely benign	573365	lof_flag	107	1596998	6.7e-05	0	0	PASS	amr	0.00038773	10.8	0.282	0	0	0.937	0.13	0.323	13	74900	0	0	32	59966	0	0	0	29570	0	0	1	44866	0	0	0
21-44293837-G-T	21	44293837	rs557522986	G	T	gnomAD Exomes	PASS	NA	ENST00000291582.6	AIRE	V443L	V443L	c.1327G>T	missense_variant			lof_flag	2	1596880	1.25e-06	0	0	PASS	nfe	2.8e-07	4.41	0.173	0	0	0.937	0.79	0.005	0	74778	0	0	0	59946	0	0	0	29570	0	0	0	44878	0	0	0
21-44293838-T-A	21	44293838		T	A	gnomAD Exomes	PASS	NA	ENST00000291582.6	AIRE	V443E	V443E	c.1328T>A	missense_variant			lof_flag	1	1597010	6.26e-07	0	0	PASS			5.2	0.413	0	0	-0.051	0.06	0.15	0	74908	0	0	0	59976	0	0	0	29568	0	0	0	44862	0	0	0
21-44293840-C-G	21	44293840	rs1221626097	C	G	gnomAD Exomes	PASS	NA	ENST00000291582.6	AIRE	L444V	L444V	c.1330C>G	missense_variant			lof_flag	1	1596998	6.26e-07	0	0	PASS			20	0.443	0	-0.01	2.63	0.02	0.991	0	74910	0	0	0	59972	0	0	0	29568	0	0	1	44866	0	0	0
21-44293841-T-C	21	44293841	rs1245820796	T	C	gnomAD Exomes	PASS	NA	ENST00000291582.6	AIRE	L444P	L444P	c.1331T>C	missense_variant			lof_flag	1	1597016	6.26e-07	0	0	PASS			22.9	0.695	0	0	3.39	0.01	0.998	0	74914	0	0	0	59972	0	0	0	29570	0	0	0	44860	0	0	0
21-44293843-C-G	21	44293843		C	G	gnomAD Exomes	PASS	NA	ENST00000291582.6	AIRE	R445G	R445G	c.1333C>G	missense_variant			lof_flag	1	1596992	6.26e-07	0	0	PASS			20.2	0.525	0	-0.02	1.95	0.32	0.627	0	74902	0	0	0	59968	0	0	0	29566	0	0	0	44864	0	0	0
21-44293843-C-T	21	44293843	rs921069738	C	T	gnomAD Exomes	PASS	NA	ENST00000291582.6	AIRE	R445W	R445W	c.1333C>T	missense_variant	Uncertain significance	838942	lof_flag	17	1596874	1.06e-05	0	0	PASS	afr	1.065e-05	22.4	0.441	0	-0.01	1.95	0.18	0.936	3	74780	0	0	0	59948	0	0	0	29566	0	0	0	44876	0	0	0
21-44293844-G-A	21	44293844	rs753878067	G	A	gnomAD Exomes	PASS	NA	ENST00000291582.6	AIRE	R445Q	R445Q	c.1334G>A	missense_variant	Uncertain significance	572197	lof_flag	64	1596882	4.01e-05	0	0	PASS	nfe	3.857e-05	22.1	0.344	0	0	6.54	0.29	0.493	2	74780	0	0	1	59950	0	0	0	29566	0	0	2	44872	0	0	0
21-44293847-GTACTCAC-G	21	44293847		GTACTCAC	G	gnomAD Exomes	PASS	NA	ENST00000291582.6	AIRE	T447Afs*31	T447Afs*31	c.1339_1345del	frameshift_variant			lof_flag	1	1596986	6.26e-07	0	0	PASS			25.1		0	-0.01	8.27			0	74898	0	0	0	59968	0	0	0	29570	0	0	0	44862	0	0	0
21-44293850-C-G	21	44293850	rs754936533	C	G	gnomAD Exomes	PASS	NA	ENST00000291582.6	AIRE	T447S	T447S	c.1340C>G	missense_variant			lof_flag	10	1596850	6.26e-06	0	0	PASS	sas	4.37e-05	5.2	0.22	0	-0.01	3.15	0.54	0.001	0	74784	0	0	0	59938	0	0	0	29564	0	0	0	44880	0	0	0
21-44293855-T-C	21	44293855	rs957681340	T	C	gnomAD Exomes	PASS	NA	ENST00000291582.6	AIRE	C449R	C449R	c.1345T>C	missense_variant	Uncertain significance	377458	lof_flag	10	1596718	6.26e-06	0	0	PASS	afr	6.25e-05	22.3	0.788	0	0	5.97	0	0.109	9	74776	0	0	1	59930	0	0	0	29564	0	0	0	44876	0	0	0
21-44293855-T-G	21	44293855		T	G	gnomAD Exomes	PASS	NA	ENST00000291582.6	AIRE	C449G	C449G	c.1345T>G	missense_variant			lof_flag	1	1596836	6.26e-07	0	0	PASS			21.9	0.727	0	0	5.97	0	0.024	0	74898	0	0	0	59950	0	0	0	29564	0	0	0	44864	0	0	0
21-44293856-G-A	21	44293856		G	A	gnomAD Exomes	PASS	NA	ENST00000291582.6	AIRE	C449Y	C449Y	c.1346G>A	missense_variant			lof_flag	1	1596874	6.26e-07	0	0	PASS			22	0.785	0	0	8.14	0	0.259	0	74882	0	0	0	59958	0	0	0	29568	0	0	0	44866	0	0	0
21-44293856-GCGCCGCT-G	21	44293856		GCGCCGCT	G	gnomAD Exomes	PASS	NA	ENST00000291582.6	AIRE	C449Wfs*29	C449Wfs*29	c.1347_1353del	frameshift_variant			lof_flag	1	1596874	6.26e-07	0	0	PASS			25.6		0	-0.01	8.14			0	74882	0	0	0	59958	0	0	0	29568	0	0	0	44866	0	0	0
21-44293857-C-A	21	44293857		C	A	gnomAD Exomes	PASS	NA	ENST00000291582.6	AIRE	C449*	C449*	c.1347C>A	stop_gained			lof_flag	3	1596874	1.88e-06	0	0	PASS	nfe	6.8e-07	37		0.01	-0.01	0.251			0	74910	0	0	0	59956	0	0	0	29566	0	0	0	44870	0	0	0
21-44293858-G-A	21	44293858	rs758446796	G	A	gnomAD Exomes	PASS	NA	ENST00000291582.6	AIRE	A450T	A450T	c.1348G>A	missense_variant	Uncertain significance	971786	lof_flag	47	1596668	2.94e-05	0	0	PASS	eas	5.79e-05	16.5	0.354	0	0	5.31	0.31	0.08	5	74774	0	0	0	59928	0	0	0	29562	0	0	6	44878	0	0	0
21-44293858-G-T	21	44293858	rs758446796	G	T	gnomAD Exomes	PASS	NA	ENST00000291582.6	AIRE	A450S	A450S	c.1348G>T	missense_variant			lof_flag	1	1596784	6.26e-07	0	0	PASS			15	0.313	0	0	5.31	0.47	0.131	0	74896	0	0	1	59948	0	0	0	29562	0	0	0	44864	0	0	0
21-44293859-C-T	21	44293859	rs991692150	C	T	gnomAD Exomes	PASS	NA	ENST00000291582.6	AIRE	A450V	A450V	c.1349C>T	missense_variant			lof_flag	2	1596822	1.25e-06	0	0	PASS			15.3	0.285	0	0	6.43	0.39	0.012	1	74912	0	0	0	59956	0	0	0	29556	0	0	0	44862	0	0	0
21-44293861-G-A	21	44293861	rs143059175	G	A	gnomAD Exomes	PASS	NA	ENST00000291582.6	AIRE	A451T	A451T	c.1351G>A	missense_variant	Uncertain significance	2076122	lof_flag	43	1596602	2.69e-05	0	0	PASS	sas	0.00014509	14.7	0.295	0	0	6.37	0.38	0.14	0	74770	0	0	2	59918	0	0	0	29558	0	0	0	44872	0	0	0
21-44293865-C-A	21	44293865		C	A	gnomAD Exomes	PASS	NA	ENST00000291582.6	AIRE	A452D	A452D	c.1355C>A	missense_variant			lof_flag	1	1596844	6.26e-07	0	0	PASS			21.9	0.649	0	0	8.22	0.01	0.261	0	74912	0	0	0	59952	0	0	0	29554	0	0	0	44868	0	0	0
21-44293865-C-T	21	44293865		C	T	gnomAD Exomes	PASS	NA	ENST00000291582.6	AIRE	A452V	A452V	c.1355C>T	missense_variant			lof_flag	1	1596844	6.26e-07	0	0	PASS			18.3	0.575	0.03	0.01	8.22	0.09	0.133	0	74912	0	0	0	59952	0	0	0	29554	0	0	0	44868	0	0	0
21-44293865-C-G	21	44293865		C	G	gnomAD Exomes	PASS	NA	ENST00000291582.6	AIRE	A452G	A452G	c.1355C>G	missense_variant			lof_flag	2	1596844	1.25e-06	0	0	PASS	nfe	2.8e-07	21.4	0.437	0	-0.01	8.22	0.03	0.133	0	74912	0	0	0	59952	0	0	0	29554	0	0	0	44868	0	0	0
21-44293868-T-A	21	44293868		T	A	gnomAD Exomes	PASS	NA	ENST00000291582.6	AIRE	F453Y	F453Y	c.1358T>A	missense_variant			lof_flag	1	1596676	6.26e-07	0	0	PASS			21.5	0.561	0	0	5.88	0.11	0.063	1	74892	0	0	0	59942	0	0	0	29552	0	0	0	44862	0	0	0
21-44293873-T-C	21	44293873	rs1364863167	T	C	gnomAD Exomes	PASS	NA	ENST00000291582.6	AIRE	W455R	W455R	c.1363T>C	missense_variant			lof_flag	9	1596460	5.64e-06	0	0	PASS	sas	5.14e-05	16.2	0.452	0.01	0	2.13	0.21	0	0	74886	0	0	0	59946	0	0	0	29550	0	0	0	44862	0	0	0
21-44293873-T-A	21	44293873		T	A	gnomAD Exomes	PASS	NA	ENST00000291582.6	AIRE	W455R	W455R	c.1363T>A	missense_variant			lof_flag	1	1596460	6.26e-07	0	0	PASS			19.7	0.452	0.78	0.26	2.13	0.21	0	0	74886	0	0	0	59946	0	0	0	29550	0	0	0	44862	0	0	0
21-44293874-G-A	21	44293874	rs1427144374	G	A	gnomAD Exomes	PASS	NA	ENST00000291582.6	AIRE	W455*	W455*	c.1364G>A	stop_gained	Pathogenic	2580374	lof_flag	2	1596404	1.25e-06	0	0	PASS	afr	4.44e-06	45		0.07	0.03	4.14			2	74774	0	0	0	59918	0	0	0	29552	0	0	0	44874	0	0	0
21-44293875-G-A	21	44293875	rs1555873118	G	A	gnomAD Exomes	PASS	NA	ENST00000291582.6	AIRE	W455*	W455*	c.1365G>A	stop_gained	Pathogenic	446815	lof_flag	1	1596512	6.26e-07	0	0	PASS			44		0.01	0	6.32			0	74896	0	0	0	59938	0	0	0	29550	0	0	0	44862	0	0	0
21-44293876-C-T	21	44293876	rs1433571125	C	T	gnomAD Exomes	PASS	NA	ENST00000291582.6	AIRE	R456C	R456C	c.1366C>T	missense_variant	Uncertain significance	2179522	lof_flag	7	1596570	4.38e-06	0	0	PASS	nfe	7.9e-07	23.2	0.654	0.01	0	5.36	0.03	0.183	0	74900	0	0	0	59944	0	0	0	29548	0	0	1	44864	0	0	2
21-44293877-G-T	21	44293877		G	T	gnomAD Exomes	PASS	NA	ENST00000291582.6	AIRE	R456L	R456L	c.1367G>T	missense_variant			lof_flag	1	1596344	6.26e-07	0	0	PASS			13.5	0.422	0	0	0.85	0.28	0.02	0	74890	0	0	0	59932	0	0	0	29546	0	0	0	44856	0	0	0
21-44293877-G-A	21	44293877	rs554954634	G	A	gnomAD Exomes	PASS	NA	ENST00000291582.6	AIRE	R456H	R456H	c.1367G>A	missense_variant	Uncertain significance	971203	lof_flag	53	1596344	3.32e-05	0	0	PASS	afr	4.38e-05	12.2	0.175	0	0	0.85	0.51	0	7	74890	0	0	1	59932	0	0	0	29546	0	0	0	44856	0	0	0
21-44293880-G-T	21	44293880		G	T	gnomAD Exomes	PASS	NA	ENST00000291582.6	AIRE	C457F	C457F	c.1370G>T	missense_variant			lof_flag	1	1596686	6.26e-07	0	0	PASS			23.2	0.816	0.01	0	8.23	0.01	0.125	0	74892	0	0	0	59936	0	0	0	29546	0	0	0	44860	0	0	1
21-44293880-G-A	21	44293880	rs373383785	G	A	gnomAD Exomes	PASS	NA	ENST00000291582.6	AIRE	C457Y	C457Y	c.1370G>A	missense_variant	Uncertain significance	387341	lof_flag	40	1596568	2.51e-05	0	0	PASS	nfe	7.9e-07	23.2	0.83	0	0	8.23	0.01	0.364	0	74770	0	0	0	59916	0	0	34	29546	0	0	0	44872	0	0	0
21-44293883-A-G	21	44293883	rs1601969955	A	G	gnomAD Exomes	PASS	NA	ENST00000291582.6	AIRE	H458R	H458R	c.1373A>G	missense_variant	Uncertain significance	661505	lof_flag	2	1596562	1.25e-06	0	0	PASS			19.7	0.568	0	-0.01	4.32	0.08	0	1	74858	0	0	0	59926	0	0	0	29546	0	0	0	44838	0	0	0
21-44293885-T-C	21	44293885		T	C	gnomAD Exomes	PASS	NA	ENST00000291582.6	AIRE	F459L	F459L	c.1375T>C	missense_variant			lof_flag	1	1596766	6.26e-07	0	0	PASS			22.4	0.454	0	0	4.34	0.06	0	0	74894	0	0	0	59938	0	0	0	29546	0	0	0	44854	0	0	0
21-44293887-C-G	21	44293887		C	G	gnomAD Exomes	PASS	NA	ENST00000291582.6	AIRE	F459L	F459L	c.1377C>G	missense_variant			lof_flag	1	1596804	6.26e-07	0	0	PASS			16.1	0.402	0	-0.01	0.261	0.06	0	1	74908	0	0	0	59946	0	0	0	29546	0	0	0	44858	0	0	0
21-44293888-C-T	21	44293888	rs55840791	C	T	gnomAD Exomes	PASS	NA	ENST00000291582.6	AIRE	P460S	P460S	c.1378C>T	missense_variant			lof_flag	11	1596786	6.89e-06	0	0	PASS	eas	0.000137	19.6	0.677	0	0	5.46	0.06	0.537	0	74904	0	0	0	59938	0	0	0	29548	0	0	11	44862	0	0	0
21-44293889-C-T	21	44293889		C	T	gnomAD Exomes	PASS	NA	ENST00000291582.6	AIRE	P460L	P460L	c.1379C>T	missense_variant			lof_flag	3	1596812	1.88e-06	0	0	PASS	nfe	2.8e-07	23.1	0.611	0	0	8.32	0	0.656	0	74906	0	0	0	59944	0	0	0	29546	0	0	0	44862	0	0	0
21-44293892-C-A	21	44293892		C	A	gnomAD Exomes	PASS	NA	ENST00000291582.6	AIRE	A461D	A461D	c.1382C>A	missense_variant			lof_flag	2	1596722	1.25e-06	0	0	PASS	nfe	2.8e-07	3.21	0.239	0	0	-0.106	0.26	0.047	0	74908	0	0	0	59942	0	0	0	29544	0	0	0	44858	0	0	0
21-44293894-G-T	21	44293894		G	T	gnomAD Exomes	PASS	NA	ENST00000291582.6	AIRE	G462C	G462C	c.1384G>T	missense_variant			lof_flag	1	1596634	6.26e-07	0	0	PASS			18.5	0.249	0	-0.01	2.07	0.04	0.001	0	74876	0	0	0	59928	0	0	0	29544	0	0	0	44854	0	0	0
21-44293894-G-A	21	44293894	rs540790785	G	A	gnomAD Exomes	PASS	NA	ENST00000291582.6	AIRE	G462S	G462S	c.1384G>A	missense_variant	Uncertain significance	2139326	lof_flag	33	1596516	2.07e-05	0	0	PASS	nfe	1.298e-05	12.2	0.272	0	0	2.07	0.4	0	3	74754	0	0	1	59908	0	0	1	29544	0	0	1	44866	0	0	0
21-44293894-G-C	21	44293894	rs540790785	G	C	gnomAD Exomes	PASS	NA	ENST00000291582.6	AIRE	G462R	G462R	c.1384G>C	missense_variant	Uncertain significance	2766163	lof_flag	32	1596634	2e-05	0	0	PASS	nfe	1.883e-05	14.5	0.306	0	-0.01	2.07	0.21	0.058	0	74876	0	0	0	59928	0	0	0	29544	0	0	0	44854	0	0	0
21-44293897-A-C	21	44293897		A	C	gnomAD Exomes	PASS	NA	ENST00000291582.6	AIRE	T463P	T463P	c.1387A>C	missense_variant			lof_flag	1	1596156	6.27e-07	0	0	PASS			1.33	0.184	0	0.01	-2.64	0.28	0	0	74704	0	0	0	59884	0	0	0	29540	0	0	0	44816	0	0	0
21-44293897-A-T	21	44293897		A	T	gnomAD Exomes	PASS	NA	ENST00000291582.6	AIRE	T463S	T463S	c.1387A>T	missense_variant	Uncertain significance	2188355	lof_flag	2	1596156	1.25e-06	0	0	PASS	nfe	2.8e-07	0.052	0.258	0	-0.01	-2.64	0.74	0	0	74704	0	0	0	59884	0	0	0	29540	0	0	0	44816	0	0	0
21-44293897-A-G	21	44293897	rs766317830	A	G	gnomAD Exomes	PASS	NA	ENST00000291582.6	AIRE	T463A	T463A	c.1387A>G	missense_variant			lof_flag	1	1596156	6.27e-07	0	0	PASS			0.041	0.261	0	-0.01	-2.64	1	0	0	74704	0	0	0	59884	0	0	0	29540	0	0	0	44816	0	0	0
21-44293897-AC-A	21	44293897		AC	A	gnomAD Exomes	PASS	NA	ENST00000291582.6	AIRE	S464Pfs*16	S464Pfs*16	c.1389del	frameshift_variant			lof_flag	1	1596156	6.27e-07	0	0	PASS			22.8		0	-0.02	-2.64			0	74704	0	0	0	59884	0	0	0	29540	0	0	0	44816	0	0	0
21-44293898-C-G	21	44293898		C	G	gnomAD Exomes	PASS	NA	ENST00000291582.6	AIRE	T463S	T463S	c.1388C>G	missense_variant			lof_flag	1	1596714	6.26e-07	0	0	PASS			1.55	0.249	0	-0.01	0.597	0.74	0	0	74900	0	0	0	59940	0	0	0	29542	0	0	0	44862	0	0	0
21-44293900-T-C	21	44293900	rs1320735277	T	C	gnomAD Exomes	PASS	NA	ENST00000291582.6	AIRE	S464P	S464P	c.1390T>C	missense_variant	Uncertain significance	2457204	lof_flag	6	1596530	3.76e-06	0	0	PASS	nfe	1.83e-06	1.22	0.197	0	-0.01	0.244	0.3	0	0	74822	0	0	0	59934	0	0	0	29536	0	0	0	44850	0	0	0
21-44293901-C-T	21	44293901	rs559428418	C	T	gnomAD Exomes	PASS	NA	ENST00000291582.6	AIRE	S464F	S464F	c.1391C>T	missense_variant	Likely benign	1038850	lof_flag	42	1596692	2.63e-05	1	0	PASS	sas	0.0003219	11.3	0.322	0	-0.01	0.026	0.05	0.053	0	74898	0	0	0	59940	0	0	0	29536	0	0	0	44860	0	0	0
21-44293903-C-T	21	44293903	rs370070250	C	T	gnomAD Exomes	PASS	NA	ENST00000291582.6	AIRE	R465W	R465W	c.1393C>T	missense_variant	Uncertain significance	1809875	lof_flag	17	1596530	1.06e-05	0	0	PASS	amr	1.329e-05	16.7	0.325	0	0	1.27	0.06	0.253	0	74778	0	0	3	59918	0	0	0	29536	0	0	2	44860	0	0	0
21-44293904-G-C	21	44293904		G	C	gnomAD Exomes	PASS	NA	ENST00000291582.6	AIRE	R465P	R465P	c.1394G>C	missense_variant	Uncertain significance	2849400	lof_flag	1	1596582	6.26e-07	0	0	PASS			17	0.352	0	0	-0.025	0.04	0.113	0	74880	0	0	0	59928	0	0	0	29536	0	0	0	44848	0	0	0
21-44293904-G-A	21	44293904	rs139835427	G	A	gnomAD Exomes	PASS	NA	ENST00000291582.6	AIRE	R465Q	R465Q	c.1394G>A	missense_variant	Likely benign	950611	lof_flag	69	1596582	4.32e-05	0	0	PASS	afr	0.00013309	12.8	0.184	0	0	-0.025	0.13	0.003	16	74880	0	0	0	59928	0	0	0	29536	0	0	0	44848	0	0	33
21-44293906-C-T	21	44293906	rs1411629170	C	T	gnomAD Exomes	PASS	NA	ENST00000291582.6	AIRE	P466S	P466S	c.1396C>T	missense_variant	Uncertain significance	1034462	lof_flag	1	1596590	6.26e-07	0	0	PASS			10.4	0.181	0.01	0.01	3.17	0.15	0	0	74888	0	0	0	59928	0	0	0	29532	0	0	0	44858	0	0	0
21-44293909-G-C	21	44293909	rs202018301	G	C	gnomAD Exomes	PASS	NA	ENST00000291582.6	AIRE	G467R	G467R	c.1399G>C	missense_variant	Likely pathogenic	969976	DN	112	1596318	7.02e-05	0	0	PASS	nfe	7.915e-05	21.8	0.469	0	0	5.35	0.08	0.345	1	74714	0	0	0	59900	0	0	0	29530	0	0	0	44864	0	0	0
21-44293909-G-T	21	44293909	rs202018301	G	T	gnomAD Exomes	PASS	NA	ENST00000291582.6	AIRE	G467W	G467W	c.1399G>T	missense_variant			lof_flag	3	1596436	1.88e-06	0	0	PASS	nfe	6.8e-07	25.9	0.623	0	0	5.35	0	0.775	0	74836	0	0	0	59920	0	0	0	29530	0	0	0	44852	0	0	0
21-44293909-G-A	21	44293909	rs202018301	G	A	gnomAD Exomes	PASS	NA	ENST00000291582.6	AIRE	G467R	G467R	c.1399G>A	missense_variant	Likely pathogenic	657295	DN	66	1596436	4.13e-05	0	0	PASS	amr	0.0001154	22.1	0.447	0	-0.02	5.35	0.08	0.345	3	74836	0	0	12	59920	0	0	0	29530	0	0	0	44852	0	0	0
21-44293910-G-C	21	44293910		G	C	gnomAD Exomes	PASS	NA	ENST00000291582.6	AIRE	G467A	G467A	c.1400G>C	missense_variant	Uncertain significance	2417110	lof_flag	1	1596504	6.26e-07	0	0	PASS			24.4	0.318	0.13	-0.12	6.43	0.06	0.003	0	74870	0	0	0	59916	0	0	0	29528	0	0	0	44862	0	0	0
21-44293911-G-A	21	44293911	rs1469386000	G	A	gnomAD Exomes	PASS	NA	ENST00000291582.6	AIRE	X467_splice	X467_splice	c.1400+1G>A	splice_donor_variant	Likely pathogenic	1501432	lof_flag	1	1596400	6.26e-07	0	0	PASS			33		0.99	-0.84	8.21			0	74848	0	0	0	59900	0	0	0	29526	0	0	1	44854	0	0	0
21-44293911-G-GT	21	44293911		G	GT	gnomAD Exomes	PASS	NA	ENST00000291582.6	AIRE	c.1400+2dup		c.1400+2dup	splice_donor_variant			lof_flag	1	1596400	6.26e-07	0	0	PASS			27.3		0.85	-0.81	8.21			0	74848	0	0	0	59900	0	0	0	29526	0	0	0	44854	0	0	0
21-44294400-G-A	21	44294400	rs1471741201	G	A	gnomAD Exomes	PASS	NA	ENST00000291582.6	AIRE	X467_splice	X467_splice	c.1401-1G>A	splice_acceptor_variant	Likely pathogenic	2744468	lof_flag	1	1566806	6.38e-07	0	0	PASS			27.7		0.94	-0.63	8.24			0	74254	0	0	0	55482	0	0	0	28888	0	0	0	43340	0	0	0
21-44294402-A-T	21	44294402		A	T	gnomAD Exomes	PASS	NA	ENST00000291582.6	AIRE	T468S	T468S	c.1402A>T	missense_variant			lof_flag	1	1567882	6.38e-07	0	0	PASS			0.333	0.159	0	0	-0.119	0.73	0.018	0	74136	0	0	0	55772	0	0	0	28896	0	0	0	43418	0	0	0
21-44294402-A-G	21	44294402		A	G	gnomAD Exomes	PASS	NA	ENST00000291582.6	AIRE	T468A	T468A	c.1402A>G	missense_variant			lof_flag	1	1567882	6.38e-07	0	0	PASS			0.822	0.215	0	-0.1	-0.119	0.87	0	0	74136	0	0	0	55772	0	0	1	28896	0	0	0	43418	0	0	0
21-44294403-C-T	21	44294403	rs775349581	C	T	gnomAD Exomes	PASS	NA	ENST00000291582.6	AIRE	T468M	T468M	c.1403C>T	missense_variant	Uncertain significance	576252	lof_flag	49	1568422	3.12e-05	0	0	PASS	eas	9.09e-05	13.1	0.25	0.01	0	2.18	0.1	0.125	5	74300	0	0	1	55868	0	0	0	28894	0	0	8	43426	0	0	1
21-44294406-G-A	21	44294406	rs1171160847	G	A	gnomAD Exomes	PASS	NA	ENST00000291582.6	AIRE	G469D	G469D	c.1406G>A	missense_variant			lof_flag	1	1571944	6.36e-07	0	0	PASS			0.26	0.283	0.04	0.06	-1.12	0.35	0.04	0	74372	0	0	0	56336	0	0	0	28932	0	0	1	43584	0	0	0
21-44294411-C-T	21	44294411	rs74203920	C	T	gnomAD Exomes	PASS	NA	ENST00000291582.6	AIRE	R471C	R471C	c.1411C>T	missense_variant	Benign/Likely benign	128332	lof_flag	20106	1574200	0.0127722	175	0	PASS	nfe	0.0144466	22.2	0.563	0.08	0.04	6.6	0.04	0.649	151	74440	0	0	231	56744	2	0	143	28958	0	0	9	43708	0	0	1845
21-44294411-C-A	21	44294411	rs74203920	C	A	gnomAD Exomes	PASS	NA	ENST00000291582.6	AIRE	R471S	R471S	c.1411C>A	missense_variant			lof_flag	1	1574400	6.35e-07	0	0	PASS			14.8	0.492	0.02	-0.03	6.6	0.04	0.199	0	74440	0	0	0	56748	0	0	0	28968	0	0	1	43708	0	0	0
21-44294412-G-C	21	44294412	rs373237600	G	C	gnomAD Exomes	PASS	NA	ENST00000291582.6	AIRE	R471P	R471P	c.1412G>C	missense_variant			lof_flag	1	1575444	6.35e-07	0	0	PASS			19.8	0.546	0.21	0.12	1.65	0.04	0.005	0	74408	0	0	0	56898	0	0	0	28984	0	0	0	43696	0	0	0
21-44294412-G-A	21	44294412	rs373237600	G	A	gnomAD Exomes	PASS	NA	ENST00000291582.6	AIRE	R471H	R471H	c.1412G>A	missense_variant	Uncertain significance	2196827	lof_flag	31	1575322	1.97e-05	1	0	PASS	nfe	1.311e-05	19.5	0.425	0.07	-0.05	1.65	0.08	0.649	1	74286	0	0	0	56878	0	0	0	28984	0	0	2	43708	0	0	0
21-44294414-T-C	21	44294414	rs1308110649	T	C	gnomAD Exomes	PASS	NA	ENST00000291582.6	AIRE	C472R	C472R	c.1414T>C	missense_variant			lof_flag	4	1575566	2.54e-06	0	0	PASS	sas	3.82e-06	22.4	0.786	0	0.02	5.99	0	0.231	0	74364	0	0	0	56936	0	0	0	28996	0	0	1	43664	0	0	0
21-44294415-G-A	21	44294415	rs1369334124	G	A	gnomAD Exomes	PASS	NA	ENST00000291582.6	AIRE	C472Y	C472Y	c.1415G>A	missense_variant	Uncertain significance	1977736	lof_flag	1	1576990	6.34e-07	0	0	PASS			23.8	0.818	0.02	0.04	8.28	0	0.641	0	74494	0	0	0	57052	0	0	0	29024	0	0	0	43792	0	0	0
21-44294418-G-C	21	44294418	rs750662701	G	C	gnomAD Exomes	PASS	NA	ENST00000291582.6	AIRE	R473T	R473T	c.1418G>C	missense_variant	Uncertain significance	970171	lof_flag	6	1578968	3.8e-06	0	0	PASS	nfe	8e-07	10.1	0.373	0.01	-0.03	0.898	0.12	0.058	0	74600	0	0	0	57342	0	0	0	29040	0	0	0	43900	0	0	0
21-44294418-G-A	21	44294418	rs750662701	G	A	gnomAD Exomes	PASS	NA	ENST00000291582.6	AIRE	R473K	R473K	c.1418G>A	missense_variant	Uncertain significance	1422715	lof_flag	9	1578852	5.7e-06	0	0	PASS	nfe	2.49e-06	4.39	0.207	0.01	0.02	0.898	1	0	1	74478	0	0	1	57322	0	0	0	29040	0	0	0	43912	0	0	0
21-44294419-A-C	21	44294419		A	C	gnomAD Exomes	PASS	NA	ENST00000291582.6	AIRE	R473S	R473S	c.1419A>C	missense_variant			lof_flag	1	1576836	6.34e-07	0	0	PASS			5.1	0.295	0	-0.05	-1.88	0.11	0.039	0	74280	0	0	0	57102	0	0	0	28998	0	0	0	43656	0	0	0
21-44294420-T-A	21	44294420		T	A	gnomAD Exomes	PASS	NA	ENST00000291582.6	AIRE	S474T	S474T	c.1420T>A	missense_variant			lof_flag	2	1577172	1.27e-06	0	0	PASS	nfe	2.8e-07	10.4	0.207	0.01	0.01	0.869	0.1	0.027	0	74336	0	0	0	57160	0	0	0	28994	0	0	0	43642	0	0	0
21-44294421-C-T	21	44294421		C	T	gnomAD Exomes	PASS	NA	ENST00000291582.6	AIRE	S474F	S474F	c.1421C>T	missense_variant			lof_flag	1	1579226	6.33e-07	0	0	PASS			19.1	0.288	0.01	-0.04	4.58	0.08	0.001	0	74582	0	0	0	57396	0	0	0	29050	0	0	0	43850	0	0	0
21-44294425-C-G	21	44294425	rs766724253	C	G	gnomAD Exomes	PASS	NA	ENST00000291582.6	AIRE	C475W	C475W	c.1425C>G	missense_variant			lof_flag	1	1578848	6.33e-07	0	0	PASS			23.2	0.721	0	-0.07	2.04	0	0.994	0	74512	0	0	0	57332	0	0	0	29012	0	0	0	43754	0	0	0
21-44294426-T-C	21	44294426	rs2040584363	T	C	gnomAD Exomes	PASS	NA	ENST00000291582.6	AIRE	S476P	S476P	c.1426T>C	missense_variant			lof_flag	3	1578026	1.9e-06	0	0	PASS	nfe	2.8e-07	20.9	0.438	0	0.01	-0.104	0.02	0.462	0	74334	0	0	1	57282	0	0	0	29014	0	0	0	43658	0	0	0
21-44294427-C-T	21	44294427	rs754217318	C	T	gnomAD Exomes	PASS	NA	ENST00000291582.6	AIRE	S476L	S476L	c.1427C>T	missense_variant	Uncertain significance	1520314	lof_flag	15	1578792	9.5e-06	0	0	PASS	nfe	6.2e-06	14.2	0.309	0.02	-0.04	2.64	0.05	0.035	0	74360	0	0	2	57346	0	0	0	29018	0	0	0	43720	0	0	0
21-44294427-C-A	21	44294427		C	A	gnomAD Exomes	PASS	NA	ENST00000291582.6	AIRE	S476*	S476*	c.1427C>A	stop_gained			lof_flag	1	1578912	6.33e-07	0	0	PASS			37		0.02	-0.1	2.64			0	74482	0	0	0	57366	0	0	0	29018	0	0	0	43708	0	0	0
21-44294429-G-A	21	44294429	rs866898746	G	A	gnomAD Exomes	PASS	NA	ENST00000291582.6	AIRE	G477R	G477R	c.1429G>A	missense_variant			lof_flag	2	1580378	1.27e-06	0	0	PASS	nfe	2.8e-07	10.9	0.193	0	0.03	1.24	0.26	0.024	0	74624	0	0	0	57586	0	0	0	29036	0	0	0	43876	0	0	0
21-44294432-G-T	21	44294432		G	T	gnomAD Exomes	PASS	NA	ENST00000291582.6	AIRE	D478Y	D478Y	c.1432G>T	missense_variant			lof_flag	1	1578874	6.33e-07	0	0	PASS			22.4	0.543	0.02	-0.07	6.58	0	0.176	0	74476	0	0	0	57434	0	0	0	29004	0	0	0	43702	0	0	0
21-44294433-A-ACGTGAC	21	44294433	rs1344234129	A	ACGTGAC	gnomAD Exomes	PASS	NA	ENST00000291582.6	AIRE	V479_T480dup	V479_T480dup	c.1435_1440dup	inframe_insertion			lof_flag	17	1575562	1.08e-05	0	0	PASS	nfe	8.86e-06	11.3		0	0.01	4.42			0	74144	0	0	0	57080	0	0	0	28938	0	0	0	43410	0	0	0
21-44294435-G-A	21	44294435	rs371876095	G	A	gnomAD Exomes	PASS	NA	ENST00000291582.6	AIRE	V479M	V479M	c.1435G>A	missense_variant	Uncertain significance	2052251	lof_flag	144	1577434	9.13e-05	0	0	PASS	nfe	8.415e-05	0.002	0.395	0.03	-0.06	-3.45	0.13	0	7	74322	0	0	3	57252	0	0	0	28976	0	0	2	43576	0	0	0
21-44294435-G-C	21	44294435	rs371876095	G	C	gnomAD Exomes	PASS	NA	ENST00000291582.6	AIRE	V479L	V479L	c.1435G>C	missense_variant			lof_flag	2	1577554	1.27e-06	0	0	PASS			0.001	0.37	0.04	-0.04	-3.45	0.34	0	0	74444	0	0	0	57272	0	0	0	28976	0	0	0	43564	0	0	0
21-44294436-T-A	21	44294436	rs753216627	T	A	gnomAD Exomes	PASS	NA	ENST00000291582.6	AIRE	V479E	V479E	c.1436T>A	missense_variant			lof_flag	30	1577226	1.9e-05	0	0	PASS	eas	0.00047644	1.3	0.184	0	0.01	0.126	1	0.007	0	74390	0	0	0	57278	0	0	0	28974	0	0	29	43516	0	0	0
21-44294438-ACCCCAGCCCCTGTGGAGGGGGTGCTGGC-A	21	44294438	rs1268377224	ACCCCAGCCCCTGTGGAGGGGGTGCTGGC	A	gnomAD Exomes	PASS	NA	ENST00000291582.6	AIRE	V484Pfs*28	V484Pfs*28	c.1449_1476del	frameshift_variant	Pathogenic	2757391	lof_flag	1	1573144	6.36e-07	0	0	PASS			25.1		0	0.06	1.86			0	74160	0	0	0	56760	0	0	0	28886	0	0	0	43192	0	0	0
21-44294438-A-G	21	44294438		A	G	gnomAD Exomes	PASS	NA	ENST00000291582.6	AIRE	T480A	T480A	c.1438A>G	missense_variant	Uncertain significance	2198208	lof_flag	2	1573154	1.27e-06	0	0	PASS			3.04	0.085	0.02	-0.06	1.86	1	0	0	74160	0	0	0	56760	0	0	0	28886	0	0	1	43192	0	0	0
21-44294439-C-T	21	44294439		C	T	gnomAD Exomes	PASS	NA	ENST00000291582.6	AIRE	T480I	T480I	c.1439C>T	missense_variant			lof_flag	1	1577094	6.34e-07	0	0	PASS			3.15	0.148	0.01	0.01	0.434	0.14	0.017	0	74432	0	0	0	57310	0	0	0	28964	0	0	0	43554	0	0	0
21-44294439-C-A	21	44294439		C	A	gnomAD Exomes	PASS	NA	ENST00000291582.6	AIRE	T480N	T480N	c.1439C>A	missense_variant			lof_flag	1	1577092	6.34e-07	0	0	PASS			0.824	0.092	0	0.02	0.434	0.35	0.011	0	74432	0	0	0	57308	0	0	0	28964	0	0	0	43554	0	0	0
21-44294441-C-T	21	44294441	rs1000007126	C	T	gnomAD Exomes	PASS	NA	ENST00000291582.6	AIRE	P481S	P481S	c.1441C>T	missense_variant			lof_flag	22	1578136	1.39e-05	0	0	PASS	nfe	1.117e-05	8.11	0.225	0	0.02	0.478	0.26	0.946	1	74454	0	0	1	57406	0	0	0	28988	0	0	0	43752	0	0	0
21-44294442-C-A	21	44294442		C	A	gnomAD Exomes	PASS	NA	ENST00000291582.6	AIRE	P481Q	P481Q	c.1442C>A	missense_variant			lof_flag	1	1576038	6.35e-07	0	0	PASS			9.17	0.266	0	0.01	-0.525	0.21	0.983	0	74426	0	0	0	57148	0	0	0	28934	0	0	1	43468	0	0	0
21-44294442-C-T	21	44294442	rs1451239285	C	T	gnomAD Exomes	PASS	NA	ENST00000291582.6	AIRE	P481L	P481L	c.1442C>T	missense_variant			lof_flag	6	1575920	3.81e-06	0	0	PASS	afr	1.072e-05	4.85	0.092	0.02	-0.05	-0.525	0.34	0.34	3	74304	0	0	1	57128	0	0	0	28934	0	0	0	43480	0	0	0
21-44294447-C-T	21	44294447		C	T	gnomAD Exomes	PASS	NA	ENST00000291582.6	AIRE	P483S	P483S	c.1447C>T	missense_variant			lof_flag	8	1573790	5.08e-06	0	0	PASS	nfe	2.95e-06	7.88	0.067	0	0.01	2.44	0.18	0.086	0	74376	0	0	0	56912	0	0	0	28902	0	0	0	43392	0	0	0
21-44294447-C-A	21	44294447	rs780816581	C	A	gnomAD Exomes	PASS	NA	ENST00000291582.6	AIRE	P483T	P483T	c.1447C>A	missense_variant	Uncertain significance	1508315	lof_flag	2	1573788	1.27e-06	0	0	PASS	nfe	2.9e-07	7.79	0.191	0	0.02	2.44	0.06	0.086	0	74376	0	0	0	56912	0	0	0	28902	0	0	0	43390	0	0	0
21-44294447-C-G	21	44294447	rs780816581	C	G	gnomAD Exomes	PASS	NA	ENST00000291582.6	AIRE	P483A	P483A	c.1447C>G	missense_variant	Uncertain significance	3010969	lof_flag	8	1573790	5.08e-06	0	0	PASS	nfe	2.95e-06	5.94	0.109	0	0.02	2.44	0.15	0.003	0	74376	0	0	0	56912	0	0	0	28902	0	0	0	43392	0	0	0
21-44294448-C-T	21	44294448		C	T	gnomAD Exomes	PASS	NA	ENST00000291582.6	AIRE	P483L	P483L	c.1448C>T	missense_variant			lof_flag	1	1572700	6.36e-07	0	0	PASS			8.88	0.2	0.01	-0.01	1.71	0.12	0.003	0	74338	0	0	1	56720	0	0	0	28838	0	0	0	43288	0	0	0
21-44294448-C-A	21	44294448		C	A	gnomAD Exomes	PASS	NA	ENST00000291582.6	AIRE	P483H	P483H	c.1448C>A	missense_variant			lof_flag	2	1572698	1.27e-06	0	0	PASS	sas	3.84e-06	17.8	0.298	0	0.01	1.71	0.02	0.635	0	74338	0	0	0	56720	0	0	0	28838	0	0	0	43286	0	0	0
21-44294450-G-A	21	44294450	rs367966318	G	A	gnomAD Exomes	PASS	NA	ENST00000291582.6	AIRE	V484M	V484M	c.1450G>A	missense_variant	Uncertain significance	550499	lof_flag	147	1572530	9.35e-05	0	0	PASS	nfe	8.687e-05	9.66	0.389	0	0.01	0.709	0.15	0.135	3	74312	0	0	4	56552	0	0	12	28812	0	0	0	43516	0	0	0
21-44294451-T-C	21	44294451	rs769470638	T	C	gnomAD Exomes	PASS	NA	ENST00000291582.6	AIRE	V484A	V484A	c.1451T>C	missense_variant	Uncertain significance	2081349	lof_flag	15	1566866	9.57e-06	0	0	PASS	amr	5.78e-05	0.045	0.09	0	0.01	-1.6	0.83	0.003	0	73848	0	0	7	55988	0	0	0	28704	0	0	0	43010	0	0	0
21-44294454-AG-A	21	44294454		AG	A	gnomAD Exomes	PASS	NA	ENST00000291582.6	AIRE	V487Cfs*34	V487Cfs*34	c.1459del	frameshift_variant			lof_flag	2	1566704	1.28e-06	0	0	PASS			23.1		0.01	-0.01	1.99			0	73984	0	0	0	56026	0	0	0	28698	0	0	1	42972	0	0	0
21-44294454-A-T	21	44294454	rs779510704	A	T	gnomAD Exomes	PASS	NA	ENST00000291582.6	AIRE	E485V	E485V	c.1454A>T	missense_variant	Uncertain significance	574447	lof_flag	67	1566714	4.28e-05	0	0	PASS	nfe	4.24e-05	21.7	0.237	0.02	-0.12	1.99	0.01	0	1	73984	0	0	1	56026	0	0	0	28698	0	0	0	42972	0	0	0
21-44294455-G-T	21	44294455		G	T	gnomAD Exomes	PASS	NA	ENST00000291582.6	AIRE	E485D	E485D	c.1455G>T	missense_variant			lof_flag	2	1566888	1.28e-06	0	0	PASS			14.6	0.081	0.01	0.02	0.878	0.04	0	0	74188	0	0	0	56042	0	0	0	28674	0	0	0	43030	0	0	1
21-44294456-G-T	21	44294456		G	T	gnomAD Exomes	PASS	NA	ENST00000291582.6	AIRE	G486W	G486W	c.1456G>T	missense_variant			lof_flag	1	1566328	6.38e-07	0	0	PASS			22.4	0.186	0.01	0.01	2.9	0	0.715	0	74098	0	0	0	56002	0	0	0	28642	0	0	0	42922	0	0	0
21-44294456-G-C	21	44294456	rs749111202	G	C	gnomAD Exomes	PASS	NA	ENST00000291582.6	AIRE	G486R	G486R	c.1456G>C	missense_variant	Uncertain significance	854694	lof_flag	6	1566328	3.83e-06	0	0	PASS	nfe	2.9e-07	12.6	0.049	0.02	0.03	2.9	0.11	0.003	0	74098	0	0	1	56002	0	0	0	28642	0	0	1	42922	0	0	0
21-44294457-G-A	21	44294457	rs768398162	G	A	gnomAD Exomes	PASS	NA	ENST00000291582.6	AIRE	G486E	G486E	c.1457G>A	missense_variant			lof_flag	3	1569352	1.91e-06	0	0	PASS	nfe	2.9e-07	9.02	0.085	0.05	0.04	0.995	0.09	0.058	0	74366	0	0	1	56308	0	0	0	28702	0	0	0	43344	0	0	0
21-44294459-G-T	21	44294459	rs1367034270	G	T	gnomAD Exomes	PASS	NA	ENST00000291582.6	AIRE	V487L	V487L	c.1459G>T	missense_variant			lof_flag	5	1564136	3.2e-06	0	0	PASS	nfe	6.9e-07	7.54	0.116	0	0	1.23	0.35	0	1	74098	0	0	1	55578	0	0	0	28578	0	0	0	42928	0	0	0
21-44294459-G-A	21	44294459		G	A	gnomAD Exomes	PASS	NA	ENST00000291582.6	AIRE	V487M	V487M	c.1459G>A	missense_variant			lof_flag	1	1564136	6.39e-07	0	0	PASS			10.7	0.072	0.02	0.03	1.23	0.07	0	0	74098	0	0	0	55578	0	0	0	28578	0	0	0	42928	0	0	0
21-44294460-T-C	21	44294460	rs1435765057	T	C	gnomAD Exomes	PASS	NA	ENST00000291582.6	AIRE	V487A	V487A	c.1460T>C	missense_variant	Uncertain significance	2764646	lof_flag	2	1555510	1.29e-06	0	0	PASS			0.065	0.065	0	0.01	-0.728	1	0	0	72616	0	0	1	54844	0	0	0	28426	0	0	0	42402	0	0	0
21-44294461-GCTGGCCCCCAGCCCCGCCCGC-G	21	44294461	rs767935859	GCTGGCCCCCAGCCCCGCCCGC	G	gnomAD Exomes	PASS	NA	ENST00000291582.6	AIRE	S491_P497del	S491_P497del	c.1470_1490del	inframe_deletion	Uncertain significance	2139981	lof_flag	12	1560690	7.69e-06	0	0	PASS	sas	5.45e-05	6.71		0.02	-0.06	-0.789			0	73882	0	0	0	55206	0	0	0	28496	0	0	0	42750	0	0	0
21-44294463-T-C	21	44294463	rs2040584974	T	C	gnomAD Exomes	PASS	NA	ENST00000291582.6	AIRE	L488P	L488P	c.1463T>C	missense_variant			lof_flag	1	1563372	6.4e-07	0	0	PASS			6.3	0.178	0	0.01	1.82	0.43	0	0	74178	0	0	0	55476	0	0	0	28540	0	0	1	43098	0	0	0
21-44294465-G-T	21	44294465		G	T	gnomAD Exomes	PASS	NA	ENST00000291582.6	AIRE	A489S	A489S	c.1465G>T	missense_variant			lof_flag	1	1553106	6.44e-07	0	0	PASS			8.46	0.12	0.01	-0.03	1.92	0.31	0.005	0	73734	0	0	0	53974	0	0	0	28216	0	0	0	42478	0	0	0
21-44294465-G-GC	21	44294465	rs1555873248	G	GC	gnomAD Exomes	PASS	NA	ENST00000291582.6	AIRE	S491Qfs*13	S491Qfs*13	c.1470dup	frameshift_variant	Likely pathogenic	556485	lof_flag	1	1553106	6.44e-07	0	0	PASS			23.2		0.01	-0.12	1.92			0	73734	0	0	0	53974	0	0	0	28216	0	0	0	42478	0	0	0
21-44294465-G-C	21	44294465		G	C	gnomAD Exomes	PASS	NA	ENST00000291582.6	AIRE	A489P	A489P	c.1465G>C	missense_variant	Uncertain significance	2283127	lof_flag	2	1553106	1.29e-06	0	0	PASS	nfe	2.9e-07	11.5	0.073	0	-0.01	1.92	0.16	0.003	0	73734	0	0	0	53974	0	0	0	28216	0	0	0	42478	0	0	0
21-44294465-GC-G	21	44294465		GC	G	gnomAD Exomes	PASS	NA	ENST00000291582.6	AIRE	S491Afs*30	S491Afs*30	c.1470del	frameshift_variant			lof_flag	1	1553076	6.44e-07	0	0	PASS			22.6		0.01	-0.02	1.92			0	73734	0	0	0	53970	0	0	0	28212	0	0	0	42478	0	0	1
21-44294466-C-T	21	44294466	rs2146385893	C	T	gnomAD Exomes	PASS	NA	ENST00000291582.6	AIRE	A489V	A489V	c.1466C>T	missense_variant	Uncertain significance	1514555	lof_flag	1	1555750	6.43e-07	0	0	PASS			9.47	0.194	0	-0.01	1.55	0.25	0.021	0	74004	0	0	0	54426	0	0	0	28262	0	0	0	42814	0	0	0
21-44294466-C-A	21	44294466		C	A	gnomAD Exomes	PASS	NA	ENST00000291582.6	AIRE	A489D	A489D	c.1466C>A	missense_variant			lof_flag	1	1555750	6.43e-07	0	0	PASS			10.7	0.287	0.02	0.03	1.55	0.19	0.235	0	74004	0	0	0	54426	0	0	0	28262	0	0	0	42814	0	0	0
21-44294468-C-T	21	44294468	rs1339946360	C	T	gnomAD Exomes	PASS	NA	ENST00000291582.6	AIRE	P490S	P490S	c.1468C>T	missense_variant	Uncertain significance	2202772	lof_flag	20	1551338	1.29e-05	0	0	PASS	nfe	1.13e-05	1.97	0.076	0.01	0.02	0.489	0.57	0	0	73762	0	0	0	53482	0	0	0	28152	0	0	0	42672	0	0	0
21-44294471-A-T	21	44294471	rs2040585156	A	T	gnomAD Exomes	PASS	NA	ENST00000291582.6	AIRE	S491C	S491C	c.1471A>T	missense_variant			lof_flag	1	1550308	6.45e-07	0	0	PASS			21.5	0.256	0.01	-0.03	0.086	0.01	0.533	0	73772	0	0	0	53484	0	0	0	28144	0	0	0	42630	0	0	0
21-44294473-C-A	21	44294473	rs761718813	C	A	gnomAD Exomes	PASS	NA	ENST00000291582.6	AIRE	S491R	S491R	c.1473C>A	missense_variant			lof_flag	5	1546462	3.23e-06	0	0	PASS	eas	3.193e-05	8.72	0.175	0	0	0.891	0.1	0.058	0	73652	0	0	0	52754	0	0	0	28022	0	0	4	42514	0	0	0
21-44294473-CCCCG-C	21	44294473	rs1057517072	CCCCG	C	gnomAD Exomes	PASS	NA	ENST00000291582.6	AIRE	R494Wfs*26	R494Wfs*26	c.1480_1483del	frameshift_variant	Pathogenic/Likely pathogenic	371185	lof_flag	1	1546580	6.47e-07	0	0	PASS			23.2		0	-0.04	0.891			0	73774	0	0	0	52774	0	0	0	28022	0	0	0	42502	0	0	0
21-44294474-C-G	21	44294474	rs1211437538	C	G	gnomAD Exomes	PASS	NA	ENST00000291582.6	AIRE	P492A	P492A	c.1474C>G	missense_variant	Uncertain significance	2199385	lof_flag	6	1547498	3.88e-06	0	0	PASS	nfe	1.87e-06	1	0.223	0	0.02	-0.12	0.21	0.001	0	73708	0	0	0	52842	0	0	0	28066	0	0	0	42566	0	0	0
21-44294475-C-T	21	44294475	rs1266103963	C	T	gnomAD Exomes	PASS	NA	ENST00000291582.6	AIRE	P492L	P492L	c.1475C>T	missense_variant			lof_flag	1	1545776	6.47e-07	0	0	PASS			13.1	0.148	0	0.02	2.97	0.08	0.08	0	73726	0	0	1	52536	0	0	0	27998	0	0	0	42444	0	0	0
21-44294477-G-A	21	44294477	rs561652010	G	A	gnomAD Exomes	PASS	NA	ENST00000291582.6	AIRE	A493T	A493T	c.1477G>A	missense_variant	Uncertain significance	377459	lof_flag	210	1533620	0.000136931	0	0	PASS	amr	0.00015149	11	0.169	0	-0.02	3.73	0.22	0.039	6	73214	0	0	13	50698	0	0	0	27658	0	0	0	41966	0	0	0
21-44294478-C-T	21	44294478	rs1250312097	C	T	gnomAD Exomes	PASS	NA	ENST00000291582.6	AIRE	A493V	A493V	c.1478C>T	missense_variant			lof_flag	2	1533670	1.3e-06	0	0	PASS	nfe	2.9e-07	5.99	0.13	0	0.02	0.412	0.14	0.001	0	73342	0	0	0	50676	0	0	0	27648	0	0	0	41962	0	0	0
21-44294478-C-G	21	44294478	rs1250312097	C	G	gnomAD Exomes	PASS	NA	ENST00000291582.6	AIRE	A493G	A493G	c.1478C>G	missense_variant	Uncertain significance	2092493	lof_flag	2	1533670	1.3e-06	0	0	PASS			5.23	0.078	0	0	0.412	0.21	0.05	1	73342	0	0	0	50676	0	0	0	27648	0	0	0	41962	0	0	0
21-44294480-C-T	21	44294480	rs1465595959	C	T	gnomAD Exomes	PASS	NA	ENST00000291582.6	AIRE	R494C	R494C	c.1480C>T	missense_variant	Uncertain significance	528308	lof_flag	13	1533616	8.48e-06	0	0	PASS	sas	9.63e-06	8.3	0.193	0	-0.03	0.156	0.21	0.249	0	73262	0	0	0	50716	0	0	0	27638	0	0	0	41936	0	0	0
21-44294480-C-G	21	44294480		C	G	gnomAD Exomes	PASS	NA	ENST00000291582.6	AIRE	R494G	R494G	c.1480C>G	missense_variant			lof_flag	1	1533616	6.52e-07	0	0	PASS			2.9	0.123	0	0.01	0.156	0.41	0	0	73262	0	0	0	50716	0	0	0	27638	0	0	0	41936	0	0	0
21-44294481-G-T	21	44294481	rs528762050	G	T	gnomAD Exomes	PASS	NA	ENST00000291582.6	AIRE	R494L	R494L	c.1481G>T	missense_variant	Uncertain significance	1042199	lof_flag	8	1532604	5.22e-06	0	0	PASS	sas	3.91e-05	4.56	0.135	0.01	-0.07	-0.404	0.69	0.028	0	73278	0	0	0	50560	0	0	0	27616	0	0	0	41954	0	0	0
21-44294481-G-A	21	44294481	rs528762050	G	A	gnomAD Exomes	PASS	NA	ENST00000291582.6	AIRE	R494H	R494H	c.1481G>A	missense_variant	Uncertain significance	972448	lof_flag	62	1532602	4.05e-05	0	0	PASS	amr	7.78e-05	5.52	0.05	0	-0.03	-0.404	0.59	0	0	73278	0	0	8	50560	0	0	9	27616	0	0	2	41954	0	0	1
21-44294486-G-T	21	44294486		G	T	gnomAD Exomes	PASS	NA	ENST00000291582.6	AIRE	A496S	A496S	c.1486G>T	missense_variant			lof_flag	1	1521424	6.57e-07	0	0	PASS			3.43	0.132	0	-0.05	0.319	0.6	0.005	0	72858	0	0	0	48522	0	0	0	27176	0	0	0	41612	0	0	0
21-44294486-G-C	21	44294486		G	C	gnomAD Exomes	PASS	NA	ENST00000291582.6	AIRE	A496P	A496P	c.1486G>C	missense_variant			lof_flag	1	1521424	6.57e-07	0	0	PASS			8.72	0.331	0	-0.05	0.319	0.39	0.367	0	72858	0	0	1	48522	0	0	0	27176	0	0	0	41612	0	0	0
21-44294486-G-A	21	44294486		G	A	gnomAD Exomes	PASS	NA	ENST00000291582.6	AIRE	A496T	A496T	c.1486G>A	missense_variant			lof_flag	1	1521424	6.57e-07	0	0	PASS			7.57	0.098	0	0	0.319	0.31	0.005	0	72858	0	0	0	48522	0	0	0	27176	0	0	0	41612	0	0	1
21-44294492-G-A	21	44294492		G	A	gnomAD Exomes	PASS	NA	ENST00000291582.6	AIRE	G498R	G498R	c.1492G>A	missense_variant			lof_flag	2	1514620	1.32e-06	0	0	PASS			15.4	0.278	0	-0.05	2.55	0.39	0.005	0	72728	0	0	0	47932	0	0	0	27002	0	0	0	41402	0	0	0
21-44294493-G-A	21	44294493	rs1189029187	G	A	gnomAD Exomes	PASS	NA	ENST00000291582.6	AIRE	G498E	G498E	c.1493G>A	missense_variant	Uncertain significance	858849	lof_flag	5	1509936	3.31e-06	0	0	PASS	nfe	7.1e-07	8.41	0.152	0	0.03	0.414	0.34	0.003	1	72498	0	0	0	47676	0	0	0	26910	0	0	0	41296	0	0	1
21-44294495-C-A	21	44294495		C	A	gnomAD Exomes	PASS	NA	ENST00000291582.6	AIRE	P499T	P499T	c.1495C>A	missense_variant			lof_flag	1	1509126	6.63e-07	0	0	PASS			7.27	0.123	0	0.02	1.35	0.21	0	0	72618	0	0	0	47588	0	0	0	26826	0	0	0	41280	0	0	0
21-44294502-A-C	21	44294502	rs1368481589	A	C	gnomAD Exomes	PASS	NA	ENST00000291582.6	AIRE	K501T	K501T	c.1502A>C	missense_variant			lof_flag	7	1482248	4.72e-06	0	0	PASS	sas	4.09e-05	22.5	0.318	0.15	-0.34	1.64	0.48	0.107	0	71714	0	0	0	45042	0	0	0	26170	0	0	0	40652	0	0	0
21-44294504-G-T	21	44294504	rs1156582406	G	T	gnomAD Exomes	PASS	NA	ENST00000291582.6	AIRE	X501_splice	X501_splice	c.1503+1G>T	splice_donor_variant	Pathogenic/Likely pathogenic	861267	lof_flag	1	1479200	6.76e-07	0	0	PASS			33		0.97	-0.76	6.69			0	71762	0	0	0	44948	0	0	0	26072	0	0	1	40624	0	0	0
21-44294505-T-A	21	44294505		T	A	gnomAD Exomes	PASS	NA	ENST00000291582.6	AIRE	c.1503+2T>A		c.1503+2T>A	splice_donor_variant			lof_flag	3	1475006	2.03e-06	0	0	PASS	nfe	7.2e-07	33		0.97	-0.76	4.5			0	71502	0	0	0	44726	0	0	0	25976	0	0	0	40460	0	0	0
21-44296382-G-A	21	44296382		G	A	gnomAD Exomes	PASS	NA	ENST00000291582.6	AIRE	c.1504-1G>A		c.1504-1G>A	splice_acceptor_variant			lof_flag	2	1612232	1.24e-06	0	0	PASS			25.7		0.99	-0.85	8.56			0	74952	0	0	0	60000	0	0	0	29594	0	0	0	44872	0	0	0
21-44296383-G-A	21	44296383		G	A	gnomAD Exomes	PASS	NA	ENST00000291582.6	AIRE	D502N	D502N	c.1504G>A	missense_variant			lof_flag	1	1612216	6.2e-07	0	0	PASS			22.6	0.107	0.01	-0.04	4.05	0.04	0.005	0	74950	0	0	1	60002	0	0	0	29592	0	0	0	44866	0	0	0
21-44296384-A-T	21	44296384	rs1444691231	A	T	gnomAD Exomes	PASS	NA	ENST00000291582.6	AIRE	D502V	D502V	c.1505A>T	missense_variant	Uncertain significance	656252	lof_flag	5	1611984	3.1e-06	0	0	PASS	nfe	7.9e-07	24.1	0.357	0	0	3.54	0.03	0.502	1	74742	0	0	0	59964	0	0	0	29592	0	0	0	44864	0	0	0
21-44296386-G-A	21	44296386	rs145370269	G	A	gnomAD Exomes	PASS	NA	ENST00000291582.6	AIRE	D503N	D503N	c.1507G>A	missense_variant	Benign/Likely benign	788316	lof_flag	2790	1612330	0.00173041	26	0	PASS	nfe	0.00096584	9.82	0.234	0	-0.02	-0.532	0.1	0.398	4	74978	0	0	7	60002	0	0	1	29598	0	0	0	44874	0	0	1466
21-44296391-T-TGCCAGTCACGAGCCC	21	44296391		T	TGCCAGTCACGAGCCC	gnomAD Exomes	PASS	NA	ENST00000291582.6	AIRE	S506_A510dup	S506_A510dup	c.1515_1529dup	inframe_insertion			lof_flag	1	1612296	6.2e-07	0	0	PASS			6.4		0	0.01	1.23			0	74908	0	0	0	60000	0	0	0	29594	0	0	0	44862	0	0	0
21-44296392-G-C	21	44296392	rs2146388059	G	C	gnomAD Exomes	PASS	NA	ENST00000291582.6	AIRE	A505P	A505P	c.1513G>C	missense_variant			lof_flag	2	1612384	1.24e-06	0	0	PASS	eas	7.39e-06	17.2	0.291	0	-0.02	2.02	0.04	0.367	0	74954	0	0	0	60004	0	0	0	29594	0	0	2	44866	0	0	0
21-44296393-C-A	21	44296393		C	A	gnomAD Exomes	PASS	NA	ENST00000291582.6	AIRE	A505D	A505D	c.1514C>A	missense_variant			lof_flag	1	1612404	6.2e-07	0	0	PASS			15.8	0.146	0.02	0.01	1.51	0.04	0.003	0	74986	0	0	0	60010	0	0	0	29596	0	0	0	44874	0	0	0
21-44296395-A-G	21	44296395	rs201602355	A	G	gnomAD Exomes	PASS	NA	ENST00000291582.6	AIRE	S506G	S506G	c.1516A>G	missense_variant	Uncertain significance	953592	lof_flag	57	1612358	3.54e-05	0	0	PASS	nfe	3.585e-05	0.494	0.034	0	0	0.158	1	0	0	74856	0	0	1	59988	0	0	0	29596	0	0	0	44882	0	0	1
21-44296395-AG-A	21	44296395		AG	A	gnomAD Exomes	PASS	NA	ENST00000291582.6	AIRE	S506Ifs*15	S506Ifs*15	c.1517del	frameshift_variant			lof_flag	1	1612476	6.2e-07	0	0	PASS			23.5		0	-0.06	0.158			0	74978	0	0	0	60008	0	0	0	29596	0	0	0	44870	0	0	0
21-44296396-G-A	21	44296396		G	A	gnomAD Exomes	PASS	NA	ENST00000291582.6	AIRE	S506N	S506N	c.1517G>A	missense_variant			lof_flag	1	1612556	6.2e-07	0	0	PASS			15.7	0.086	0.01	0.01	1.78	0.04	0.05	0	75002	0	0	0	60008	0	0	0	29594	0	0	0	44874	0	0	0
21-44296398-C-A	21	44296398		C	A	gnomAD Exomes	PASS	NA	ENST00000291582.6	AIRE	H507N	H507N	c.1519C>A	missense_variant			lof_flag	1	1612606	6.2e-07	0	0	PASS			13.3	0.158	0.04	0.03	6.96	0.42	0.08	0	75006	0	0	0	60012	0	0	0	29598	0	0	0	44882	0	0	0
21-44296399-A-T	21	44296399	rs373920616	A	T	gnomAD Exomes	PASS	NA	ENST00000291582.6	AIRE	H507L	H507L	c.1520A>T	missense_variant	Uncertain significance	1372946	lof_flag	2	1612320	1.24e-06	0	0	PASS	afr	4.44e-06	13.5	0.197	0	0	0.445	0.06	0.039	2	74808	0	0	0	59982	0	0	0	29598	0	0	0	44876	0	0	0
21-44296400-C-G	21	44296400	rs751968210	C	G	gnomAD Exomes	PASS	NA	ENST00000291582.6	AIRE	H507Q	H507Q	c.1521C>G	missense_variant	Uncertain significance	3036805	lof_flag	9	1612552	5.58e-06	0	0	PASS	sas	4.37e-05	0.001	0.177	0	0	-10.7	0.44	0.006	0	74986	0	0	0	60006	0	0	0	29598	0	0	0	44874	0	0	0
21-44296400-C-A	21	44296400		C	A	gnomAD Exomes	PASS	NA	ENST00000291582.6	AIRE	H507Q	H507Q	c.1521C>A	missense_variant			lof_flag	1	1612552	6.2e-07	0	0	PASS			0.001	0.177	0	-0.01	-10.7	0.44	0.006	0	74986	0	0	0	60006	0	0	0	29598	0	0	0	44874	0	0	0
21-44296401-G-A	21	44296401	rs966636123	G	A	gnomAD Exomes	PASS	NA	ENST00000291582.6	AIRE	E508K	E508K	c.1522G>A	missense_variant			lof_flag	6	1612426	3.72e-06	0	0	PASS	nfe	6.8e-07	22.7	0.301	0	-0.01	5.71	0	0.164	1	74852	0	0	0	59988	0	0	0	29596	0	0	1	44890	0	0	0
21-44296401-G-C	21	44296401	rs966636123	G	C	gnomAD Exomes	PASS	NA	ENST00000291582.6	AIRE	E508Q	E508Q	c.1522G>C	missense_variant			lof_flag	5	1612426	3.1e-06	0	0	PASS	afr	1.064e-05	22.8	0.239	0	-0.01	5.71	0.02	0.476	3	74852	0	0	0	59988	0	0	0	29596	0	0	0	44890	0	0	0
21-44296404-C-T	21	44296404	rs999281375	C	T	gnomAD Exomes	PASS	NA	ENST00000291582.6	AIRE	P509S	P509S	c.1525C>T	missense_variant	Uncertain significance	1007113	lof_flag	1	1612590	6.2e-07	0	0	PASS			16.8	0.227	0	0.01	0.722	0.02	0.115	0	74984	0	0	0	60010	0	0	0	29600	0	0	0	44880	0	0	0
21-44296407-G-C	21	44296407	rs754625743	G	C	gnomAD Exomes	PASS	NA	ENST00000291582.6	AIRE	A510P	A510P	c.1528G>C	missense_variant	Uncertain significance	2146656	lof_flag	13	1612576	8.06e-06	0	0	PASS	nfe	5.42e-06	14.1	0.156	0.01	-0.02	0.937	0	0.174	0	74984	0	0	0	60004	0	0	0	29598	0	0	0	44874	0	0	0
21-44296407-G-A	21	44296407	rs754625743	G	A	gnomAD Exomes	PASS	NA	ENST00000291582.6	AIRE	A510T	A510T	c.1528G>A	missense_variant	Uncertain significance	2163148	lof_flag	12	1612458	7.44e-06	0	0	PASS	amr	3.234e-05	6.12	0.093	0	-0.01	0.937	0.1	0	0	74862	0	0	5	59984	0	0	0	29598	0	0	0	44886	0	0	2
21-44296407-G-T	21	44296407	rs754625743	G	T	gnomAD Exomes	PASS	NA	ENST00000291582.6	AIRE	A510S	A510S	c.1528G>T	missense_variant			lof_flag	5	1612576	3.1e-06	0	0	PASS	nfe	7.9e-07	10.1	0.098	0.08	0.06	0.937	0.04	0.007	0	74984	0	0	0	60004	0	0	0	29598	0	0	0	44874	0	0	0
21-44296414-A-T	21	44296414		A	T	gnomAD Exomes	PASS	NA	ENST00000291582.6	AIRE	H512L	H512L	c.1535A>T	missense_variant			lof_flag	1	1612540	6.2e-07	0	0	PASS			22.1	0.306	0	-0.01	1.27	0	0.08	0	74960	0	0	0	59996	0	0	0	29598	0	0	0	44864	0	0	0
21-44296414-A-G	21	44296414		A	G	gnomAD Exomes	PASS	NA	ENST00000291582.6	AIRE	H512R	H512R	c.1535A>G	missense_variant			lof_flag	1	1612540	6.2e-07	0	0	PASS			16.9	0.235	0	0	1.27	0.05	0.058	0	74960	0	0	0	59996	0	0	0	29598	0	0	0	44864	0	0	0
21-44296416-A-G	21	44296416	rs747951616	A	G	gnomAD Exomes	PASS	NA	ENST00000291582.6	AIRE	R513G	R513G	c.1537A>G	missense_variant	Uncertain significance	2438948	lof_flag	3	1612588	1.86e-06	0	0	PASS			22.4	0.368	0	0	0.334	0	0.083	0	74972	0	0	0	60002	0	0	0	29596	0	0	0	44886	0	0	0
21-44296417-G-A	21	44296417		G	A	gnomAD Exomes	PASS	NA	ENST00000291582.6	AIRE	R513K	R513K	c.1538G>A	missense_variant			lof_flag	1	1612638	6.2e-07	0	0	PASS			16.3	0.109	0	0	4.81	0.3	0.001	0	74990	0	0	0	60002	0	0	0	29598	0	0	0	44886	0	0	0
21-44296422-G-A	21	44296422		G	A	gnomAD Exomes	PASS	NA	ENST00000291582.6	AIRE	D515N	D515N	c.1543G>A	missense_variant			lof_flag	2	1612582	1.24e-06	0	0	PASS	nfe	2.8e-07	24.9	0.272	0	-0.02	6.87	0	0.994	0	74984	0	0	0	60008	0	0	0	29596	0	0	0	44884	0	0	0
21-44296426-T-A	21	44296426	rs758061620	T	A	gnomAD Exomes	PASS	NA	ENST00000291582.6	AIRE	L516Q	L516Q	c.1547T>A	missense_variant			lof_flag	1	1612536	6.2e-07	0	0	PASS			25.3	0.664	0	-0.01	6.24	0	0.888	0	74992	0	0	0	60000	0	0	0	29598	0	0	0	44880	0	0	0
21-44296426-T-TGGA	21	44296426		T	TGGA	gnomAD Exomes	PASS	NA	ENST00000291582.6	AIRE	E517dup	E517dup	c.1549_1551dup	inframe_insertion			lof_flag	1	1612536	6.2e-07	0	0	PASS			17.4		0	0.01	6.24			0	74992	0	0	0	60000	0	0	0	29598	0	0	0	44880	0	0	0
21-44296428-G-A	21	44296428		G	A	gnomAD Exomes	PASS	NA	ENST00000291582.6	AIRE	E517K	E517K	c.1549G>A	missense_variant			lof_flag	1	1612560	6.2e-07	0	0	PASS			25.3	0.468	0	0	8.63	0.01	0.531	0	74976	0	0	0	60008	0	0	0	29598	0	0	1	44880	0	0	0
21-44296430-G-C	21	44296430	rs1176489622	G	C	gnomAD Exomes	PASS	NA	ENST00000291582.6	AIRE	E517D	E517D	c.1551G>C	missense_variant			lof_flag	1	1612506	6.2e-07	0	0	PASS			13.7	0.215	0	0	0.821	0.75	0.427	0	74982	0	0	0	60006	0	0	0	29596	0	0	0	44878	0	0	0
21-44296431-T-TC	21	44296431		T	TC	gnomAD Exomes	PASS	NA	ENST00000291582.6	AIRE	L519Pfs*38	L519Pfs*38	c.1555dup	frameshift_variant			lof_flag	1	1612000	6.2e-07	0	0	PASS			32		0.01	0.01	1.67			0	74782	0	0	0	59978	0	0	0	29592	0	0	0	44846	0	0	0
21-44296432-C-T	21	44296432	rs777798500	C	T	gnomAD Exomes	PASS	NA	ENST00000291582.6	AIRE	S518F	S518F	c.1553C>T	missense_variant	Uncertain significance	2168402	lof_flag	7	1612390	4.34e-06	0	0	PASS	afr	4.43e-06	24.6	0.339	0	0	6.98	0	0.797	2	74874	0	0	0	59988	0	0	0	29596	0	0	0	44894	0	0	0
21-44296438-T-C	21	44296438	rs1247221115	T	C	gnomAD Exomes	PASS	NA	ENST00000291582.6	AIRE	L520P	L520P	c.1559T>C	missense_variant			lof_flag	2	1612338	1.24e-06	0	0	PASS			24.4	0.65	0	-0.01	6.24	0	0.855	1	74878	0	0	0	59988	0	0	0	29592	0	0	0	44896	0	0	0
21-44296440-A-G	21	44296440	rs1371192916	A	G	gnomAD Exomes	PASS	NA	ENST00000291582.6	AIRE	S521G	S521G	c.1561A>G	missense_variant			lof_flag	1	1612268	6.2e-07	0	0	PASS			16.3	0.176	0.02	-0.04	4.64	0.69	0.058	0	74922	0	0	1	59996	0	0	0	29592	0	0	0	44860	0	0	0
21-44296442-C-A	21	44296442	rs746873146	C	A	gnomAD Exomes	PASS	NA	ENST00000291582.6	AIRE	S521R	S521R	c.1563C>A	missense_variant	Uncertain significance	1039065	lof_flag	17	1612110	1.05e-05	0	0	PASS	nfe	8.78e-06	12.2	0.447	0	-0.01	-2.12	0.03	0.364	0	74860	0	0	0	59988	0	0	0	29594	0	0	0	44890	0	0	0
21-44296442-C-G	21	44296442	rs746873146	C	G	gnomAD Exomes	PASS	NA	ENST00000291582.6	AIRE	S521R	S521R	c.1563C>G	missense_variant			lof_flag	1	1612228	6.2e-07	0	0	PASS			13.7	0.446	0.08	-0.13	-2.12	0.03	0.364	0	74982	0	0	1	60008	0	0	0	29594	0	0	0	44878	0	0	0
21-44296443-G-A	21	44296443	rs866387711	G	A	gnomAD Exomes	PASS	NA	ENST00000291582.6	AIRE	E522K	E522K	c.1564G>A	missense_variant	Uncertain significance	2191342	lof_flag	10	1612164	6.2e-06	0	0	PASS	amr	2.256e-05	23.8	0.412	0	0	8.63	0.02	0.23	4	74856	0	0	4	59984	0	0	0	29596	0	0	0	44890	0	0	0
21-44296443-G-C	21	44296443	rs866387711	G	C	gnomAD Exomes	PASS	NA	ENST00000291582.6	AIRE	E522Q	E522Q	c.1564G>C	missense_variant			lof_flag	1	1612282	6.2e-07	0	0	PASS			22.9	0.386	0	0	8.63	0.02	0.112	0	74978	0	0	0	60004	0	0	0	29596	0	0	0	44878	0	0	0
21-44296446-G-GT	21	44296446	rs1057516811	G	GT	gnomAD Exomes	PASS	NA	ENST00000291582.6	AIRE	X522_splice	X522_splice	c.1566+2dup	splice_donor_variant	Likely pathogenic	370846	lof_flag	1	1612112	6.2e-07	0	0	PASS			27.3		0.41	-0.6	8.63			0	74960	0	0	0	60008	0	0	0	29594	0	0	0	44876	0	0	0
21-44296447-T-A	21	44296447	rs1057516985	T	A	gnomAD Exomes	PASS	NA	ENST00000291582.6	AIRE	X522_splice	X522_splice	c.1566+2T>A	splice_donor_variant	Pathogenic/Likely pathogenic	371075	lof_flag	2	1611808	1.24e-06	0	0	PASS	nfe	2.8e-07	32		0.98	-0.83	6.24			0	74778	0	0	0	59978	0	0	0	29590	0	0	0	44880	0	0	0
21-44297655-G-A	21	44297655	rs1601973101	G	A	gnomAD Exomes	PASS	NA	ENST00000291582.6	AIRE	X522_splice	X522_splice	c.1567-1G>A	splice_acceptor_variant	Uncertain significance	650125	lof_flag	1	1611660	6.2e-07	0	0	PASS			33		0.97	-0.77	8.59			0	75038	0	0	0	60024	0	0	0	29604	0	0	0	44876	0	0	0
21-44297656-C-G	21	44297656	rs2040625027	C	G	gnomAD Exomes	PASS	NA	ENST00000291582.6	AIRE	H523D	H523D	c.1567C>G	missense_variant			lof_flag	1	1611626	6.2e-07	0	0	PASS			22.9	0.34	0	0.01	8.7	0.11	0.987	1	75032	0	0	0	60022	0	0	0	29606	0	0	0	44880	0	0	0
21-44297657-A-G	21	44297657		A	G	gnomAD Exomes	PASS	NA	ENST00000291582.6	AIRE	H523R	H523R	c.1568A>G	missense_variant			lof_flag	2	1611860	1.24e-06	0	0	PASS	nfe	2.8e-07	23.9	0.311	0	-0.01	4.58	0.02	0.987	0	75028	0	0	0	60010	0	0	0	29600	0	0	0	44876	0	0	0
21-44297658-C-G	21	44297658	rs750333923	C	G	gnomAD Exomes	PASS	NA	ENST00000291582.6	AIRE	H523Q	H523Q	c.1569C>G	missense_variant			lof_flag	14	1611680	8.69e-06	0	0	PASS	sas	8.44e-05	23.4	0.278	0.93	0.63	2.38	0.06	0.987	0	74918	0	0	0	60004	0	0	0	29608	0	0	0	44894	0	0	0
21-44297659-A-G	21	44297659	rs756307823	A	G	gnomAD Exomes	PASS	NA	ENST00000291582.6	AIRE	T524A	T524A	c.1570A>G	missense_variant			lof_flag	4	1611756	2.48e-06	0	0	PASS	sas	8.75e-06	8.46	0.182	0	-0.02	-0.436	0.09	0	0	75024	0	0	0	60018	0	0	0	29600	0	0	0	44882	0	0	0
21-44297660-C-G	21	44297660		C	G	gnomAD Exomes	PASS	NA	ENST00000291582.6	AIRE	T524S	T524S	c.1571C>G	missense_variant			lof_flag	1	1612042	6.2e-07	0	0	PASS			15.7	0.158	0.74	0.29	5.74	1	0	0	75048	0	0	0	60030	0	0	0	29606	0	0	0	44884	0	0	0
21-44297665-G-A	21	44297665	rs780248375	G	A	gnomAD Exomes	PASS	NA	ENST00000291582.6	AIRE	D526N	D526N	c.1576G>A	missense_variant			lof_flag	7	1612010	4.34e-06	0	0	PASS	afr	4.43e-06	25.4	0.444	0.03	-0.09	8.59	0	0.665	2	74912	0	0	0	60000	0	0	0	29608	0	0	0	44886	0	0	0
21-44297665-G-T	21	44297665		G	T	gnomAD Exomes	PASS	NA	ENST00000291582.6	AIRE	D526Y	D526Y	c.1576G>T	missense_variant			lof_flag	1	1612128	6.2e-07	0	0	PASS			26.5	0.791	0.11	-0.15	8.59	0	0.96	0	75034	0	0	0	60020	0	0	0	29608	0	0	0	44874	0	0	1
21-44297665-G-C	21	44297665	rs780248375	G	C	gnomAD Exomes	PASS	NA	ENST00000291582.6	AIRE	D526H	D526H	c.1576G>C	missense_variant			lof_flag	1	1612128	6.2e-07	0	0	PASS			25.7	0.717	0.03	-0.19	8.59	0	0.96	0	75034	0	0	0	60020	0	0	0	29608	0	0	0	44874	0	0	0
21-44297668-G-A	21	44297668	rs768749723	G	A	gnomAD Exomes	PASS	NA	ENST00000291582.6	AIRE	G527S	G527S	c.1579G>A	missense_variant			lof_flag	5	1612168	3.1e-06	0	0	PASS	eas	7.39e-06	27.9	0.505	0.02	-0.19	6.84	0	0.998	0	75034	0	0	0	60026	0	0	1	29606	0	0	2	44870	0	0	0
21-44297677-C-G	21	44297677	rs1472708073	C	G	gnomAD Exomes	PASS	NA	ENST00000291582.6	AIRE	Q530E	Q530E	c.1588C>G	missense_variant			lof_flag	6	1612332	3.72e-06	0	0	PASS	nfe	1.24e-06	25.9	0.434	0	0	8.7	0	0.931	0	74938	0	0	0	60008	0	0	0	29606	0	0	0	44886	0	0	0
21-44297678-A-G	21	44297678		A	G	gnomAD Exomes	PASS	NA	ENST00000291582.6	AIRE	Q530R	Q530R	c.1589A>G	missense_variant			lof_flag	1	1612482	6.2e-07	0	0	PASS			28	0.537	0.01	0.01	6.19	0	0.954	0	75050	0	0	0	60022	0	0	0	29608	0	0	0	44872	0	0	0
21-44297683-G-A	21	44297683		G	A	gnomAD Exomes	PASS	NA	ENST00000291582.6	AIRE	A532T	A532T	c.1594G>A	missense_variant			lof_flag	2	1612450	1.24e-06	0	0	PASS	sas	3.65e-06	29	0.6	0	0.01	8.59	0	0.994	0	75054	0	0	0	60018	0	0	0	29608	0	0	0	44880	0	0	0
21-44297684-C-T	21	44297684	rs748469608	C	T	gnomAD Exomes	PASS	NA	ENST00000291582.6	AIRE	A532V	A532V	c.1595C>T	missense_variant	Uncertain significance	3014944	lof_flag	15	1612460	9.3e-06	0	0	PASS	nfe	7.63e-06	27.4	0.654	0	-0.01	8.7	0	0.991	0	75054	0	0	0	60034	0	0	0	29608	0	0	0	44878	0	0	0
21-44297689-C-T	21	44297689	rs1239318349	C	T	gnomAD Exomes	PASS	NA	ENST00000291582.6	AIRE	Q534*	Q534*	c.1600C>T	stop_gained			lof_flag	2	1612556	1.24e-06	0	0	PASS			49		0.02	-0.18	8.7			0	75054	0	0	0	60028	0	0	0	29604	0	0	0	44884	0	0	1
21-44297691-G-C	21	44297691		G	C	gnomAD Exomes	PASS	NA	ENST00000291582.6	AIRE	Q534H	Q534H	c.1602G>C	missense_variant			lof_flag	6	1612540	3.72e-06	0	0	PASS	nfe	1.24e-06	23	0.39	0.01	-0.07	3.32	0.15	0.99	0	75064	0	0	0	60026	0	0	0	29608	0	0	0	44878	0	0	0
21-44297692-A-G	21	44297692	rs1473187789	A	G	gnomAD Exomes	PASS	NA	ENST00000291582.6	AIRE	S535G	S535G	c.1603A>G	missense_variant			lof_flag	15	1612494	9.3e-06	0	0	PASS	nfe	7.63e-06	28.8	0.36	0.02	-0.08	6.19	0	0.956	0	75024	0	0	0	60012	0	0	0	29606	0	0	0	44874	0	0	0
21-44297694-C-A	21	44297694	rs2146389859	C	A	gnomAD Exomes	PASS	NA	ENST00000291582.6	AIRE	S535R	S535R	c.1605C>A	missense_variant	Uncertain significance	1428616	lof_flag	1	1612506	6.2e-07	0	0	PASS			25	0.428	0	-0.01	2.88	0	0.991	0	75058	0	0	0	60028	0	0	0	29606	0	0	0	44878	0	0	0
21-44297695-A-C	21	44297695		A	C	gnomAD Exomes	PASS	NA	ENST00000291582.6	AIRE	M536L	M536L	c.1606A>C	missense_variant			lof_flag	4	1612538	2.48e-06	0	0	PASS	nfe	7.9e-07	25.2	0.359	0	-0.01	1.67	0.02	0.746	0	75048	0	0	0	60028	0	0	0	29604	0	0	0	44864	0	0	0
21-44297697-G-T	21	44297697	rs772386639	G	T	gnomAD Exomes	PASS	NA	ENST00000291582.6	AIRE	M536I	M536I	c.1608G>T	missense_variant	Uncertain significance	2180911	lof_flag	11	1612518	6.82e-06	0	0	PASS	sas	5.94e-05	23.7	0.257	0.01	-0.03	8.59	0.16	0.878	0	75070	0	0	0	60022	0	0	0	29608	0	0	0	44878	0	0	0
21-44297697-G-C	21	44297697		G	C	gnomAD Exomes	PASS	NA	ENST00000291582.6	AIRE	M536I	M536I	c.1608G>C	missense_variant			lof_flag	1	1612520	6.2e-07	0	0	PASS			23.5	0.257	0	0	8.59	0.16	0.878	0	75070	0	0	0	60022	0	0	0	29608	0	0	0	44880	0	0	0
21-44297699-C-T	21	44297699		C	T	gnomAD Exomes	PASS	NA	ENST00000291582.6	AIRE	A537V	A537V	c.1610C>T	missense_variant			lof_flag	1	1612474	6.2e-07	0	0	PASS			23.5	0.22	0	0.05	6.91	0	0.111	0	75050	0	0	0	60026	0	0	0	29606	0	0	0	44872	0	0	0
21-44297701-C-G	21	44297701		C	G	gnomAD Exomes	PASS	NA	ENST00000291582.6	AIRE	R538G	R538G	c.1612C>G	missense_variant			lof_flag	1	1612518	6.2e-07	0	0	PASS			25.2	0.574	0	0.01	8.7	0	0.993	0	75044	0	0	0	60018	0	0	0	29606	0	0	0	44876	0	0	0
21-44297701-C-T	21	44297701	rs1416029492	C	T	gnomAD Exomes	PASS	NA	ENST00000291582.6	AIRE	R538C	R538C	c.1612C>T	missense_variant	Uncertain significance	971733	lof_flag	10	1612518	6.2e-06	0	0	PASS	amr	2.255e-05	26.8	0.593	0.01	-0.01	8.7	0	0.994	1	75044	0	0	4	60018	0	0	0	29606	0	0	0	44876	0	0	0
21-44297702-G-A	21	44297702	rs781319471	G	A	gnomAD Exomes	PASS	NA	ENST00000291582.6	AIRE	R538H	R538H	c.1613G>A	missense_variant	Uncertain significance	2071387	lof_flag	50	1612318	3.1e-05	0	0	PASS	nfe	2.907e-05	26.2	0.506	0.03	-0.02	8.59	0	0.994	3	74926	0	0	0	60004	0	0	0	29606	0	0	0	44890	0	0	0
21-44297705-C-T	21	44297705	rs179363889	C	T	gnomAD Exomes	PASS	NA	ENST00000291582.6	AIRE	P539L	P539L	c.1616C>T	missense_variant	Pathogenic/Likely pathogenic	68218	lof_flag	29	1612284	1.8e-05	0	0	PASS	nfe	1.107e-05	24.8	0.825	0.02	0	8.7	0	0.997	2	74936	0	0	2	60004	0	0	1	29604	0	0	0	44894	0	0	1
21-44297708-C-A	21	44297708	rs376731017	C	A	gnomAD Exomes	PASS	NA	ENST00000291582.6	AIRE	A540E	A540E	c.1619C>A	missense_variant			lof_flag	2	1612240	1.24e-06	0	0	PASS			14.6	0.104	0	0	1.94	0	0.112	0	75046	0	0	0	60018	0	0	0	29604	0	0	0	44872	0	0	0
21-44297708-C-T	21	44297708	rs376731017	C	T	gnomAD Exomes	PASS	NA	ENST00000291582.6	AIRE	A540V	A540V	c.1619C>T	missense_variant	Uncertain significance	966470	lof_flag	27	1612120	1.67e-05	0	0	PASS	eas	4.35e-05	11.2	0.09	0.01	-0.03	1.94	0.09	0.011	1	74924	0	0	5	59998	0	0	0	29604	0	0	5	44884	0	0	0
21-44297711-C-T	21	44297711		C	T	gnomAD Exomes	PASS	NA	ENST00000291582.6	AIRE	A541V	A541V	c.1622C>T	missense_variant			lof_flag	1	1612036	6.2e-07	0	0	PASS			22.6	0.22	0	-0.01	6.85	0	0.991	0	75040	0	0	0	60020	0	0	0	29604	0	0	0	44876	0	0	0
21-44297713-C-T	21	44297713		C	T	gnomAD Exomes	PASS	NA	ENST00000291582.6	AIRE	P542S	P542S	c.1624C>T	missense_variant			lof_flag	1	1611934	6.2e-07	0	0	PASS			6.47	0.14	0	0	-2.5	0.03	0.011	0	75024	0	0	0	60018	0	0	0	29604	0	0	0	44878	0	0	0
21-44297719-C-A	21	44297719	rs1448197225	C	A	gnomAD Exomes	PASS	NA	ENST00000291582.6	AIRE	P544T	P544T	c.1630C>A	missense_variant	Uncertain significance	2145766	lof_flag	10	1610878	6.21e-06	0	0	PASS	amr	5.53e-06	16.6	0.315	0	0.01	1.4	0	0.123	0	74886	0	0	2	60002	0	0	0	29592	0	0	0	44884	0	0	0
21-44297720-C-T	21	44297720		C	T	gnomAD Exomes	PASS	NA	ENST00000291582.6	AIRE	P544L	P544L	c.1631C>T	missense_variant			lof_flag	4	1611024	2.48e-06	0	0	PASS	nfe	6.8e-07	17.7	0.298	0.01	0	4.65	0	0.188	0	75002	0	0	0	60012	0	0	0	29596	0	0	0	44874	0	0	0
21-44297722-T-C	21	44297722		T	C	gnomAD Exomes	PASS	NA	ENST00000291582.6	AIRE	S545P	S545P	c.1633T>C	missense_variant			lof_flag	1	1610838	6.21e-07	0	0	PASS			24	0.377	0	-0.08	2.23	0.01	0.916	0	74964	0	0	0	60000	0	0	0	29594	0	0	0	44846	0	0	0
21-44297723-C-T	21	44297723	rs1292128393	C	T	gnomAD Exomes	PASS	NA	ENST00000291582.6	AIRE	S545F	S545F	c.1634C>T	missense_variant			lof_flag	1	1611008	6.21e-07	0	0	PASS			23.4	0.515	0.05	0.01	5.53	0	0.916	0	75018	0	0	0	60012	0	0	0	29596	0	0	1	44874	0	0	0
21-44297727-A-T	21	44297727	rs386833673	A	T	gnomAD Exomes	PASS	NA	ENST00000291582.6	AIRE	*546Cext*60	*546Cext*60	c.1638A>T	stop_lost	Likely pathogenic	56222	lof_flag	5	1609712	3.11e-06	0	0	PASS			14		0.14	0.03	6.22			0	74774	0	0	0	59992	0	0	0	29590	0	0	0	44866	0	0	5
	21	44291105		G	A	study			ENST00000291582.6	AIRE	D297N	D297N	c.G889A	missense_variant	Likely pathogenic	9999999999	DN	1		0
	21	44289686		G	T	study			ENST00000291582.7	AIRE	G228W	G228W	c.682G>T	missense_variant	Likely pathogenic	9999999999	DN	1		0
	21	44291105		A	C	study			ENST00000291582.6	AIRE	D297A	D297A	c.A890C	missense_variant	Likely pathogenic	9999999999	DN	1		0
	21	44291120		G	A	study			ENST00000291582.6	AIRE	C302Y	C302Y	c.905G>A	missense_variant	Likely pathogenic	9999999999	DN	1		0
	21	44291123		G	C	study			ENST00000291582.6	AIRE	R303P	R303P	c.908G>C	missense_variant	Likely pathogenic	9999999999	DN	1		0
	21	44291141		T	C	study			ENST00000291582.6	AIRE	I309T	I309T	c.926T>C	missense_variant	Likely pathogenic	9999999999	DN	1		0
	21	44291147		G	A	study			ENST00000291582.6	AIRE	C311Y	C311Y	c.932G>A	missense_variant	Likely pathogenic	9999999999	DN	1		0
	21	44291149		G	A	study			ENST00000291582.6	AIRE	D312N	D312N	c.934G>A	missense_variant	Likely pathogenic	9999999999	DN	1		0
	21	44293846		T	G	study			ENST00000291582.6	AIRE	C446G	C446G	c.1336T>G	missense_variant	Likely pathogenic	9999999999	DN	1		0
1-1512269-A-C	1	1512269		A	C	gnomAD Exomes	PASS	NA	ENST00000378756.8	M1?	M1?		c.1A>C	start_lost			segdup	1	1273134	7.85e-07	0	0	PASS			24.7	0.734	0	0	6.06	0.01	0.012	0	65216	0	0	0	28686	0	0	0	17814	0	0	0	33214	0	0	0
1-1512270-T-C	1	1512270		T	C	gnomAD Exomes	PASS	NA	ENST00000378756.8	M1?	M1?		c.2T>C	start_lost			segdup	3	1273704	2.36e-06	0	0	PASS	nfe	8e-07	25.2	0.867	0	0	6.08	0	0.049	0	65226	0	0	0	28734	0	0	0	17832	0	0	0	33264	0	0	0
1-1512283-C-A	1	1512283		C	A	gnomAD Exomes	PASS	NA	ENST00000378756.8	F5L	F5L		c.15C>A	missense_variant			segdup	1	1273752	7.85e-07	0	0	PASS			22.3	0.573	0	0.01	0.353	0.06	0.054	0	65308	0	0	0	28492	0	0	0	17832	0	0	0	33146	0	0	0
1-1512284-G-C	1	1512284	rs1641217988	G	C	gnomAD Exomes	PASS	NA	ENST00000378756.8	G6R	G6R		c.16G>C	missense_variant			segdup	6	1273318	4.71e-06	0	0	PASS	nfe	1.46e-06	29.4	0.882	0	0	6.66	0	0.999	0	65172	0	0	0	28420	0	0	0	17844	0	0	0	33120	0	0	0
1-1512288-T-G	1	1512288		T	G	gnomAD Exomes	PASS	NA	ENST00000378756.8	I7S	I7S		c.20T>G	missense_variant			segdup	2	1272714	1.57e-06	0	0	PASS	eas	1.002e-05	23	0.282	0	0.01	6.08	0.22	0.019	0	65120	0	0	0	28302	0	0	0	17834	0	0	2	33054	0	0	0
1-1512290-A-T	1	1512290		A	T	gnomAD Exomes	PASS	NA	ENST00000378756.8	N8Y	N8Y		c.22A>T	missense_variant			segdup	3	1272546	2.36e-06	0	0	PASS	nfe	8e-07	24.7	0.462	0	0	2.17	0.01	0.796	0	65134	0	0	0	28188	0	0	0	17836	0	0	0	33034	0	0	0
1-1512291-A-G	1	1512291		A	G	gnomAD Exomes	PASS	NA	ENST00000378756.8	N8S	N8S		c.23A>G	missense_variant			segdup	1	1272220	7.86e-07	0	0	PASS			23.1	0.403	0	0	3.58	0.3	0.265	0	65168	0	0	0	28120	0	0	0	17832	0	0	0	33040	0	0	0
1-1512296-G-A	1	1512296	rs944493370	G	A	gnomAD Exomes	PASS	NA	ENST00000378756.8	G10S	G10S		c.28G>A	missense_variant	Uncertain significance	3130688	segdup	7	1267814	5.52e-06	0	0	PASS	amr	7.05e-05	23.5	0.474	0	0	5.51	0.13	0.098	0	65058	0	0	5	27612	0	0	0	17780	0	0	0	32754	0	0	0
1-1512303-A-G	1	1512303	rs1246841263	A	G	gnomAD Exomes	PASS	NA	ENST00000378756.8	K12R	K12R		c.35A>G	missense_variant			segdup	12	1262694	9.5e-06	0	0	PASS	sas	1.219e-05	16.2	0.115	0	0	0.422	0.25	0.012	1	64710	0	0	0	26492	0	0	3	17684	0	0	0	32246	0	0	0
1-1512306-G-T	1	1512306		G	T	gnomAD Exomes	PASS	NA	ENST00000378756.8	G13V	G13V		c.38G>T	missense_variant			segdup	1	1258176	7.95e-07	0	0	PASS			24.8	0.514	0	0.01	8.4	0.04	0.81	0	64658	0	0	0	25582	0	0	0	17670	0	0	0	31934	0	0	0
1-1512309-A-C	1	1512309		A	C	gnomAD Exomes	PASS	NA	ENST00000378756.8	E14A	E14A		c.41A>C	missense_variant			segdup	7	1254550	5.58e-06	0	0	PASS	nfe	2.93e-06	17.1	0.018	0	0.01	6.05	0.43	0	0	64364	0	0	0	25030	0	0	0	17604	0	0	0	31732	0	0	0
1-1512311-G-A	1	1512311		G	A	gnomAD Exomes	PASS	NA	ENST00000378756.8	G15S	G15S		c.43G>A	missense_variant			segdup	1	1252546	7.98e-07	0	0	PASS			22.4	0.201	0	0	4.61	0.12	0.001	1	64440	0	0	0	24660	0	0	0	17586	0	0	0	31590	0	0	0
1-1512312-G-A	1	1512312	rs2274435	G	A	gnomAD Exomes	PASS	NA	ENST00000378756.8	G15D	G15D		c.44G>A	missense_variant			segdup	34524	1246068	0.0277064	3480	0	PASS	eas	0.283251	22.5	0.327	0	0	8.4	0.07	0	12417	64142	1257	0	3005	24320	213	0	71	17494	0	0	9066	31456	1383	0	1608
1-1512318-G-A	1	1512318		G	A	gnomAD Exomes	PASS	NA	ENST00000378756.8	G17E	G17E		c.50G>A	missense_variant			segdup	1	1243636	8.04e-07	0	0	PASS			19.2	0.255	0	0	3.16	0.89	0.112	0	64094	0	0	0	23714	0	0	0	17450	0	0	0	31190	0	0	0
1-1512318-G-T	1	1512318		G	T	gnomAD Exomes	PASS	NA	ENST00000378756.8	G17V	G17V		c.50G>T	missense_variant			segdup	2	1243636	1.61e-06	0	0	PASS			20.7	0.229	0	0	3.16	0.42	0.001	0	64094	0	0	0	23714	0	0	0	17450	0	0	0	31190	0	0	0
1-1512320-C-T	1	1512320	rs1413306192	C	T	gnomAD Exomes	PASS	NA	ENST00000378756.8	P18S	P18S		c.52C>T	missense_variant	Uncertain significance	2439306	segdup	8	1242274	6.44e-06	0	0	PASS	eas	0.00012697	18.7	0.087	0	0	0.606	0.09	0.003	0	63906	0	0	0	23644	0	0	0	17428	0	0	8	31124	0	0	0
1-1512321-C-T	1	1512321		C	T	gnomAD Exomes	PASS	NA	ENST00000378756.8	P18L	P18L		c.53C>T	missense_variant			segdup	1	1242426	8.05e-07	0	0	PASS			22.2	0.089	0	0	3.9	0.15	0.091	0	63986	0	0	0	23660	0	0	0	17420	0	0	0	31130	0	0	1
1-1512323-C-T	1	1512323	rs1641220331	C	T	gnomAD Exomes	PASS	NA	ENST00000378756.8	P19S	P19S		c.55C>T	missense_variant			segdup	1	1242918	8.05e-07	0	0	PASS			14.4	0.179	0	0	3.31	0.41	0	0	64056	0	0	0	23596	0	0	0	17432	0	0	0	31156	0	0	0
1-1512324-C-A	1	1512324		C	A	gnomAD Exomes	PASS	NA	ENST00000378756.8	P19Q	P19Q		c.56C>A	missense_variant			segdup	1	1242064	8.05e-07	0	0	PASS			7.31	0.139	0	0	2.31	0.27	0.019	0	64012	0	0	0	23542	0	0	0	17412	0	0	1	31124	0	0	0
1-1512324-C-T	1	1512324	rs905453932	C	T	gnomAD Exomes	PASS	NA	ENST00000378756.8	P19L	P19L		c.56C>T	missense_variant			segdup	12	1241958	9.66e-06	0	0	PASS	afr	7.3e-05	8.33	0.151	0	0	2.31	0.17	0	9	63896	0	0	0	23522	0	0	0	17412	0	0	0	31140	0	0	0
1-1512326-C-T	1	1512326	rs1557452139	C	T	gnomAD Exomes	PASS	NA	ENST00000378756.8	P20S	P20S		c.58C>T	missense_variant			segdup	5	1240256	4.03e-06	0	0	PASS	nfe	9.5e-07	6.68	0.257	0	0	0.655	0.89	0.006	0	63978	0	0	0	23410	0	0	0	17386	0	0	0	31060	0	0	0
1-1512327-C-T	1	1512327	rs1641220755	C	T	gnomAD Exomes	PASS	NA	ENST00000378756.8	P20L	P20L		c.59C>T	missense_variant			segdup	1	1240182	8.06e-07	0	0	PASS			9.99	0.274	0	0	2.78	0.83	0	1	63960	0	0	0	23408	0	0	0	17380	0	0	0	31040	0	0	0
1-1512329-C-A	1	1512329		C	A	gnomAD Exomes	PASS	NA	ENST00000378756.8	P21T	P21T		c.61C>A	missense_variant			segdup	1	1240072	8.06e-07	0	0	PASS			13.3	0.097	0	0	0.032	0.08	0.057	0	63930	0	0	0	23380	0	0	0	17374	0	0	0	31054	0	0	0
1-1512335-C-G	1	1512335		C	G	gnomAD Exomes	PASS	NA	ENST00000378756.8	P23A	P23A		c.67C>G	missense_variant			segdup	11	1239642	8.87e-06	0	0	PASS	nfe	5.99e-06	23	0.452	0	0	4.7	0.22	0.22	0	63882	0	0	0	23354	0	0	0	17360	0	0	0	30994	0	0	0
1-1512336-C-T	1	1512336	rs777769663	C	T	gnomAD Exomes	PASS	NA	ENST00000378756.8	P23L	P23L		c.68C>T	missense_variant			segdup	19	1241320	1.53e-05	0	0	PASS	nfe	1.139e-05	23.9	0.501	0	0	6.71	0.15	0.231	0	63778	0	0	1	23342	0	0	0	17358	0	0	0	31046	0	0	0
1-1512336-C-G	1	1512336		C	G	gnomAD Exomes	PASS	NA	ENST00000378756.8	P23R	P23R		c.68C>G	missense_variant			segdup	1	1241422	8.06e-07	0	0	PASS			23.8	0.452	0	0	6.71	0.09	0.916	0	63892	0	0	0	23362	0	0	0	17358	0	0	0	31030	0	0	0
1-1512338-C-A	1	1512338		C	A	gnomAD Exomes	PASS	NA	ENST00000378756.8	P24T	P24T		c.70C>A	missense_variant			segdup	11	1240776	8.87e-06	0	0	PASS	nfe	5.12e-06	22.8	0.41	0	0	5.54	0.09	0.537	0	63874	0	0	0	23348	0	0	0	17346	0	0	0	30978	0	0	0
1-1512338-C-T	1	1512338	rs1641221082	C	T	gnomAD Exomes	PASS	NA	ENST00000378756.8	P24S	P24S		c.70C>T	missense_variant	Uncertain significance	1723099	segdup	1	1240776	8.06e-07	0	0	PASS			22.6	0.39	0	0	5.54	0.25	0.378	0	63874	0	0	1	23348	0	0	0	17346	0	0	0	30978	0	0	0
1-1512339-C-T	1	1512339	rs1641221151	C	T	gnomAD Exomes	PASS	NA	ENST00000378756.8	P24L	P24L		c.71C>T	missense_variant			segdup	2	1240652	1.61e-06	0	0	PASS	afr	5.21e-06	25.1	0.43	0	0	6.8	0.04	0.726	2	63742	0	0	0	23320	0	0	0	17346	0	0	0	30992	0	0	0
1-1512341-G-T	1	1512341	rs1259280624	G	T	gnomAD Exomes	PASS	NA	ENST00000378756.8	A25S	A25S		c.73G>T	missense_variant			segdup	16	1240958	1.29e-05	0	0	PASS	nfe	7.35e-06	15.4	0.31	0	0	0.486	0.5	0.003	0	63800	0	0	0	23312	0	0	0	17338	0	0	0	30988	0	0	3
1-1512344-C-T	1	1512344	rs1342343954	C	T	gnomAD Exomes	PASS	NA	ENST00000378756.8	Q26*	Q26*		c.76C>T	stop_gained			segdup	2	1240718	1.61e-06	0	0	PASS	nfe	3.4e-07	42		0	0.01	5.3			0	63882	0	0	0	23320	0	0	0	17312	0	0	0	30946	0	0	0
1-1512347-C-T	1	1512347		C	T	gnomAD Exomes	PASS	NA	ENST00000378756.8	P27S	P27S		c.79C>T	missense_variant			segdup	1	1244214	8.04e-07	0	0	PASS			23	0.106	0	0	6.51	0.29	0.473	0	63860	0	0	0	23332	0	0	0	17336	0	0	0	30996	0	0	0
1-1512350-G-A	1	1512350		G	A	gnomAD Exomes	PASS	NA	ENST00000378756.8	G28R	G28R		c.82G>A	missense_variant			segdup	3	1243554	2.41e-06	0	0	PASS	nfe	3.4e-07	24.2	0.463	0	0	8.18	0.19	0.545	0	63826	0	0	0	23316	0	0	0	17300	0	0	0	30938	0	0	0
1-1512353-G-A	1	1512353	rs1430882796	G	A	gnomAD Exomes	PASS	NA	ENST00000378756.8	A29T	A29T		c.85G>A	missense_variant			segdup	2	1243462	1.61e-06	0	0	PASS			16.5	0.205	0	0	1.76	0.23	0.078	0	63726	0	0	0	23280	0	0	0	17286	0	0	1	30912	0	0	0
1-1512354-C-T	1	1512354		C	T	gnomAD Exomes	PASS	NA	ENST00000378756.8	A29V	A29V		c.86C>T	missense_variant			segdup	1	1243464	8.04e-07	0	0	PASS			15.9	0.146	0	0	1.84	0.11	0.114	0	63820	0	0	0	23294	0	0	0	17288	0	0	0	30888	0	0	0
1-1512356-G-T	1	1512356	rs1213859231	G	T	gnomAD Exomes	PASS	NA	ENST00000378756.8	E30*	E30*		c.88G>T	stop_gained			segdup	1	1243270	8.04e-07	0	0	PASS			42		0	0.01	8.44			0	63830	0	0	0	23286	0	0	0	17280	0	0	0	30870	0	0	0
1-1512362-G-A	1	1512362		G	A	gnomAD Exomes	PASS	NA	ENST00000378756.8	G32S	G32S		c.94G>A	missense_variant			segdup	3	1243066	2.41e-06	0	0	PASS	nfe	3.4e-07	23.3	0.25	0	0	3.77	0.44	0.065	0	63794	0	0	0	23272	0	0	0	17238	0	0	0	30792	0	0	0
1-1512370-C-A	1	1512370		C	A	gnomAD Exomes	PASS	NA	ENST00000378756.8	D34E	D34E		c.102C>A	missense_variant			segdup	1	1242954	8.05e-07	0	0	PASS			15.8	0.035	0	0.01	0.405	0.26	0.015	0	63732	0	0	0	23264	0	0	0	17220	0	0	0	30704	0	0	0
1-1512372-G-A	1	1512372	rs1641222710	G	A	gnomAD Exomes	PASS	NA	ENST00000378756.8	R35H	R35H		c.104G>A	missense_variant			segdup	5	1242956	4.02e-06	0	0	PASS	nfe	9.5e-07	24.6	0.288	0	0	3.75	0.11	0.493	0	63750	0	0	0	23264	0	0	0	17218	0	0	0	30686	0	0	0
1-1512380-G-A	1	1512380		G	A	gnomAD Exomes	PASS	NA	ENST00000378756.8	G38R	G38R		c.112G>A	missense_variant			segdup	2	1241894	1.61e-06	0	0	PASS			25.2	0.564	0	0	6.64	0.05	1	0	63550	0	0	0	23180	0	0	0	17180	0	0	1	30424	0	0	1
1-1512385-C-A	1	1512385		C	A	gnomAD Exomes	PASS	NA	ENST00000378756.8	D39E	D39E		c.117C>A	missense_variant			segdup	1	1240260	8.06e-07	0	0	PASS			12.4	0.36	0	0.01	2.16	0.36	0.992	0	63466	0	0	0	23128	0	0	0	17096	0	0	1	30276	0	0	0
1-1512387-G-A	1	1512387	rs1401591378	G	A	gnomAD Exomes	PASS	NA	ENST00000378756.8	R40Q	R40Q		c.119G>A	missense_variant			segdup	24	1240244	1.94e-05	0	0	PASS	afr	9.67e-05	21.3	0.146	0	0	8.47	0.6	0.048	11	63442	0	0	0	23112	0	0	0	17094	0	0	0	30272	0	0	0
1-1512387-G-C	1	1512387	rs1401591378	G	C	gnomAD Exomes	PASS	NA	ENST00000378756.8	R40P	R40P		c.119G>C	missense_variant			segdup	7	1240248	5.64e-06	0	0	PASS	eas	0.00010763	23.4	0.196	0	0	8.47	0.35	0.208	0	63444	0	0	0	23112	0	0	0	17094	0	0	7	30272	0	0	0
1-1512390-C-G	1	1512390	rs1641223272	C	G	gnomAD Exomes	PASS	NA	ENST00000378756.8	P41R	P41R		c.122C>G	missense_variant			segdup	2	1237982	1.62e-06	0	0	PASS	mid	0.0001126	12.1	0.087	0	0	1.02	0.13	0.02	0	63346	0	0	0	23060	0	0	0	17020	0	0	0	30144	0	0	0
1-1512392-G-T	1	1512392		G	T	gnomAD Exomes	PASS	NA	ENST00000378756.8	A42S	A42S		c.124G>T	missense_variant			segdup	1	1238264	8.08e-07	0	0	PASS			14.9	0.238	0	0	4.46	0.68	0	0	63384	0	0	0	23080	0	0	0	17030	0	0	1	30148	0	0	0
1-1512398-A-G	1	1512398	rs1641223627	A	G	gnomAD Exomes	PASS	NA	ENST00000378756.8	K44E	K44E		c.130A>G	missense_variant			segdup	5	1237300	4.04e-06	0	0	PASS	eas	6.49e-05	25.3	0.253	0	0	6.11	0.28	0.596	0	63148	0	0	0	23048	0	0	0	16988	0	0	5	30054	0	0	0
1-1512398-A-T	1	1512398		A	T	gnomAD Exomes	PASS	NA	ENST00000378756.8	K44*	K44*		c.130A>T	stop_gained			segdup	3	1237300	2.42e-06	0	0	PASS	nfe	8.1e-07	42		0	0.03	6.11			0	63148	0	0	0	23048	0	0	0	16988	0	0	0	30054	0	0	0
1-1512399-A-G	1	1512399	rs995479116	A	G	gnomAD Exomes	PASS	NA	ENST00000378756.8	K44R	K44R		c.131A>G	missense_variant	Uncertain significance	2442051	segdup	19	1235740	1.54e-05	0	0	PASS	nfe	1.233e-05	25.2	0.158	0	0.01	4.51	0.29	0.037	0	62964	0	0	0	22976	0	0	0	16902	0	0	0	29940	0	0	0
1-1512401-G-C	1	1512401		G	C	gnomAD Exomes	PASS	NA	ENST00000378756.8	D45H	D45H		c.133G>C	missense_variant			segdup	2	1234672	1.62e-06	0	0	PASS			32	0.47	0	0.01	8.47	0.03	0.961	0	63126	0	0	0	22934	0	0	0	16834	0	0	1	29828	0	0	0
1-1512407-T-A	1	1512407		T	A	gnomAD Exomes	PASS	NA	ENST00000378756.8	W47R	W47R		c.139T>A	missense_variant			segdup	4	1227570	3.26e-06	0	0	PASS	nfe	9.5e-07	27.6	0.263	0	0	6.13	0.33	0.925	0	61846	0	0	0	22616	0	0	0	16592	0	0	0	29412	0	0	0
1-1512410-A-G	1	1512410		A	G	gnomAD Exomes	PASS	NA	ENST00000378756.8	S48G	S48G		c.142A>G	missense_variant			segdup	1	1232112	8.12e-07	0	0	PASS			26.4	0.234	0	0.01	6.11	0.25	0.833	0	62592	0	0	0	22812	0	0	0	16738	0	0	0	29648	0	0	0
1-1512421-C-A	1	1512421		C	A	gnomAD Exomes	PASS	NA	ENST00000378756.8	D51E	D51E		c.153C>A	missense_variant			segdup	1	1230930	8.12e-07	0	0	PASS			26.7	0.663	0	0.01	1.87	0	1	0	62648	0	0	0	22796	0	0	0	16736	0	0	0	29614	0	0	0
1-1512422-C-A	1	1512422		C	A	gnomAD Exomes	PASS	NA	ENST00000378756.8	P52T	P52T		c.154C>A	missense_variant			segdup	7	1230900	5.69e-06	0	0	PASS	nfe	2.96e-06	26.9	0.338	0	0	8.58	0	0.965	0	62624	0	0	0	22814	0	0	0	16744	0	0	0	29634	0	0	0
1-1512422-C-T	1	1512422	rs1217996571	C	T	gnomAD Exomes	PASS	NA	ENST00000378756.8	P52S	P52S		c.154C>T	missense_variant			segdup	2	1230804	1.62e-06	0	0	PASS	eas	1.117e-05	23.9	0.238	0	0	8.58	0.71	0.654	0	62514	0	0	0	22796	0	0	0	16744	0	0	2	29650	0	0	0
1-1512426-C-T	1	1512426	rs1057517687	C	T	gnomAD Exomes	PASS	NA	ENST00000378756.8	T53I	T53I		c.158C>T	missense_variant	Conflicting interpretations of pathogenicity	225697	segdup	4	1229422	3.25e-06	0	0	PASS	nfe	9.5e-07	27.1	0.564	0	0	8.58	0	0.739	0	62556	0	0	0	22762	0	0	0	16666	0	0	0	29508	0	0	0
1-1512428-G-A	1	1512428		G	A	gnomAD Exomes	PASS	NA	ENST00000378756.8	G54S	G54S		c.160G>A	missense_variant			segdup	4	1224926	3.27e-06	0	0	PASS	eas	1.162e-05	32	0.635	0	0.01	8.48	0.02	0.98	0	61714	0	0	0	22498	0	0	0	16620	0	0	2	28500	0	0	0
1-1512434-G-T	1	1512434		G	T	gnomAD Exomes	PASS	NA	ENST00000378756.8	E56*	E56*		c.166G>T	stop_gained			segdup	2	1222362	1.64e-06	0	0	PASS	nfe	3.4e-07	43		0	0.05	8.48			0	61878	0	0	0	22566	0	0	0	16476	0	0	0	29128	0	0	0
1-1512434-G-C	1	1512434		G	C	gnomAD Exomes	PASS	NA	ENST00000378756.8	E56Q	E56Q		c.166G>C	missense_variant			segdup	5	1222362	4.09e-06	0	0	PASS	nfe	1.5e-06	32	0.422	0	0.01	8.48	0	1	0	61878	0	0	0	22566	0	0	0	16476	0	0	0	29128	0	0	0
1-1512437-C-G	1	1512437		C	G	gnomAD Exomes	PASS	NA	ENST00000378756.8	R57G	R57G		c.169C>G	missense_variant			segdup	1	1217818	8.21e-07	0	0	PASS			28.3	0.55	0	0	8.58	0.01	1	0	61354	0	0	0	22310	0	0	0	16408	0	0	0	28262	0	0	0
1-1512438-GCGCCGCCAAGGCGGCGCGCGAGCTGGAGCA-G	1	1512438		GCGCCGCCAAGGCGGCGCGCGAGCTGGAGCA	G	gnomAD Exomes	PASS	NA	ENST00000378756.8	A58_H67del	A58_H67del		c.172_201del	inframe_deletion			segdup	4	1218230	3.28e-06	0	0	PASS	nfe	9.6e-07	22.7		0	-0.03	6.73			0	61744	0	0	0	22486	0	0	0	16380	0	0	0	28846	0	0	0
1-1512440-G-A	1	1512440		G	A	gnomAD Exomes	PASS	NA	ENST00000378756.8	A58T	A58T		c.172G>A	missense_variant			segdup	2	1205484	1.66e-06	0	0	PASS	nfe	3.4e-07	32	0.396	0	0	8.48	0	1	0	60870	0	0	0	22022	0	0	0	15918	0	0	0	27598	0	0	0
1-1512446-A-T	1	1512446	rs1372223273	A	T	gnomAD Exomes	PASS	NA	ENST00000378756.8	K60*	K60*		c.178A>T	stop_gained			segdup	13	1198628	1.08e-05	0	0	PASS	nfe	4.37e-06	41		0	0.04	6.11			1	58784	0	0	0	21520	0	0	0	15884	0	0	0	24696	0	0	0
1-1512447-A-T	1	1512447	rs1028244940	A	T	gnomAD Exomes	PASS	NA	ENST00000378756.8	K60M	K60M		c.179A>T	missense_variant	Uncertain significance	3130685	segdup	13	1152008	1.13e-05	0	0	PASS	nfe	4.51e-06	29	0.582	0.01	0	2.78	0	0.868	1	57044	0	0	0	19988	0	0	0	14116	0	0	0	22336	0	0	0
1-1512450-C-T	1	1512450	rs1278574100	C	T	gnomAD Exomes	PASS	NA	ENST00000378756.8	A61V	A61V		c.182C>T	missense_variant			segdup	2	1163000	1.72e-06	0	0	PASS			29.1	0.381	0.12	0.03	5.69	0	1	0	58506	0	0	1	20600	0	0	0	14372	0	0	0	24682	0	0	0
1-1512453-C-T	1	1512453	rs1399821974	C	T	gnomAD Exomes	PASS	NA	ENST00000378756.8	A62V	A62V		c.185C>T	missense_variant	Uncertain significance	1304465	segdup	60	1196436	5.01e-05	0	0	PASS	nfe	4.476e-05	31	0.389	0.31	0.05	8.58	0	1	4	58682	0	0	0	21350	0	0	0	15848	0	0	0	24734	0	0	0
1-1512455-C-T	1	1512455		C	T	gnomAD Exomes	PASS	NA	ENST00000378756.8	R63C	R63C		c.187C>T	missense_variant			segdup	1	1198394	8.34e-07	0	0	PASS			32	0.179	0.01	0.01	8.58	0	0.976	0	59048	0	0	0	21630	0	0	0	15880	0	0	0	25744	0	0	0
1-1512456-G-A	1	1512456	rs1570313542	G	A	gnomAD Exomes	PASS	NA	ENST00000378756.8	R63H	R63H		c.188G>A	missense_variant			segdup	1	1206056	8.29e-07	0	0	PASS			32	0.245	0	0	6.73	0	0.965	0	60008	0	0	0	22114	0	0	0	15988	0	0	0	28016	0	0	0
1-1512459-A-C	1	1512459	rs953298933	A	C	gnomAD Exomes	PASS	NA	ENST00000378756.8	E64A	E64A		c.191A>C	missense_variant	Uncertain significance	2213780	segdup	4	1185262	3.37e-06	0	0	PASS	nfe	9.8e-07	27.5	0.337	0	0.03	6.11	0.09	0.755	0	56608	0	0	0	20854	0	0	0	15316	0	0	0	23720	0	0	0
1-1512467-C-T	1	1512467	rs1284205516	C	T	gnomAD Exomes	PASS	NA	ENST00000378756.8	H67Y	H67Y		c.199C>T	missense_variant			segdup	10	1208926	8.27e-06	0	0	PASS	amr	1.637e-05	23.9	0.06	0	0.01	8.59	0.02	0.366	0	56362	0	0	2	21510	0	0	1	16018	0	0	0	25922	0	0	0
1-1512471-C-G	1	1512471		C	G	gnomAD Exomes	PASS	NA	ENST00000378756.8	S68W	S68W		c.203C>G	missense_variant			segdup	1	1185310	8.44e-07	0	0	PASS			33	0.72	0.01	0.02	8.59	0	1	0	55122	0	0	0	20750	0	0	0	15068	0	0	0	25132	0	0	0
1-1512473-C-T	1	1512473		C	T	gnomAD Exomes	PASS	NA	ENST00000378756.8	R69C	R69C		c.205C>T	missense_variant			segdup	1	1103212	9.06e-07	0	0	PASS			32	0.259	0.14	0.02	5.68	0.01	0.901	0	52230	0	0	0	18204	0	0	0	12408	0	0	0	18038	0	0	0
1-1512474-G-T	1	1512474		G	T	gnomAD Exomes	PASS	NA	ENST00000378756.8	c.205+1G>T			c.205+1G>T	splice_donor_variant			segdup	2	1204256	1.66e-06	0	0	PASS	nfe	3.4e-07	36		0.99	-0.83	6.75			0	55098	0	0	0	21340	0	0	0	15682	0	0	0	26148	0	0	0
1-1512475-T-A	1	1512475		T	A	gnomAD Exomes	PASS	NA	ENST00000378756.8	c.205+2T>A			c.205+2T>A	splice_donor_variant			segdup	1	1169802	8.55e-07	0	0	PASS			35		0.99	-0.84	4.51			0	49588	0	0	0	19566	0	0	0	15074	0	0	0	19960	0	0	0
1-1512475-T-C	1	1512475		T	C	gnomAD Exomes	PASS	NA	ENST00000378756.8	c.205+2T>C			c.205+2T>C	splice_donor_variant			segdup	1	1169802	8.55e-07	0	0	PASS			35		0.95	-0.83	4.51			0	49588	0	0	0	19566	0	0	0	15074	0	0	0	19960	0	0	0
1-1516011-G-A	1	1516011	rs1361468942	G	A	gnomAD Exomes	PASS	NA	ENST00000378756.8	c.206-1G>A			c.206-1G>A	splice_acceptor_variant			segdup	1	1614064	6.2e-07	0	0	PASS			33		1	-0.86	8.63			0	75066	0	0	1	60018	0	0	0	29602	0	0	0	44878	0	0	0
1-1516011-G-T	1	1516011		G	T	gnomAD Exomes	PASS	NA	ENST00000378756.8	c.206-1G>T			c.206-1G>T	splice_acceptor_variant			segdup	1	1614064	6.2e-07	0	0	PASS			33		1	-0.86	8.63			0	75066	0	0	0	60018	0	0	0	29602	0	0	0	44878	0	0	0
1-1516012-G-T	1	1516012	rs759743185	G	T	gnomAD Exomes	PASS	NA	ENST00000378756.8	R69L	R69L		c.206G>T	missense_variant			segdup	1	1614034	6.2e-07	0	0	PASS			25.1	0.285	0	0.03	8.63	0.08	0.025	0	75056	0	0	0	60008	0	0	0	29600	0	0	0	44876	0	0	0
1-1516014-T-C	1	1516014	rs1275137235	T	C	gnomAD Exomes	PASS	NA	ENST00000378756.8	Y70H	Y70H		c.208T>C	missense_variant			segdup	1	1614048	6.2e-07	0	0	PASS			10.6	0.046	0	-0.01	6.97	1	0	0	75050	0	0	0	60012	0	0	0	29604	0	0	0	44884	0	0	0
1-1516017-G-A	1	1516017		G	A	gnomAD Exomes	PASS	NA	ENST00000378756.8	A71T	A71T		c.211G>A	missense_variant			segdup	1	1614034	6.2e-07	0	0	PASS			24.6	0.589	0	0	8.63	0	1	0	75052	0	0	0	60014	0	0	0	29604	0	0	0	44882	0	0	0
1-1516018-C-G	1	1516018	rs765413679	C	G	gnomAD Exomes	PASS	NA	ENST00000378756.8	A71G	A71G		c.212C>G	missense_variant			segdup	10	1613916	6.2e-06	0	0	PASS	nfe	2.92e-06	23.8	0.51	0	0.01	8.78	0.02	1	0	74934	0	0	0	59996	0	0	0	29602	0	0	0	44892	0	0	1
1-1516020-A-C	1	1516020		A	C	gnomAD Exomes	PASS	NA	ENST00000378756.8	K72Q	K72Q		c.214A>C	missense_variant			segdup	1	1614060	6.2e-07	0	0	PASS			23.9	0.133	0	-0.01	6.25	0.05	0.596	0	75060	0	0	0	60014	0	0	0	29604	0	0	0	44880	0	0	0
1-1516021-A-G	1	1516021	rs1289768633	A	G	gnomAD Exomes	PASS	NA	ENST00000378756.8	K72R	K72R		c.215A>G	missense_variant			segdup	10	1613910	6.2e-06	0	0	PASS	nfe	4.29e-06	23.3	0.15	0	0.01	4.61	0.1	0.159	0	74936	0	0	0	59992	0	0	0	29602	0	0	0	44888	0	0	0
1-1516024-A-T	1	1516024		A	T	gnomAD Exomes	PASS	NA	ENST00000378756.8	D73V	D73V		c.218A>T	missense_variant			segdup	1	1614040	6.2e-07	0	0	PASS			24.8	0.298	0	0.01	6.25	0.01	0.099	0	75050	0	0	0	60006	0	0	0	29604	0	0	0	44884	0	0	0
1-1516025-C-G	1	1516025	rs1278868758	C	G	gnomAD Exomes	PASS	NA	ENST00000378756.8	D73E	D73E		c.219C>G	missense_variant			segdup	4	1613942	2.48e-06	0	0	PASS	nfe	2.8e-07	0.137	0.134	0	-0.01	-0.085	1	0.003	0	74938	0	0	1	60000	0	0	0	29604	0	0	0	44896	0	0	0
1-1516026-G-T	1	1516026	rs141392786	G	T	gnomAD Exomes	PASS	NA	ENST00000378756.8	A74S	A74S		c.220G>T	missense_variant	Uncertain significance	985480	segdup	18	1613910	1.12e-05	0	0	PASS	nfe	9.53e-06	24.2	0.294	0	0	8.68	0.06	0.997	0	74924	0	0	0	59996	0	0	0	29604	0	0	0	44896	0	0	0
1-1516026-G-A	1	1516026	rs141392786	G	A	gnomAD Exomes	PASS	NA	ENST00000378756.8	A74T	A74T		c.220G>A	missense_variant			segdup	21	1613910	1.3e-05	0	0	PASS	nfe	8.78e-06	24.8	0.224	0	0	8.68	0	0.995	0	74924	0	0	0	59996	0	0	0	29604	0	0	0	44896	0	0	0
1-1516029-C-G	1	1516029	rs750294848	C	G	gnomAD Exomes	PASS	NA	ENST00000378756.8	L75V	L75V		c.223C>G	missense_variant			segdup	12	1614058	7.43e-06	0	0	PASS	nfe	4.29e-06	22.8	0.237	0	0	4.96	0	0.724	0	75056	0	0	0	60020	0	0	0	29604	0	0	0	44886	0	0	0
1-1516033-A-C	1	1516033		A	C	gnomAD Exomes	PASS	NA	ENST00000378756.8	N76T	N76T		c.227A>C	missense_variant			segdup	2	1614066	1.24e-06	0	0	PASS	nfe	2.8e-07	11.9	0.037	0	0	1.84	0.09	0.062	0	75056	0	0	0	60018	0	0	0	29602	0	0	0	44884	0	0	0
1-1516035-C-G	1	1516035	rs138594222	C	G	gnomAD Exomes	PASS	NA	ENST00000378756.8	L77V	L77V		c.229C>G	missense_variant	Conflicting interpretations of pathogenicity	432628	segdup	713	1614068	0.000441741	4	0	PASS	nfe	0.00047034	21.8	0.089	0	0	3.49	0.02	0.841	7	75066	0	0	12	60020	0	0	25	29604	0	0	12	44882	0	0	13
1-1516035-C-A	1	1516035		C	A	gnomAD Exomes	PASS	NA	ENST00000378756.8	L77M	L77M		c.229C>A	missense_variant	Uncertain significance	1878764	segdup	1	1614072	6.2e-07	0	0	PASS			22.3	0.136	0	0	3.49	0.03	0.996	0	75066	0	0	0	60020	0	0	0	29604	0	0	0	44882	0	0	0
1-1516039-C-G	1	1516039		C	G	gnomAD Exomes	PASS	NA	ENST00000378756.8	A78G	A78G		c.233C>G	missense_variant			segdup	1	1614052	6.2e-07	0	0	PASS			23.3	0.141	0	0	8.78	0.05	0.622	0	75062	0	0	0	60016	0	0	0	29604	0	0	0	44884	0	0	0
1-1516039-C-T	1	1516039		C	T	gnomAD Exomes	PASS	NA	ENST00000378756.8	A78V	A78V		c.233C>T	missense_variant			segdup	3	1614052	1.86e-06	0	0	PASS	nfe	6.8e-07	22.6	0.162	0	0.01	8.78	0.06	0.519	0	75062	0	0	0	60016	0	0	0	29604	0	0	0	44884	0	0	0
1-1516041-C-A	1	1516041		C	A	gnomAD Exomes	PASS	NA	ENST00000378756.8	Q79K	Q79K		c.235C>A	missense_variant			segdup	1	1614040	6.2e-07	0	0	PASS			12.5	0.06	0	0	8.78	1	0.001	0	75056	0	0	0	60018	0	0	0	29602	0	0	0	44886	0	0	0
1-1516041-C-T	1	1516041	rs1422292327	C	T	gnomAD Exomes	PASS	NA	ENST00000378756.8	Q79*	Q79*		c.235C>T	stop_gained			segdup	2	1613922	1.24e-06	0	0	PASS	eas	7.38e-06	39		0	-0.02	8.78			0	74934	0	0	0	59998	0	0	0	29602	0	0	2	44898	0	0	0
1-1516044-A-T	1	1516044	rs754630444	A	T	gnomAD Exomes	PASS	NA	ENST00000536055.6	M1?	M1?		c.1A>T	start_lost			segdup	2	1614016	1.24e-06	0	0	PASS			18.7	0.264	0	0	6.25	0.38	0.005	0	75064	0	0	0	60016	0	0	0	29604	0	0	1	44876	0	0	0
1-1516045-T-G	1	1516045	rs778656174	T	G	gnomAD Exomes	PASS	NA	ENST00000536055.6	M1?	M1?		c.2T>G	start_lost			segdup	1	1614036	6.2e-07	0	0	PASS			25.3	0.339	0	-0.01	6.28	0.05	0.259	0	75062	0	0	0	60018	0	0	0	29604	0	0	0	44884	0	0	0
1-1516047-C-G	1	1516047	rs747688369	C	G	gnomAD Exomes	PASS	NA	ENST00000378756.8	Q81E	Q81E		c.241C>G	missense_variant			segdup	4	1613872	2.48e-06	0	0	PASS			23.9	0.228	0	0	8.78	0	0.929	0	74930	0	0	0	59996	0	0	0	29604	0	0	1	44898	0	0	3
1-1516048-A-G	1	1516048		A	G	gnomAD Exomes	PASS	NA	ENST00000378756.8	Q81R	Q81R		c.242A>G	missense_variant			segdup	1	1613962	6.2e-07	0	0	PASS			24.6	0.219	0	0	4.64	0	0.968	0	75050	0	0	0	60012	0	0	0	29604	0	0	0	44888	0	0	0
1-1516052-G-T	1	1516052	rs374605918	G	T	gnomAD Exomes	PASS	NA	ENST00000378756.8	E82D	E82D		c.246G>T	missense_variant			segdup	6	1613858	3.72e-06	0	0	PASS	afr	3.47e-05	23.6	0.374	0	0	1.56	0	1	6	74940	0	0	0	59996	0	0	0	29604	0	0	0	44902	0	0	0
1-1516053-C-G	1	1516053	rs757913461	C	G	gnomAD Exomes	PASS	NA	ENST00000378756.8	Q83E	Q83E		c.247C>G	missense_variant			segdup	2	1613918	1.24e-06	0	0	PASS	nfe	2.8e-07	16.3	0.105	0	0	8.78	0.68	0.006	0	75038	0	0	0	60012	0	0	0	29604	0	0	0	44884	0	0	0
1-1516057-C-T	1	1516057	rs546711654	C	T	gnomAD Exomes	PASS	NA	ENST00000378756.8	T84M	T84M		c.251C>T	missense_variant	Uncertain significance	452865	segdup	43	1613890	2.66e-05	1	0	PASS	nfe	2.314e-05	24.5	0.209	0	0	8.78	0	0.996	0	75038	0	0	0	60018	0	0	0	29602	0	0	1	44886	0	0	0
1-1516057-C-A	1	1516057	rs546711654	C	A	gnomAD Exomes	PASS	NA	ENST00000378756.8	T84K	T84K		c.251C>A	missense_variant			segdup	1	1613890	6.2e-07	0	0	PASS			24.4	0.241	0	0	8.78	0	0.987	0	75038	0	0	0	60018	0	0	0	29602	0	0	0	44886	0	0	0
1-1516060-T-A	1	1516060		T	A	gnomAD Exomes	PASS	NA	ENST00000378756.8	L85Q	L85Q		c.254T>A	missense_variant			segdup	1	1613840	6.2e-07	0	0	PASS			23.4	0.121	0	0	6.28	0.33	0.408	1	75038	0	0	0	60006	0	0	0	29602	0	0	0	44884	0	0	0
1-1516064-G-T	1	1516064	rs1641345267	G	T	gnomAD Exomes	PASS	NA	ENST00000378756.8	Q86H	Q86H		c.258G>T	missense_variant			segdup	3	1613858	1.86e-06	0	0	PASS			22.1	0.082	0	0	2.87	0.01	0.202	1	75060	0	0	0	60012	0	0	0	29602	0	0	0	44892	0	0	0
1-1516067-G-T	1	1516067		G	T	gnomAD Exomes	PASS	NA	ENST00000378756.8	L87F	L87F		c.261G>T	missense_variant			segdup	3	1613846	1.86e-06	0	0	PASS			21.8	0.129	0	0	2.82	0.24	0.225	0	75056	0	0	0	60020	0	0	0	29604	0	0	1	44894	0	0	0
1-1516071-C-T	1	1516071		C	T	gnomAD Exomes	PASS	NA	ENST00000378756.8	Q89*	Q89*		c.265C>T	stop_gained			segdup	1	1613672	6.2e-07	0	0	PASS			42		0	-0.02	8.78			0	75028	0	0	0	60006	0	0	0	29604	0	0	0	44892	0	0	0
1-1516075-A-G	1	1516075	rs147308420	A	G	gnomAD Exomes	PASS	NA	ENST00000378756.8	Q90R	Q90R		c.269A>G	missense_variant	Uncertain significance	3130687	segdup	52	1613514	3.22e-05	0	0	PASS	nfe	3.341e-05	25.3	0.16	0	0	6.25	0.04	0.15	0	74916	0	0	0	59984	0	0	0	29604	0	0	0	44896	0	0	0
1-1516078-C-T	1	1516078		C	T	gnomAD Exomes	PASS	NA	ENST00000378756.8	S91F	S91F		c.272C>T	missense_variant			segdup	1	1613620	6.2e-07	0	0	PASS			24.3	0.037	0	0	8.78	0	0.446	0	75034	0	0	0	60008	0	0	0	29604	0	0	0	44890	0	0	0
1-1516081-A-C	1	1516081	rs1570320036	A	C	gnomAD Exomes	PASS	NA	ENST00000378756.8	K92T	K92T		c.275A>C	missense_variant			segdup	7	1613524	4.34e-06	0	0	PASS	nfe	1.83e-06	24.8	0.279	0	0	2.86	0.01	0.96	0	75024	0	0	0	60006	0	0	0	29604	0	0	0	44884	0	0	0
1-1516082-G-T	1	1516082		G	T	gnomAD Exomes	PASS	NA	ENST00000378756.8	K92N	K92N		c.276G>T	missense_variant			segdup	1	1613532	6.2e-07	0	0	PASS			23.4	0.194	0	0	3.35	0.01	0.946	0	75034	0	0	0	60012	0	0	0	29602	0	0	0	44884	0	0	0
1-1516083-C-A	1	1516083		C	A	gnomAD Exomes	PASS	NA	ENST00000378756.8	L93I	L93I		c.277C>A	missense_variant			segdup	5	1613530	3.1e-06	0	0	PASS	nfe	7.9e-07	12.9	0.091	0	0	4.8	1	0.005	0	75024	0	0	0	60006	0	0	0	29604	0	0	0	44888	0	0	0
1-1516084-T-C	1	1516084		T	C	gnomAD Exomes	PASS	NA	ENST00000378756.8	L93P	L93P		c.278T>C	missense_variant			segdup	1	1613340	6.2e-07	0	0	PASS			26.9	0.436	0	0.01	6.28	0.05	0.761	0	74990	0	0	0	59984	0	0	0	29600	0	0	0	44878	0	0	0
1-1516087-A-G	1	1516087		A	G	gnomAD Exomes	PASS	NA	ENST00000378756.8	K94R	K94R		c.281A>G	missense_variant			segdup	1	1613388	6.2e-07	0	0	PASS			31	0.191	0	0.01	6.25	0.03	0.993	0	75020	0	0	0	60000	0	0	0	29602	0	0	0	44890	0	0	0
1-1516089-G-A	1	1516089		G	A	gnomAD Exomes	PASS	NA	ENST00000378756.8	c.282+1G>A			c.282+1G>A	splice_donor_variant			segdup	3	1613372	1.86e-06	0	0	PASS	nfe	6.8e-07	33		0.95	-0.87	8.63			0	75040	0	0	0	60008	0	0	0	29604	0	0	0	44888	0	0	0
1-1517166-G-T	1	1517166		G	T	gnomAD Exomes	PASS	NA	ENST00000378755.9	c.283-1G>T			c.283-1G>T	splice_acceptor_variant			segdup	1	1549194	6.45e-07	0	0	PASS			9.23		0	0.01	-2.15			0	72762	0	0	0	50630	0	0	0	28646	0	0	0	40644	0	0	0
1-1517167-A-T	1	1517167		A	T	gnomAD Exomes	PASS	NA	ENST00000378755.9	M95L	M95L		c.283A>T	missense_variant			segdup	1	1549054	6.46e-07	0	0	PASS			0.121		0	0	0.523			0	72686	0	0	0	50620	0	0	0	28646	0	0	0	40626	0	0	0
1-1517170-C-T	1	1517170	rs764758709	C	T	gnomAD Exomes	PASS	NA	ENST00000378755.9	R96W	R96W		c.286C>T	missense_variant			segdup	24	1548860	1.55e-05	0	0	PASS	nfe	1.256e-05	7.63		0	0.01	-0.804			0	72556	0	0	0	50594	0	0	0	28646	0	0	1	40630	0	0	0
1-1517170-C-G	1	1517170		C	G	gnomAD Exomes	PASS	NA	ENST00000378755.9	R96G	R96G		c.286C>G	missense_variant			segdup	1	1548978	6.46e-07	0	0	PASS			0.291		0	0.01	-0.804			0	72678	0	0	0	50614	0	0	0	28646	0	0	1	40618	0	0	0
1-1517171-G-A	1	1517171	rs1619925	G	A	gnomAD Exomes	PASS	NA	ENST00000378755.9	R96Q	R96Q		c.287G>A	missense_variant			segdup	29815	1515690	0.0196709	4359	0	PASS	eas	0.236873	0.003		0.04	0.01	-8.34			8995	64932	1176	0	2972	48256	244	0	47	28556	0	0	8128	33690	1724	0	1236
1-1517174-T-C	1	1517174	rs1461394493	T	C	gnomAD Exomes	PASS	NA	ENST00000378755.9	L97P	L97P		c.290T>C	missense_variant			segdup	3	1548428	1.94e-06	0	0	PASS	nfe	7e-07	2.39		0.02	-0.02	-2.11			0	72268	0	0	0	50564	0	0	0	28646	0	0	0	40478	0	0	0
1-1517179-G-A	1	1517179	rs1641387595	G	A	gnomAD Exomes	PASS	NA	ENST00000378755.9	A99T	A99T		c.295G>A	missense_variant			segdup	3	1548236	1.94e-06	0	0	PASS	nfe	7e-07	0.207		0	0	0.031			0	72234	0	0	0	50576	0	0	0	28646	0	0	0	40356	0	0	0
1-1517186-G-A	1	1517186	rs1619896	G	A	gnomAD Exomes	PASS	NA	ENST00000378755.9	S101N	S101N		c.302G>A	missense_variant			segdup	21750	1506250	0.0144398	3726	0	PASS	eas	0.192997	8.56		0.04	0.05	2.2			6964	62728	905	0	2263	47182	201	0	35	28550	0	0	6045	30662	1536	0	653
1-1517192-T-G	1	1517192		T	G	gnomAD Exomes	PASS	NA	ENST00000378755.9	L103R	L103R		c.308T>G	missense_variant			segdup	2	1547112	1.29e-06	0	0	PASS	nfe	2.9e-07	1.9		0.02	-0.02	-0.488			0	71618	0	0	0	50504	0	0	0	28650	0	0	0	39938	0	0	0
1-1517193-GCA-G	1	1517193	rs1249248797	GCA	G	gnomAD Exomes	PASS	NA	ENST00000378755.9	L106Sfs*25	L106Sfs*25		c.315_316del	frameshift_variant	Uncertain significance	2259912	lof_flag,segdup	7	1546864	4.53e-06	1	0	PASS	afr	4.56e-05	13.8		0	0.01	1.45			7	71472	1	0	0	50468	0	0	0	28648	0	0	0	39886	0	0	0
1-1517194-C-T	1	1517194	rs1435941674	C	T	gnomAD Exomes	PASS	NA	ENST00000378755.9	H104Y	H104Y		c.310C>T	missense_variant			segdup	9	1547044	5.82e-06	0	0	PASS	sas	2.359e-05	0.225		0.02	0.02	-0.63			0	71592	0	0	0	50492	0	0	0	28650	0	0	0	39902	0	0	0
1-1517197-A-G	1	1517197	rs759415572	A	G	gnomAD Exomes	PASS	NA	ENST00000378755.9	T105A	T105A		c.313A>G	missense_variant	Uncertain significance	2469679	segdup	19	1546724	1.23e-05	1	0	PASS	mid	0.00033367	0.162		0.03	0.03	-2.19			6	71444	0	0	0	50480	0	0	0	28650	0	0	0	39808	0	0	0
1-1517198-C-T	1	1517198	rs1641388677	C	T	gnomAD Exomes	PASS	NA	ENST00000378755.9	T105I	T105I		c.314C>T	missense_variant			segdup	2	1546724	1.29e-06	0	0	PASS			0.017		0.01	0.01	-0.111			1	71350	0	0	0	50470	0	0	0	28650	0	0	0	39836	0	0	0
1-1517201-T-C	1	1517201	rs1474794295	T	C	gnomAD Exomes	PASS	NA	ENST00000378755.9	L106P	L106P		c.317T>C	missense_variant			segdup	1	1546080	6.47e-07	0	0	PASS			0.739		0.02	0.04	-0.369			0	71178	0	0	0	50436	0	0	0	28650	0	0	0	39616	0	0	0
1-1517206-T-C	1	1517206	rs765178275	T	C	gnomAD Exomes	PASS	NA	ENST00000378755.9	W108R	W108R		c.322T>C	missense_variant	Likely benign	2489567	segdup	3	1545882	1.94e-06	0	0	PASS	nfe	2.9e-07	0.83		0.03	-0.09	-1.15			0	71132	0	0	0	50394	0	0	0	28652	0	0	0	39464	0	0	0
1-1517209-G-A	1	1517209		G	A	gnomAD Exomes	PASS	NA	ENST00000378755.9	A109T	A109T		c.325G>A	missense_variant			segdup	1	1546028	6.47e-07	0	0	PASS			2.92		0.06	-0.1	-0.338			0	71228	0	0	0	50406	0	0	0	28652	0	0	0	39450	0	0	0
1-1517209-G-T	1	1517209	rs752534140	G	T	gnomAD Exomes	PASS	NA	ENST00000378755.9	A109S	A109S		c.325G>T	missense_variant			segdup	15	1545912	9.7e-06	0	0	PASS	nfe	7.85e-06	0.649		0.02	-0.03	-0.338			0	71106	0	0	0	50386	0	0	0	28652	0	0	0	39460	0	0	0
1-1517213-G-A	1	1517213	rs1167365937	G	A	gnomAD Exomes	PASS	NA	ENST00000378755.9	W110*	W110*		c.329G>A	stop_gained			lof_flag,segdup	2	1545382	1.29e-06	0	0	PASS			33		0.01	0.01	-1.5			0	70936	0	0	0	50324	0	0	0	28652	0	0	0	39254	0	0	1
1-1517215-AGTCTCT-A	1	1517215	rs1394424051	AGTCTCT	A	gnomAD Exomes	PASS	NA	ENST00000378755.9	L112_C113del	L112_C113del		c.333_338del	inframe_deletion			segdup	4	1545220	2.59e-06	1	0	PASS	eas	3.48e-05	1.82		0.03	0.05	-3.04			0	70852	0	0	0	50314	0	0	0	28650	0	0	4	39202	1	0	0
1-1517216-G-T	1	1517216		G	T	gnomAD Exomes	PASS	NA	ENST00000378755.9	S111I	S111I		c.332G>T	missense_variant			segdup	3	1545246	1.94e-06	0	0	PASS	nfe	7e-07	4.66		0.01	-0.06	-2.52			0	70910	0	0	0	50322	0	0	0	28652	0	0	0	39126	0	0	0
1-1517216-G-C	1	1517216		G	C	gnomAD Exomes	PASS	NA	ENST00000378755.9	S111T	S111T		c.332G>C	missense_variant			segdup	4	1545246	2.59e-06	0	0	PASS	nfe	8.2e-07	1.09		0	-0.05	-2.52			0	70910	0	0	0	50322	0	0	0	28652	0	0	0	39126	0	0	0
1-1517218-C-G	1	1517218		C	G	gnomAD Exomes	PASS	NA	ENST00000378755.9	L112V	L112V		c.334C>G	missense_variant			segdup	2	1545134	1.29e-06	0	0	PASS	nfe	2.9e-07	0.015		0	0.01	0.038			0	70896	0	0	0	50300	0	0	0	28650	0	0	0	39050	0	0	0
1-1517224-C-A	1	1517224	rs61777881	C	A	gnomAD Exomes	PASS	NA	ENST00000378755.9	R114S	R114S		c.340C>A	missense_variant	Uncertain significance	985071	segdup	22	1545446	1.42e-05	0	0	PASS	nfe	1.176e-05	0.046		0.04	0.01	-0.091			0	70922	0	0	0	50294	0	0	0	28652	0	0	0	39170	0	0	0
1-1517224-C-T	1	1517224	rs61777881	C	T	gnomAD Exomes	PASS	NA	ENST00000378755.9	R114C	R114C		c.340C>T	missense_variant			segdup	1384	1545446	0.000895534	2	0	PASS	nfe	0.001103	1.47		0	0	-0.091			9	70922	0	0	1	50294	0	0	0	28652	0	0	0	39170	0	0	18
1-1517225-G-A	1	1517225	rs1413376597	G	A	gnomAD Exomes	PASS	NA	ENST00000378755.9	R114H	R114H		c.341G>A	missense_variant			segdup	23	1545584	1.49e-05	1	0	PASS	sas	5.58e-05	5.2		0	0	-1.05			0	70968	0	0	1	50292	0	0	0	28650	0	0	0	39204	0	0	0
1-1517230-G-A	1	1517230	rs1295527713	G	A	gnomAD Exomes	PASS	NA	ENST00000378755.9	G116R	G116R		c.346G>A	missense_variant	Uncertain significance	3130689	segdup	25	1545788	1.62e-05	0	0	PASS	afr	1.123e-05	1.35		0.01	0.01	-3.27			3	70928	0	0	1	50300	0	0	0	28650	0	0	2	39318	0	0	1
1-1517234-C-T	1	1517234	rs1018785302	C	T	gnomAD Exomes	PASS	NA	ENST00000378755.9	A117V	A117V		c.350C>T	missense_variant			segdup	2	1546068	1.29e-06	0	0	PASS	afr	4.68e-06	0.406		0	-0.01	0.779			2	70936	0	0	0	50346	0	0	0	28644	0	0	0	39432	0	0	0
1-1517236-G-A	1	1517236	rs1641390583	G	A	gnomAD Exomes	PASS	NA	ENST00000378755.9	V118M	V118M		c.352G>A	missense_variant			segdup	3	1546332	1.94e-06	0	0	PASS	nfe	2.9e-07	0.015		0	0	-4.23			0	71052	0	0	0	50356	0	0	0	28648	0	0	1	39598	0	0	0
1-1517241-G-C	1	1517241	rs2100648514	G	C	gnomAD Exomes	PASS	NA	ENST00000378755.9	Q119H	Q119H		c.357G>C	missense_variant			segdup	5	1546750	3.23e-06	1	0	PASS			1.85		0.01	0.01	0.08			0	71112	0	0	0	50416	0	0	0	28648	0	0	0	39832	0	0	0
1-1517245-C-A	1	1517245		C	A	gnomAD Exomes	PASS	NA	ENST00000378755.9	Q121K	Q121K		c.361C>A	missense_variant			segdup	1	1547024	6.46e-07	0	0	PASS			0.001		0.01	-0.03	-1.73			0	71194	0	0	0	50446	0	0	0	28648	0	0	0	39996	0	0	0
1-1517245-CAGG-C	1	1517245	rs1250211628	CAGG	C	gnomAD Exomes	PASS	NA	ENST00000378755.9	E122del	E122del		c.364_366del	inframe_deletion			segdup	2	1547024	1.29e-06	0	0	PASS	nfe	2.9e-07	0.835		0.01	0	-1.73			0	71194	0	0	0	50446	0	0	0	28648	0	0	0	39996	0	0	0
1-1517246-A-C	1	1517246		A	C	gnomAD Exomes	PASS	NA	ENST00000378755.9	Q121P	Q121P		c.362A>C	missense_variant			segdup	1	1547018	6.46e-07	0	0	PASS			0.649		0.03	-0.05	-0.788			0	71222	0	0	0	50454	0	0	0	28644	0	0	0	40014	0	0	0
1-1517246-A-G	1	1517246	rs781555961	A	G	gnomAD Exomes	PASS	NA	ENST00000378755.9	Q121R	Q121R		c.362A>G	missense_variant			segdup	28	1546910	1.81e-05	0	0	PASS	nfe	1.693e-05	0.232		0	0	-0.788			0	71104	0	0	0	50438	0	0	0	28644	0	0	0	40026	0	0	0
1-1517248-G-C	1	1517248	rs1458799501	G	C	gnomAD Exomes	PASS	NA	ENST00000378755.9	E122Q	E122Q		c.364G>C	missense_variant			segdup	2	1547130	1.29e-06	0	0	PASS	nfe	2.9e-07	0.152		0.01	0	-0.428			0	71240	0	0	0	50466	0	0	0	28648	0	0	0	40096	0	0	0
1-1517248-G-A	1	1517248		G	A	gnomAD Exomes	PASS	NA	ENST00000378755.9	E122K	E122K		c.364G>A	missense_variant			segdup	1	1547130	6.46e-07	0	0	PASS			0.109		0.01	0.01	-0.428			0	71240	0	0	0	50466	0	0	0	28648	0	0	0	40096	0	0	0
1-1517249-A-G	1	1517249		A	G	gnomAD Exomes	PASS	NA	ENST00000378755.9	E122G	E122G		c.365A>G	missense_variant			segdup	1	1546862	6.46e-07	0	0	PASS			0.94		0.01	0.01	0.296			0	71110	0	0	0	50434	0	0	0	28646	0	0	0	40098	0	0	0
1-1517251-C-T	1	1517251	rs1197476229	C	T	gnomAD Exomes	PASS	NA	ENST00000378755.9	R123W	R123W		c.367C>T	missense_variant			segdup	7	1547022	4.52e-06	0	0	PASS	sas	9.57e-06	8.11		0.01	0.01	-2.72			0	71214	0	0	1	50456	0	0	0	28646	0	0	0	40138	0	0	0
1-1517252-G-A	1	1517252	rs1275307229	G	A	gnomAD Exomes	PASS	NA	ENST00000378755.9	R123Q	R123Q		c.368G>A	missense_variant			segdup	16	1547130	1.03e-05	0	0	PASS	eas	8.25e-06	5.61		0	0.01	-1.05			0	71268	0	0	0	50464	0	0	0	28648	0	0	2	40188	0	0	0
1-1517254-C-G	1	1517254	rs1485207536	C	G	gnomAD Exomes	PASS	NA	ENST00000378755.9	L124V	L124V		c.370C>G	missense_variant			segdup	16	1547194	1.03e-05	0	0	PASS	nfe	7.85e-06	0.071		0	0	-2.65			1	71280	0	0	0	50478	0	0	0	28648	0	0	0	40204	0	0	0
1-1517258-C-A	1	1517258		C	A	gnomAD Exomes	PASS	NA	ENST00000378755.9	S125*	S125*		c.374C>A	stop_gained			lof_flag,segdup	1	1547200	6.46e-07	0	0	PASS			28.4		0	0.01	-1.62			0	71316	0	0	0	50504	0	0	0	28648	0	0	1	40258	0	0	0
1-1517261-G-A	1	1517261	rs139994378	G	A	gnomAD Exomes	PASS	NA	ENST00000378755.9	G126D	G126D		c.377G>A	missense_variant			segdup	2232	1547120	0.00144268	84	0	PASS	afr	0.0272697	0.634		0.02	-0.13	-0.098			2015	71204	78	0	78	50498	3	0	0	28648	0	0	0	40292	0	0	0
1-1517261-G-C	1	1517261	rs139994378	G	C	gnomAD Exomes	PASS	NA	ENST00000378755.9	G126A	G126A		c.377G>C	missense_variant			segdup	4	1547014	2.59e-06	1	0	PASS	sas	1.621e-05	0.083		0.02	-0.08	-0.098			0	71090	0	0	0	50482	0	0	0	28648	0	0	0	40304	0	0	0
1-1517263-A-G	1	1517263	rs756601598	A	G	gnomAD Exomes	PASS	NA	ENST00000378755.9	S127G	S127G		c.379A>G	missense_variant			segdup	60	1547164	3.88e-05	0	0	PASS	nfe	2.134e-05	0.257		0.01	0.02	-0.232			0	71238	0	0	0	50484	0	0	0	28644	0	0	0	40322	0	0	15
1-1517264-G-A	1	1517264	rs1278887491	G	A	gnomAD Exomes	PASS	NA	ENST00000378755.9	S127N	S127N		c.380G>A	missense_variant	Uncertain significance	2339661	segdup	1	1547368	6.46e-07	0	0	PASS			0.273		0.01	-0.08	-0.471			0	71432	0	0	0	50500	0	0	0	28648	0	0	0	40332	0	0	0
1-1517266-G-A	1	1517266	rs780466539	G	A	gnomAD Exomes	PASS	NA	ENST00000378755.9	A128T	A128T		c.382G>A	missense_variant	Uncertain significance	2638021	segdup	75	1547310	4.85e-05	0	0	PASS	amr	7.79e-05	3.21		0.01	-0.05	-3.03			0	71426	0	0	8	50510	0	0	0	28646	0	0	0	40352	0	0	0
1-1517270-G-T	1	1517270		G	T	gnomAD Exomes	PASS	NA	ENST00000378755.9	S129I	S129I		c.386G>T	missense_variant			segdup	2	1547452	1.29e-06	0	0	PASS	sas	3.98e-06	7.73		0.01	-0.05	-0.145			0	71470	0	0	0	50572	0	0	0	28646	0	0	0	40376	0	0	0
1-1517272-C-T	1	1517272		C	T	gnomAD Exomes	PASS	NA	ENST00000378755.9	P130S	P130S		c.388C>T	missense_variant			segdup	1	1547264	6.46e-07	0	0	PASS			1.65		0	-0.05	1.82			0	71380	0	0	0	50556	0	0	0	28642	0	0	0	40382	0	0	0
1-1517275-G-A	1	1517275		G	A	gnomAD Exomes	PASS	NA	ENST00000378755.9	E131K	E131K		c.391G>A	missense_variant			segdup	2	1547498	1.29e-06	0	0	PASS			0.203		0.01	-0.01	-0.952			0	71524	0	0	0	50590	0	0	0	28646	0	0	0	40414	0	0	0
1-1517279-A-G	1	1517279	rs1641392214	A	G	gnomAD Exomes	PASS	NA	ENST00000378755.9	Q132R	Q132R		c.395A>G	missense_variant			segdup	4	1547372	2.59e-06	0	0	PASS	nfe	7e-07	0.299		0.01	0.02	-4.33			0	71466	0	0	0	50596	0	0	0	28644	0	0	0	40426	0	0	0
1-1517284-C-G	1	1517284	rs1327039117	C	G	gnomAD Exomes	PASS	NA	ENST00000378755.9	P134A	P134A		c.400C>G	missense_variant	Uncertain significance	2307053	segdup	3	1547412	1.94e-06	0	0	PASS	nfe	7e-07	0.74		0.01	-0.05	0.586			0	71504	0	0	0	50622	0	0	0	28642	0	0	0	40474	0	0	0
1-1517285-C-A	1	1517285		C	A	gnomAD Exomes	PASS	NA	ENST00000378755.9	P134Q	P134Q		c.401C>A	missense_variant			segdup	2	1547452	1.29e-06	0	0	PASS	nfe	2.9e-07	3.22		0.01	-0.02	0.586			0	71548	0	0	0	50624	0	0	0	28642	0	0	0	40474	0	0	0
1-1517285-C-T	1	1517285	rs1322258045	C	T	gnomAD Exomes	PASS	NA	ENST00000378755.9	P134L	P134L		c.401C>T	missense_variant			segdup	5	1547338	3.23e-06	0	0	PASS	nfe	1.28e-06	9.6		0.01	-0.03	0.586			0	71426	0	0	0	50606	0	0	0	28642	0	0	0	40486	0	0	0
1-1517288-C-T	1	1517288	rs1214733579	C	T	gnomAD Exomes	PASS	NA	ENST00000378755.9	A135V	A135V		c.404C>T	missense_variant			segdup	2	1547230	1.29e-06	0	0	PASS	nfe	2.9e-07	0.275		0.01	-0.03	-4.46			0	71508	0	0	0	50616	0	0	0	28640	0	0	0	40480	0	0	0
1-1517290-G-A	1	1517290	rs1009306591	G	A	gnomAD Exomes	PASS	NA	ENST00000378755.9	G136S	G136S		c.406G>A	missense_variant			segdup	4	1547280	2.59e-06	0	0	PASS	afr	1.114e-05	2.92		0.03	0	-1.43			3	71472	0	0	0	50602	0	0	0	28644	0	0	0	40506	0	0	0
1-1517291-G-C	1	1517291		G	C	gnomAD Exomes	PASS	NA	ENST00000378755.9	G136A	G136A		c.407G>C	missense_variant			segdup	6	1547352	3.88e-06	0	0	PASS	nfe	1.88e-06	0.916		0	0	-1.15			0	71600	0	0	0	50636	0	0	0	28644	0	0	0	40486	0	0	0
1-1517291-G-A	1	1517291		G	A	gnomAD Exomes	PASS	NA	ENST00000378755.9	G136D	G136D		c.407G>A	missense_variant			segdup	1	1547352	6.46e-07	0	0	PASS			5.93		0	0	-1.15			0	71600	0	0	0	50636	0	0	0	28644	0	0	0	40486	0	0	0
1-1517299-T-C	1	1517299	rs1433439091	T	C	gnomAD Exomes	PASS	NA	ENST00000378755.9	C139R	C139R		c.415T>C	missense_variant			segdup	41	1546790	2.65e-05	0	0	PASS	nfe	2.629e-05	5.45		0.09	-0.35	-0.342			0	71326	0	0	0	50578	0	0	0	28638	0	0	0	40488	0	0	0
1-1517300-G-A	1	1517300	rs1641392845	G	A	gnomAD Exomes	PASS	NA	ENST00000378755.9	C139Y	C139Y		c.416G>A	missense_variant			segdup	9	1547112	5.82e-06	0	0	PASS	eas	6.4e-05	0.258		0.02	-0.11	-1.32			0	71552	0	0	0	50628	0	0	0	28638	0	0	6	40510	0	0	0
1-1517303-C-T	1	1517303		C	T	gnomAD Exomes	PASS	NA	ENST00000378755.9	A140V	A140V		c.419C>T	missense_variant			segdup	4	1547022	2.59e-06	0	0	PASS	nfe	8.2e-07	2.02		0.03	0.01	-0.994			0	71554	0	0	0	50590	0	0	0	28634	0	0	0	40516	0	0	0
1-1517303-C-G	1	1517303	rs1315102014	C	G	gnomAD Exomes	PASS	NA	ENST00000378755.9	A140G	A140G		c.419C>G	missense_variant			segdup	11	1547022	7.11e-06	0	0	PASS	amr	6.43e-05	6.45		0.06	-0.13	-0.994			0	71554	0	0	7	50590	0	0	0	28634	0	0	0	40516	0	0	0
1-1517306-T-C	1	1517306		T	C	gnomAD Exomes	PASS	NA	ENST00000378755.9	L141P	L141P		c.422T>C	missense_variant			segdup	2	1546688	1.29e-06	0	0	PASS	nfe	2.9e-07	0.787		0.02	0.01	-3.1			0	71424	0	0	0	50582	0	0	0	28636	0	0	0	40510	0	0	0
1-1517308-C-T	1	1517308	rs1020653590	C	T	gnomAD Exomes	PASS	NA	ENST00000378755.9	Q142*	Q142*		c.424C>T	stop_gained	Uncertain significance	489346	lof_flag,segdup	121	1546564	7.82e-05	0	0	PASS	nfe	7.09e-05	33		0.03	0.02	-0.102			4	71278	0	0	0	50560	0	0	0	28640	0	0	0	40526	0	0	0
1-1517311-G-A	1	1517311	rs1294486041	G	A	gnomAD Exomes	PASS	NA	ENST00000378756.8	E95K	E95K		c.283G>A	missense_variant			segdup	7	1546614	4.53e-06	0	0	PASS	amr	3.85e-05	27.5	0.26	0.18	-0.39	8.59	0.06	0.429	0	71378	0	0	5	50562	0	0	0	28640	0	0	0	40526	0	0	0
1-1517313-G-T	1	1517313		G	T	gnomAD Exomes	PASS	NA	ENST00000378756.8	E95D	E95D		c.285G>T	missense_variant			segdup	1	1546600	6.47e-07	0	0	PASS			23	0.162	0	0	-0.451	0	0.959	0	71486	0	0	0	50578	0	0	0	28640	0	0	0	40502	0	0	0
1-1517313-G-C	1	1517313		G	C	gnomAD Exomes	PASS	NA	ENST00000378756.8	E95D	E95D		c.285G>C	missense_variant			segdup	1	1546600	6.47e-07	0	0	PASS			22.9	0.161	0	-0.02	-0.451	0	0.959	0	71486	0	0	0	50578	0	0	0	28640	0	0	0	40502	0	0	0
1-1517315-A-G	1	1517315		A	G	gnomAD Exomes	PASS	NA	ENST00000378756.8	Y96C	Y96C		c.287A>G	missense_variant			segdup	1	1546204	6.47e-07	0	0	PASS			27.9	0.387	0	-0.03	6.19	0.01	0.982	0	71328	0	0	0	50540	0	0	0	28642	0	0	0	40472	0	0	0
1-1517316-T-G	1	1517316		T	G	gnomAD Exomes	PASS	NA	ENST00000378756.8	Y96*	Y96*		c.288T>G	stop_gained			segdup	1	1545910	6.47e-07	0	0	PASS			25.1		0.47	0.08	-8.11			0	71198	0	0	0	50506	0	0	0	28638	0	0	0	40480	0	0	0
1-1517323-G-T	1	1517323		G	T	gnomAD Exomes	PASS	NA	ENST00000378756.8	A99S	A99S		c.295G>T	missense_variant			segdup	2	1545728	1.29e-06	0	0	PASS			22.4	0.202	0.01	0.01	4.04	0.41	0.153	0	71274	0	0	1	50498	0	0	0	28640	0	0	0	40496	0	0	0
1-1517323-G-A	1	1517323	rs146731359	G	A	gnomAD Exomes	PASS	NA	ENST00000378756.8	A99T	A99T		c.295G>A	missense_variant			segdup	2099	1545728	0.00135794	5	0	PASS	nfe	0.00153997	22.8	0.182	0.01	-0.02	4.04	0.38	0.124	25	71274	0	0	19	50498	0	0	1	28640	0	0	0	40496	0	0	11
1-1517326-G-A	1	1517326	rs200230792	G	A	gnomAD Exomes	PASS	NA	ENST00000378756.8	V100M	V100M		c.298G>A	missense_variant	Benign	1298395	segdup	1664	1545556	0.00107664	11	0	PASS	nfe	0.00073576	23.8	0.09	0.01	-0.02	6.84	0.17	0.72	7	71210	0	0	2	50470	0	0	1	28638	0	0	0	40474	0	0	705
1-1517330-A-C	1	1517330	rs575685262	A	C	gnomAD Exomes	PASS	NA	ENST00000378756.8	E101A	E101A		c.302A>C	missense_variant			segdup	21	1545014	1.36e-05	0	0	PASS	sas	0.00014861	23.3	0.281	0.02	-0.05	6.19	0.15	0.192	0	70956	0	0	0	50432	0	0	0	28636	0	0	0	40446	0	0	0
1-1517332-C-G	1	1517332	rs1378897019	C	G	gnomAD Exomes	PASS	NA	ENST00000378756.8	Q102E	Q102E		c.304C>G	missense_variant			segdup	6	1544860	3.88e-06	0	0	PASS	nfe	1.88e-06	21.6	0.199	0	0	8.69	0.05	0.717	0	70810	0	0	0	50394	0	0	0	28640	0	0	0	40460	0	0	0
1-1517336-T-C	1	1517336		T	C	gnomAD Exomes	PASS	NA	ENST00000378756.8	L103P	L103P		c.308T>C	missense_variant			segdup	12	1542914	7.78e-06	0	0	PASS	nfe	5.58e-06	27.1	0.263	0.01	-0.01	6.21	0.04	0.811	0	70136	0	0	0	50226	0	0	0	28626	0	0	0	40334	0	0	0
1-1517342-G-A	1	1517342	rs1204743820	G	A	gnomAD Exomes	PASS	NA	ENST00000378756.8	S105N	S105N		c.314G>A	missense_variant			segdup	69	1543530	4.47e-05	1	0	PASS	nfe	4.754e-05	5.74	0.037	0	0	0.553	0.51	0.005	1	70468	0	0	0	50248	0	0	0	28632	0	0	0	40382	0	0	0
1-1517342-G-C	1	1517342		G	C	gnomAD Exomes	PASS	NA	ENST00000378756.8	S105T	S105T		c.314G>C	missense_variant			segdup	4	1543646	2.59e-06	0	0	PASS	nfe	8.2e-07	4.75	0.019	0	0	0.553	0.59	0.015	0	70590	0	0	0	50268	0	0	0	28632	0	0	0	40370	0	0	0
1-1517344-G-A	1	1517344	rs1641394875	G	A	gnomAD Exomes	PASS	NA	ENST00000378756.8	E106K	E106K		c.316G>A	missense_variant			segdup	2	1542732	1.3e-06	0	0	PASS			23	0.216	0	-0.02	6.84	0.08	0.271	0	70220	0	0	0	50160	0	0	0	28628	0	0	0	40326	0	0	0
1-1517352-C-G	1	1517352	rs1641395110	C	G	gnomAD Exomes	PASS	NA	ENST00000378756.8	I108M	I108M		c.324C>G	missense_variant			segdup	2	1540514	1.3e-06	0	0	PASS			23.2	0.139	0	-0.02	3.39	0.04	0.917	0	69410	0	0	0	49898	0	0	0	28612	0	0	0	40252	0	0	0
1-1517353-C-T	1	1517353	rs1189257145	C	T	gnomAD Exomes	PASS	NA	ENST00000378756.8	R109W	R109W		c.325C>T	missense_variant	Uncertain significance	2397518	segdup	43	1539828	2.79e-05	0	0	PASS	amr	0.00020134	26.4	0.369	0.01	-0.05	8.69	0	0.985	6	69340	0	0	16	49818	0	0	0	28606	0	0	1	40210	0	0	0
1-1517354-G-A	1	1517354	rs773148798	G	A	gnomAD Exomes	PASS	NA	ENST00000378756.8	R109Q	R109Q		c.326G>A	missense_variant	Uncertain significance	2589475	segdup	250	1540136	0.000162323	1	0	PASS	nfe	0.00015621	22.7	0.295	0	-0.03	6.84	0.25	0.136	11	69432	0	0	5	49860	0	0	0	28608	0	0	0	40220	0	0	11
1-1517357-C-T	1	1517357	rs759611921	C	T	gnomAD Exomes	PASS	NA	ENST00000378756.8	A110V	A110V		c.329C>T	missense_variant	Likely benign	3130692	segdup	39	1538900	2.53e-05	0	0	PASS	sas	0.00010196	9.33	0.053	0	-0.02	1.33	1	0.001	2	69134	0	0	3	49732	0	0	0	28608	0	0	5	40112	0	0	0
1-1517357-C-G	1	1517357	rs759611921	C	G	gnomAD Exomes	PASS	NA	ENST00000378756.8	A110G	A110G		c.329C>G	missense_variant			segdup	9	1538804	5.85e-06	0	0	PASS	nfe	2.54e-06	20.1	0.053	0.01	-0.04	1.33	0.04	0.169	1	69018	0	0	0	49712	0	0	0	28608	0	0	0	40138	0	0	0
1-1517370-G-C	1	1517370	rs1355653789	G	C	gnomAD Exomes	PASS	NA	ENST00000378756.8	E114D	E114D		c.342G>C	missense_variant	Uncertain significance	1804254	segdup	1	1535798	6.51e-07	0	0	PASS			19.5	0.321	0.01	-0.01	-0.897	0	0.998	1	68342	0	0	0	49396	0	0	0	28582	0	0	0	40046	0	0	0
1-1517372-G-A	1	1517372		G	A	gnomAD Exomes	PASS	NA	ENST00000378756.8	R115K	R115K		c.344G>A	missense_variant			segdup	4	1534250	2.61e-06	0	0	PASS	sas	4.03e-06	17.1	0.073	0	0	2.77	0.21	0.042	0	68116	0	0	0	49350	0	0	0	28576	0	0	0	39990	0	0	0
1-1517372-G-C	1	1517372	rs1450474704	G	C	gnomAD Exomes	PASS	NA	ENST00000378756.8	R115T	R115T		c.344G>C	missense_variant			segdup	13	1534136	8.47e-06	0	0	PASS	nfe	5.17e-06	23.4	0.231	0.01	0	2.77	0.01	0.827	0	67996	0	0	1	49330	0	0	0	28576	0	0	0	40002	0	0	0
1-1517376-G-C	1	1517376	rs1453543215	G	C	gnomAD Exomes	PASS	NA	ENST00000378756.8	R116S	R116S		c.348G>C	missense_variant			segdup	1	1532304	6.53e-07	0	0	PASS			25.4	0.252	0.01	0	0.963	0	0.981	0	67730	0	0	1	49138	0	0	0	28558	0	0	0	39906	0	0	0
1-1517387-G-A	1	1517387	rs1287897640	G	A	gnomAD Exomes	PASS	NA	ENST00000378756.8	S120N	S120N		c.359G>A	missense_variant			segdup	5	1528146	3.27e-06	0	0	PASS	amr	6.78e-06	4.18	0.041	0	0	0.06	0.39	0.003	0	66940	0	0	2	48928	0	0	0	28528	0	0	0	39736	0	0	0
1-1517394-G-C	1	1517394		G	C	gnomAD Exomes	PASS	NA	ENST00000378756.8	E122D	E122D		c.366G>C	missense_variant			segdup	1	1526004	6.55e-07	0	0	PASS			24	0.123	0.01	0	4.67	0.02	0.443	0	66602	0	0	0	48806	0	0	0	28508	0	0	1	39678	0	0	0
1-1517396-C-A	1	1517396	rs926874302	C	A	gnomAD Exomes	PASS	NA	ENST00000378756.8	T123N	T123N		c.368C>A	missense_variant			segdup	2	1524602	1.31e-06	0	0	PASS	sas	4.07e-06	24.1	0.231	0	0.01	8.69	0.02	0.978	0	66342	0	0	0	48728	0	0	0	28460	0	0	0	39638	0	0	0
1-1517396-C-T	1	1517396	rs926874302	C	T	gnomAD Exomes	PASS	NA	ENST00000378756.8	T123I	T123I		c.368C>T	missense_variant			segdup	4	1524602	2.62e-06	0	0	PASS			24.5	0.351	0	0	8.69	0.01	0.978	0	66342	0	0	0	48728	0	0	0	28460	0	0	0	39638	0	0	0
1-1517399-G-A	1	1517399	rs762786838	G	A	gnomAD Exomes	PASS	NA	ENST00000378756.8	R124Q	R124Q		c.371G>A	missense_variant			segdup	20	1523716	1.31e-05	0	0	PASS	amr	1.636e-05	22.5	0.068	0.01	0.01	8.59	0.22	0.02	2	66258	0	0	3	48642	0	0	5	28452	0	0	0	39640	0	0	0
1-1517399-G-C	1	1517399		G	C	gnomAD Exomes	PASS	NA	ENST00000378756.8	R124P	R124P		c.371G>C	missense_variant			segdup	1	1523814	6.56e-07	0	0	PASS			26.2	0.128	0.02	0.01	8.59	0	0.762	0	66368	0	0	0	48660	0	0	0	28452	0	0	0	39626	0	0	0
1-1517401-C-T	1	1517401		C	T	gnomAD Exomes	PASS	NA	ENST00000378756.8	Q125*	Q125*		c.373C>T	stop_gained			segdup	1	1523426	6.56e-07	0	0	PASS			38		0.22	-0.36	8.69			0	66304	0	0	0	48660	0	0	0	28434	0	0	0	39630	0	0	0
1-1517402-A-C	1	1517402		A	C	gnomAD Exomes	PASS	NA	ENST00000378756.8	Q125P	Q125P		c.374A>C	missense_variant			segdup	1	1523974	6.56e-07	0	0	PASS			25.5	0.38	0.01	-0.02	6.19	0.01	0.956	0	66310	0	0	0	48658	0	0	0	28446	0	0	0	39628	0	0	0
1-1517407-C-T	1	1517407	rs1312534656	C	T	gnomAD Exomes	PASS	NA	ENST00000378756.8	Q127*	Q127*		c.379C>T	stop_gained			segdup	3	1522686	1.97e-06	0	0	PASS	sas	4.08e-06	36		0.01	-0.14	8.69			0	66220	0	0	0	48620	0	0	0	28398	0	0	0	39612	0	0	0
1-1517407-C-G	1	1517407	rs1312534656	C	G	gnomAD Exomes	PASS	NA	ENST00000378756.8	Q127E	Q127E		c.379C>G	missense_variant			segdup	52	1522588	3.42e-05	0	0	PASS	nfe	3.383e-05	23.4	0.156	0	-0.02	8.69	0.01	0.403	0	66112	0	0	0	48600	0	0	0	28398	0	0	0	39626	0	0	0
1-1517714-A-C	1	1517714	rs1464547304	A	C	gnomAD Exomes	PASS	NA	ENST00000378756.8	X93_splice	X128_splice	128	c.385-2A>C	splice_acceptor_variant	Likely pathogenic	2499615	segdup	10	1406200	7.11e-06	0	0	PASS	nfe	4.23e-06	33		0.99	-0.84	6.16			1	69666	0	0	0	57172	0	0	0	26822	0	0	0	44116	0	0	0
1-1517726-A-G	1	1517726	rs1413887230	A	G	gnomAD Exomes	PASS	NA	ENST00000378756.8	Y132C	Y132C		c.395A>G	missense_variant			segdup	4	1467076	2.73e-06	0	0	PASS	nfe	8.9e-07	27.5	0.436	0	-0.01	6.19	0	0.998	0	70856	0	0	0	57676	0	0	0	27356	0	0	0	44340	0	0	0
1-1517734-A-G	1	1517734		A	G	gnomAD Exomes	PASS	NA	ENST00000378756.8	K135E	K135E		c.403A>G	missense_variant			segdup	3	1484192	2.02e-06	0	0	PASS	nfe	7.5e-07	22.6	0.052	0	0	2.24	0.17	0.017	0	71560	0	0	0	57678	0	0	0	27366	0	0	0	44422	0	0	0
1-1517736-G-C	1	1517736	rs1386408562	G	C	gnomAD Exomes	PASS	NA	ENST00000378756.8	K135N	K135N		c.405G>C	missense_variant			segdup	5	1483960	3.37e-06	0	0	PASS	nfe	1.37e-06	22.4	0.088	0	0	5.68	0.05	0.038	0	71748	0	0	0	57702	0	0	0	27346	0	0	0	44476	0	0	0
1-1517743-C-T	1	1517743	rs375517057	C	T	gnomAD Exomes	PASS	NA	ENST00000378756.8	R138W	R138W		c.412C>T	missense_variant	Uncertain significance	1199193	segdup	83	1490660	5.57e-05	0	0	PASS	amr	5.63e-05	24.2	0.443	0	-0.01	2.8	0	1	0	72072	0	0	7	57666	0	0	0	27362	0	0	0	44512	0	0	1
1-1517744-G-A	1	1517744	rs778091985	G	A	gnomAD Exomes	PASS	NA	ENST00000378756.8	R138Q	R138Q		c.413G>A	missense_variant	Uncertain significance	3067353	segdup	47	1490604	3.15e-05	0	0	PASS	nfe	2.924e-05	26.2	0.268	0.01	0	8.59	0.03	0.981	1	72088	0	0	0	57454	0	0	0	27310	0	0	1	44508	0	0	0
1-1517755-G-A	1	1517755	rs768475571	G	A	gnomAD Exomes	PASS	NA	ENST00000378756.8	E142K	E142K		c.424G>A	missense_variant			segdup	7	1488710	4.7e-06	0	0	PASS	afr	4.58e-06	22.6	0.155	0	-0.01	6.84	0.07	0.364	2	72432	0	0	0	57236	0	0	0	27024	0	0	1	44540	0	0	0
1-1517761-C-T	1	1517761		C	T	gnomAD Exomes	PASS	NA	ENST00000378756.8	Q144*	Q144*		c.430C>T	stop_gained			segdup	1	1454446	6.88e-07	0	0	PASS			36		0.02	-0.06	8.69			0	72294	0	0	0	56430	0	0	0	26484	0	0	0	44460	0	0	0
1-1517762-A-G	1	1517762		A	G	gnomAD Exomes	PASS	NA	ENST00000378756.8	Q144R	Q144R		c.431A>G	missense_variant			segdup	2	1454480	1.38e-06	0	0	PASS			24.2	0.346	0	0	6.19	0	0.977	0	72274	0	0	0	56422	0	0	0	26500	0	0	0	44438	0	0	0
1-1517773-C-G	1	1517773		C	G	gnomAD Exomes	PASS	NA	ENST00000378756.8	Q148E	Q148E		c.442C>G	missense_variant			segdup	2	1321908	1.51e-06	0	0	PASS	sas	4.16e-06	23.9	0.202	0.17	0.04	8.65	0.02	0.93	0	70234	0	0	0	52238	0	0	0	24130	0	0	0	44084	0	0	0
1-1517776-G-A	1	1517776		G	A	gnomAD Exomes	PASS	NA	ENST00000378756.8	c.444+1G>A			c.444+1G>A	splice_donor_variant			segdup	2	1322602	1.51e-06	0	0	PASS	nfe	3.6e-07	34		1	-0.89	8.55			0	70250	0	0	0	52304	0	0	0	24144	0	0	0	44100	0	0	0
1-1518921-C-T	1	1518921	rs1257977478	C	T	gnomAD Exomes	PASS	NA	ENST00000378756.8	Q149*	Q149*		c.445C>T	stop_gained			segdup	1	1614148	6.2e-07	0	0	PASS			43		0.01	-0.06	8.59			0	75058	0	0	0	60028	0	0	0	29606	0	0	0	44880	0	0	0
1-1518922-A-G	1	1518922	rs1483651530	A	G	gnomAD Exomes	PASS	NA	ENST00000378756.8	Q149R	Q149R		c.446A>G	missense_variant			segdup	1	1614124	6.2e-07	0	0	PASS			21.7	0.139	0.01	-0.03	6.12	0.24	0.003	0	75058	0	0	0	60018	0	0	0	29602	0	0	0	44882	0	0	0
1-1518924-C-G	1	1518924	rs577418463	C	G	gnomAD Exomes	PASS	NA	ENST00000378756.8	L150V	L150V		c.448C>G	missense_variant			segdup	24	1614028	1.49e-05	0	0	PASS	nfe	1.376e-05	20.5	0.034	0.56	0.17	4.75	0.5	0.102	0	74936	0	0	0	59994	0	0	0	29606	0	0	0	44892	0	0	0
1-1518924-C-T	1	1518924	rs577418463	C	T	gnomAD Exomes	PASS	NA	ENST00000378756.8	L150F	L150F		c.448C>T	missense_variant			segdup	13	1614146	8.05e-06	0	0	PASS	eas	0.00013695	18.3	0.038	0.01	0	4.75	0.69	0.009	0	75058	0	0	0	60014	0	0	0	29606	0	0	11	44880	0	0	0
1-1518927-C-T	1	1518927	rs1184592048	C	T	gnomAD Exomes	PASS	NA	ENST00000378756.8	L151F	L151F		c.451C>T	missense_variant			segdup	16	1614176	9.91e-06	0	0	PASS	nfe	8.03e-06	16.1	0.039	0.01	-0.01	3.17	0.12	0.02	0	75072	0	0	0	60030	0	0	0	29606	0	0	0	44882	0	0	0
1-1518927-C-G	1	1518927	rs1184592048	C	G	gnomAD Exomes	PASS	NA	ENST00000378756.8	L151V	L151V		c.451C>G	missense_variant			segdup	8	1614058	4.96e-06	0	0	PASS	nfe	2.47e-06	14.1	0.02	0	-0.01	3.17	0.22	0.005	0	74950	0	0	0	60010	0	0	0	29606	0	0	0	44894	0	0	1
1-1518929-CAAT-C	1	1518929		CAAT	C	gnomAD Exomes	PASS	NA	ENST00000378756.8	N152del	N152del		c.454_456del	inframe_deletion			segdup	2	1614140	1.24e-06	0	0	PASS	nfe	2.8e-07	19.1		0	-0.01	1.81			0	75060	0	0	0	60020	0	0	0	29604	0	0	0	44882	0	0	0
1-1518930-A-G	1	1518930	rs1641487779	A	G	gnomAD Exomes	PASS	NA	ENST00000378756.8	N152D	N152D		c.454A>G	missense_variant			segdup	4	1614008	2.48e-06	0	0	PASS	nfe	7.9e-07	23.8	0.151	0	0	4.53	0.03	0.201	0	75022	0	0	0	60002	0	0	0	29608	0	0	0	44882	0	0	0
1-1518933-G-A	1	1518933		G	A	gnomAD Exomes	PASS	NA	ENST00000378756.8	E153K	E153K		c.457G>A	missense_variant			segdup	1	1614166	6.2e-07	0	0	PASS			29.8	0.309	0.01	0.01	8.49	0	0.794	0	75068	0	0	0	60022	0	0	0	29606	0	0	0	44870	0	0	0
1-1518936-G-A	1	1518936		G	A	gnomAD Exomes	PASS	NA	ENST00000378756.8	E154K	E154K		c.460G>A	missense_variant			segdup	3	1614156	1.86e-06	0	0	PASS	nfe	2.8e-07	24.5	0.211	0	0.01	6.75	0	0.206	0	75062	0	0	0	60030	0	0	0	29604	0	0	0	44880	0	0	0
1-1518936-G-T	1	1518936	rs1161463015	G	T	gnomAD Exomes	PASS	NA	ENST00000378756.8	E154*	E154*		c.460G>T	stop_gained			segdup	1	1614158	6.2e-07	0	0	PASS			46		0.02	-0.24	6.75			0	75064	0	0	0	60030	0	0	0	29604	0	0	0	44880	0	0	0
1-1518938-G-T	1	1518938	rs148953950	G	T	gnomAD Exomes	PASS	NA	ENST00000378756.8	E154D	E154D		c.462G>T	missense_variant	Uncertain significance	1334940	segdup	55	1614052	3.41e-05	0	0	PASS	nfe	3.341e-05	18.6	0.034	0.01	0.01	1.17	0.09	0.019	0	74938	0	0	3	60006	0	0	0	29604	0	0	0	44896	0	0	0
1-1518940-A-G	1	1518940		A	G	gnomAD Exomes	PASS	NA	ENST00000378756.8	N155S	N155S		c.464A>G	missense_variant			segdup	9	1614104	5.58e-06	0	0	PASS	nfe	1.83e-06	22.4	0.141	0	-0.01	3.53	0.2	0.035	0	75054	0	0	0	60026	0	0	0	29604	0	0	0	44880	0	0	0
1-1518944-A-C	1	1518944		A	C	gnomAD Exomes	PASS	NA	ENST00000378756.8	L156F	L156F		c.468A>C	missense_variant			segdup	1	1614142	6.2e-07	0	0	PASS			22.9	0.191	0	0	-0.448	0.03	0.912	0	75060	0	0	0	60028	0	0	0	29604	0	0	0	44878	0	0	0
1-1518945-C-G	1	1518945		C	G	gnomAD Exomes	PASS	NA	ENST00000378756.8	R157G	R157G		c.469C>G	missense_variant			segdup	2	1614134	1.24e-06	0	0	PASS	nfe	2.8e-07	23.7	0.243	0.02	-0.07	1.71	0.02	0.127	0	75060	0	0	0	60030	0	0	0	29602	0	0	0	44882	0	0	0
1-1518945-C-T	1	1518945	rs201292180	C	T	gnomAD Exomes	PASS	NA	ENST00000378756.8	R157W	R157W		c.469C>T	missense_variant			segdup	105	1614132	6.51e-05	0	0	PASS	afr	0.00012261	25.4	0.282	0	-0.02	1.71	0	0.954	15	75060	0	0	0	60030	0	0	0	29602	0	0	1	44882	0	0	0
1-1518951-C-A	1	1518951		C	A	gnomAD Exomes	PASS	NA	ENST00000378756.8	Q159K	Q159K		c.475C>A	missense_variant			segdup	2	1614178	1.24e-06	0	0	PASS	nfe	2.8e-07	23	0.304	0	0	8.59	0.05	0.497	0	75066	0	0	0	60028	0	0	0	29606	0	0	0	44880	0	0	0
1-1518952-A-C	1	1518952		A	C	gnomAD Exomes	PASS	NA	ENST00000378756.8	Q159P	Q159P		c.476A>C	missense_variant			segdup	1	1614170	6.2e-07	0	0	PASS			26	0.401	0	-0.01	6.12	0	0.94	0	75060	0	0	0	60036	0	0	0	29604	0	0	0	44880	0	0	0
1-1518952-A-G	1	1518952	rs769127696	A	G	gnomAD Exomes	PASS	NA	ENST00000378756.8	Q159R	Q159R		c.476A>G	missense_variant	Uncertain significance	2331495	segdup	16	1614170	9.91e-06	0	0	PASS	eas	0.00022311	23.7	0.238	0	0	6.12	0.05	0.11	0	75060	0	0	0	60036	0	0	0	29604	0	0	16	44880	0	0	0
1-1518954-G-C	1	1518954		G	C	gnomAD Exomes	PASS	NA	ENST00000378756.8	E160Q	E160Q		c.478G>C	missense_variant			segdup	1	1614180	6.2e-07	0	0	PASS			25.4	0.135	0	0	8.49	0.04	0.639	0	75066	0	0	0	60036	0	0	0	29606	0	0	0	44882	0	0	0
1-1518957-G-T	1	1518957	rs763409058	G	T	gnomAD Exomes	PASS	NA	ENST00000378756.8	E161*	E161*		c.481G>T	stop_gained			segdup	4	1614168	2.48e-06	0	0	PASS	amr	2.254e-05	41		0	-0.07	8.49			0	75068	0	0	4	60028	0	0	0	29606	0	0	0	44878	0	0	0
1-1518957-G-A	1	1518957	rs763409058	G	A	gnomAD Exomes	PASS	NA	ENST00000378756.8	E161K	E161K		c.481G>A	missense_variant			segdup	16	1614050	9.91e-06	0	0	PASS	nfe	7.63e-06	27.1	0.346	0	0	8.49	0	0.794	1	74946	0	0	0	60008	0	0	0	29606	0	0	0	44890	0	0	0
1-1518958-A-C	1	1518958	rs769281174	A	C	gnomAD Exomes	PASS	NA	ENST00000378756.8	E161A	E161A		c.482A>C	missense_variant			segdup	5	1614032	3.1e-06	0	0	PASS	amr	2.255e-05	23	0.213	0	-0.01	1.67	0.1	0.21	0	74938	0	0	4	60002	0	0	0	29604	0	0	0	44890	0	0	0
1-1518963-G-A	1	1518963	rs750567508	G	A	gnomAD Exomes	PASS	NA	ENST00000378756.8	V163M	V163M		c.487G>A	missense_variant			segdup	7	1614018	4.34e-06	0	0	PASS	amr	5.53e-06	26.2	0.283	0	0	8.49	0	0.893	1	74946	0	0	2	59996	0	0	0	29606	0	0	0	44894	0	0	0
1-1518963-G-C	1	1518963	rs750567508	G	C	gnomAD Exomes	PASS	NA	ENST00000378756.8	V163L	V163L		c.487G>C	missense_variant			segdup	5	1614018	3.1e-06	0	0	PASS	nfe	1.24e-06	22.5	0.148	0	0	8.49	0.09	0.134	0	74946	0	0	0	59996	0	0	0	29606	0	0	0	44894	0	0	0
1-1518966-C-T	1	1518966	rs760826883	C	T	gnomAD Exomes	PASS	NA	ENST00000378756.8	Q164*	Q164*		c.490C>T	stop_gained	Pathogenic	828050	segdup	3	1614164	1.86e-06	0	0	PASS			38		0	-0.11	8.59			0	75068	0	0	0	60030	0	0	1	29600	0	0	0	44886	0	0	0
1-1518966-C-G	1	1518966	rs760826883	C	G	gnomAD Exomes	PASS	NA	ENST00000378756.8	Q164E	Q164E		c.490C>G	missense_variant			segdup	2	1614164	1.24e-06	0	0	PASS	sas	3.65e-06	17.3	0.082	0	0	8.59	0.65	0.021	0	75068	0	0	0	60030	0	0	0	29600	0	0	0	44886	0	0	0
1-1518967-AG-A	1	1518967		AG	A	gnomAD Exomes	PASS	NA	ENST00000378756.8	K165Sfs*49	K165Sfs*49		c.492del	frameshift_variant			segdup	1	1614138	6.2e-07	0	0	PASS			32		0	-0.03	6.12			0	75080	0	0	0	60022	0	0	0	29602	0	0	0	44884	0	0	0
1-1518972-C-G	1	1518972		C	G	gnomAD Exomes	PASS	NA	ENST00000378756.8	Q166E	Q166E		c.496C>G	missense_variant			segdup	1	1614172	6.2e-07	0	0	PASS			24.8	0.223	0	0	8.59	0.04	0.768	0	75066	0	0	0	60032	0	0	0	29604	0	0	0	44882	0	0	0
1-1518975-G-C	1	1518975		G	C	gnomAD Exomes	PASS	NA	ENST00000378756.8	E167Q	E167Q		c.499G>C	missense_variant			segdup	1	1614166	6.2e-07	0	0	PASS			27.5	0.33	0	0	8.49	0	0.983	0	75066	0	0	0	60034	0	0	0	29604	0	0	0	44882	0	0	0
1-1518975-G-A	1	1518975	rs1474967843	G	A	gnomAD Exomes	PASS	NA	ENST00000378756.8	E167K	E167K		c.499G>A	missense_variant			segdup	3	1614166	1.86e-06	0	0	PASS	nfe	2.8e-07	31	0.425	0	0	8.49	0	0.954	0	75066	0	0	0	60034	0	0	0	29604	0	0	0	44882	0	0	0
1-1518978-G-A	1	1518978	rs1185756410	G	A	gnomAD Exomes	PASS	NA	ENST00000378756.8	A168T	A168T		c.502G>A	missense_variant			segdup	1	1614182	6.2e-07	0	0	PASS			24.8	0.152	0	0	5.58	0.05	0.257	0	75074	0	0	0	60030	0	0	0	29602	0	0	0	44880	0	0	0
1-1518981-A-G	1	1518981	rs753951092	A	G	gnomAD Exomes	PASS	NA	ENST00000378756.8	M169V	M169V		c.505A>G	missense_variant			segdup	30	1614160	1.86e-05	0	0	PASS	nfe	1.567e-05	20.6	0.178	0	-0.01	2.94	0.13	0.007	0	75068	0	0	0	60028	0	0	0	29604	0	0	0	44882	0	0	0
1-1518984-C-G	1	1518984		C	G	gnomAD Exomes	PASS	NA	ENST00000378756.8	R170G	R170G		c.508C>G	missense_variant			segdup	1	1614116	6.2e-07	0	0	PASS			24.3	0.243	0	-0.01	1.71	0.01	0.454	0	75068	0	0	0	60020	0	0	0	29602	0	0	0	44878	0	0	0
1-1518984-C-T	1	1518984	rs1167820219	C	T	gnomAD Exomes	PASS	NA	ENST00000378756.8	R170W	R170W		c.508C>T	missense_variant	Uncertain significance	992486	segdup	5	1613998	3.1e-06	0	0	PASS	nfe	7.9e-07	25.6	0.337	0	-0.01	1.71	0	0.995	0	74946	0	0	0	60000	0	0	0	29602	0	0	1	44890	0	0	0
1-1518985-G-A	1	1518985	rs758391776	G	A	gnomAD Exomes	PASS	NA	ENST00000378756.8	R170Q	R170Q		c.509G>A	missense_variant			segdup	31	1614046	1.92e-05	0	0	PASS	afr	2.549e-05	29.9	0.307	0	0	8.53	0	0.964	5	74950	0	0	2	60014	0	0	0	29604	0	0	3	44894	0	0	0
1-1518988-G-A	1	1518988	rs751361400	G	A	gnomAD Exomes	PASS	NA	ENST00000378756.8	R171Q	R171Q		c.512G>A	missense_variant			segdup	73	1614028	4.52e-05	0	0	PASS	nfe	4.51e-05	29.7	0.189	0	0	3.97	0.02	0.909	2	74948	0	0	1	60012	0	0	0	29602	0	0	0	44888	0	0	2
1-1518990-G-A	1	1518990		G	A	gnomAD Exomes	PASS	NA	ENST00000378756.8	A172T	A172T		c.514G>A	missense_variant			segdup	1	1614170	6.2e-07	0	0	PASS			33	0.122	0.07	-0.33	8.53	0.08	0.506	0	75076	0	0	0	60030	0	0	0	29604	0	0	0	44876	0	0	0
1-1518991-G-A	1	1518991		G	A	gnomAD Exomes	PASS	NA	ENST00000378756.8	c.514+1G>A			c.514+1G>A	splice_donor_variant			segdup	1	1614160	6.2e-07	0	0	PASS			33		0.93	-0.89	8.53			0	75070	0	0	0	60032	0	0	0	29602	0	0	0	44878	0	0	0
1-1520141-C-A	1	1520141	rs1436705495	C	A	gnomAD Exomes	PASS	NA	ENST00000378756.8	A172D	A172D		c.515C>A	missense_variant			segdup	1	1609546	6.21e-07	0	0	PASS			23.6	0.231	0	0	8.66	0.05	0.071	1	74980	0	0	0	59756	0	0	0	29524	0	0	0	44814	0	0	0
1-1520143-A-C	1	1520143		A	C	gnomAD Exomes	PASS	NA	ENST00000378756.8	T173P	T173P		c.517A>C	missense_variant			segdup	1	1609892	6.21e-07	0	0	PASS			27.6	0.523	0	-0.01	6.16	0	1	0	74980	0	0	0	59792	0	0	0	29522	0	0	1	44822	0	0	0
1-1520146-G-A	1	1520146	rs146896584	G	A	gnomAD Exomes	PASS	NA	ENST00000378756.8	V174M	V174M		c.520G>A	missense_variant			segdup	8	1610134	4.97e-06	0	0	PASS	afr	1.747e-05	22.7	0.05	0	0	4.69	0.17	0.072	4	74870	0	0	2	59808	0	0	0	29530	0	0	0	44852	0	0	0
1-1520146-G-T	1	1520146		G	T	gnomAD Exomes	PASS	NA	ENST00000378756.8	V174L	V174L		c.520G>T	missense_variant			segdup	1	1610252	6.21e-07	0	0	PASS			20.9	0.042	0.01	0	4.69	0.57	0.011	0	74992	0	0	0	59828	0	0	0	29530	0	0	0	44840	0	0	0
1-1520147-T-G	1	1520147	rs750196319	T	G	gnomAD Exomes	PASS	NA	ENST00000378756.8	V174G	V174G		c.521T>G	missense_variant	Uncertain significance	1033348	segdup	1	1610328	6.21e-07	0	0	PASS			28.1	0.297	0.02	-0.04	6.19	0	0.477	0	74956	0	0	1	59844	0	0	0	29528	0	0	0	44844	0	0	0
1-1520147-T-C	1	1520147		T	C	gnomAD Exomes	PASS	NA	ENST00000378756.8	V174A	V174A		c.521T>C	missense_variant			segdup	2	1610328	1.24e-06	0	0	PASS	nfe	2.8e-07	23	0.096	0.01	0	6.19	0.1	0.042	0	74956	0	0	0	59844	0	0	0	29528	0	0	0	44844	0	0	0
1-1520152-C-T	1	1520152	rs760449673	C	T	gnomAD Exomes	PASS	NA	ENST00000378756.8	R176W	R176W		c.526C>T	missense_variant			segdup	21	1610556	1.3e-05	0	0	PASS	nfe	8.03e-06	26.5	0.258	0	-0.01	5.7	0.01	0.738	2	74860	0	0	0	59842	0	0	0	29524	0	0	0	44868	0	0	0
1-1520153-G-A	1	1520153	rs141500603	G	A	gnomAD Exomes	PASS	NA	ENST00000378756.8	R176Q	R176Q		c.527G>A	missense_variant	Benign	2585652	segdup	36494	1610764	0.0226563	528	0	PASS	nfe	0.0261007	27	0.072	0.16	0.02	3.35	0.03	0.301	284	74988	0	0	608	59890	3	0	181	29540	0	0	4	44866	0	0	1283
1-1520159-T-C	1	1520159	rs778637634	T	C	gnomAD Exomes	PASS	NA	ENST00000378756.8	M178T	M178T		c.533T>C	missense_variant			segdup	3	1611088	1.86e-06	0	0	PASS	nfe	2.8e-07	24.3	0.344	0	0	6.19	0.08	0.439	1	74860	0	0	0	59912	0	0	0	29550	0	0	0	44880	0	0	0
1-1520161-G-T	1	1520161		G	T	gnomAD Exomes	PASS	NA	ENST00000378756.8	E179*	E179*		c.535G>T	stop_gained			segdup	2	1611364	1.24e-06	0	0	PASS	nfe	2.8e-07	44		0	-0.04	8.55			0	75010	0	0	0	59938	0	0	0	29546	0	0	0	44872	0	0	0
1-1520163-G-T	1	1520163		G	T	gnomAD Exomes	PASS	NA	ENST00000378756.8	E179D	E179D		c.537G>T	missense_variant			segdup	2	1611432	1.24e-06	0	0	PASS			16.1	0.037	0	-0.01	0.037	0.15	0.042	0	75012	0	0	0	59942	0	0	0	29554	0	0	1	44868	0	0	0
1-1520167-C-T	1	1520167	rs1272635218	C	T	gnomAD Exomes	PASS	NA	ENST00000378756.8	R181W	R181W		c.541C>T	missense_variant			segdup	23	1611324	1.43e-05	0	0	PASS	nfe	1.107e-05	23.8	0.258	0	-0.01	1.92	0	0.999	1	74886	0	0	0	59918	0	0	0	29556	0	0	0	44884	0	0	0
1-1520168-G-A	1	1520168	rs373713751	G	A	gnomAD Exomes	PASS	NA	ENST00000378756.8	R181Q	R181Q		c.542G>A	missense_variant			segdup	188	1611428	0.000116667	0	0	PASS	nfe	0.000124	24.5	0.22	0	0	8.55	0.07	0.889	3	74890	0	0	2	59932	0	0	0	29560	0	0	1	44880	0	0	0
1-1520170-C-T	1	1520170		C	T	gnomAD Exomes	PASS	NA	ENST00000378756.8	H182Y	H182Y		c.544C>T	missense_variant			segdup	2	1611688	1.24e-06	0	0	PASS			22.7	0.196	0	-0.01	6.85	0.09	0.74	0	75016	0	0	0	59966	0	0	0	29560	0	0	0	44876	0	0	0
1-1520173-A-C	1	1520173	rs1193481758	A	C	gnomAD Exomes	PASS	NA	ENST00000378756.8	K183Q	K183Q		c.547A>C	missense_variant			segdup	1	1611868	6.2e-07	0	0	PASS			23.1	0.212	0.01	0	4.54	0.18	0.491	0	75016	0	0	0	59980	0	0	0	29560	0	0	0	44876	0	0	0
1-1520173-A-G	1	1520173	rs1193481758	A	G	gnomAD Exomes	PASS	NA	ENST00000378756.8	K183E	K183E		c.547A>G	missense_variant	Uncertain significance	1698743	segdup	1	1611868	6.2e-07	0	0	PASS			22.1	0.279	0	-0.01	4.54	0.1	0.173	0	75016	0	0	0	59980	0	0	0	29560	0	0	0	44876	0	0	0
1-1520174-A-G	1	1520174	rs367587802	A	G	gnomAD Exomes	PASS	NA	ENST00000378756.8	K183R	K183R		c.548A>G	missense_variant			segdup	8	1611868	4.96e-06	0	0	PASS	amr	3.234e-05	22.7	0.152	0.01	-0.02	4.55	0.06	0.232	3	75018	0	0	5	59982	0	0	0	29556	0	0	0	44880	0	0	0
1-1520177-A-G	1	1520177	rs778279368	A	G	gnomAD Exomes	PASS	NA	ENST00000378756.8	N184S	N184S		c.551A>G	missense_variant	Uncertain significance	2638025	segdup	45	1611814	2.79e-05	0	0	PASS	mid	0.00036904	17.6	0.242	0	0	2.19	0.11	0.145	0	74892	0	0	1	59964	0	0	0	29558	0	0	0	44888	0	0	0
1-1520179-G-C	1	1520179	rs1180974499	G	C	gnomAD Exomes	PASS	NA	ENST00000378756.8	E185Q	E185Q		c.553G>C	missense_variant			segdup	8	1611926	4.96e-06	0	0	PASS	nfe	2.92e-06	24.3	0.217	0	0	6.8	0.03	0.719	0	75024	0	0	0	59984	0	0	0	29562	0	0	0	44874	0	0	0
1-1520183-T-C	1	1520183		T	C	gnomAD Exomes	PASS	NA	ENST00000378756.8	M186T	M186T		c.557T>C	missense_variant			segdup	1	1611960	6.2e-07	0	0	PASS			19.4	0.25	0	0	4.56	0.09	0.395	0	75016	0	0	0	59984	0	0	0	29562	0	0	0	44876	0	0	0
1-1520184-G-T	1	1520184	rs138007437	G	T	gnomAD Exomes	PASS	NA	ENST00000378756.8	M186I	M186I		c.558G>T	missense_variant			segdup	8	1611948	4.96e-06	0	0	PASS	nfe	2.47e-06	14.5	0.092	0.01	0	4.69	0.18	0.013	0	75024	0	0	0	59966	0	0	0	29560	0	0	1	44876	0	0	0
1-1520184-G-A	1	1520184	rs138007437	G	A	gnomAD Exomes	PASS	NA	ENST00000378756.8	M186I	M186I		c.558G>A	missense_variant	Uncertain significance	1307194	segdup	158	1611948	9.8e-05	1	0	PASS	afr	0.00106018	15.1	0.101	0	-0.01	4.69	0.18	0.013	95	75024	1	0	36	59966	0	0	0	29560	0	0	1	44876	0	0	0
1-1520186-T-C	1	1520186	rs1458517417	T	C	gnomAD Exomes	PASS	NA	ENST00000378756.8	L187P	L187P		c.560T>C	missense_variant			segdup	2	1611944	1.24e-06	0	0	PASS	nfe	2.8e-07	23.5	0.303	0	0	6.19	0.14	0.53	0	75002	0	0	0	59990	0	0	0	29562	0	0	0	44872	0	0	0
1-1520188-C-G	1	1520188	rs374071750	C	G	gnomAD Exomes	PASS	NA	ENST00000378756.8	R188G	R188G		c.562C>G	missense_variant			segdup	11	1611904	6.82e-06	0	0	PASS	nfe	3.59e-06	23.6	0.481	0	-0.02	2.76	0	0.932	0	75028	0	0	0	59980	0	0	0	29556	0	0	0	44878	0	0	0
1-1520188-C-T	1	1520188	rs374071750	C	T	gnomAD Exomes	PASS	NA	ENST00000378756.8	R188*	R188*		c.562C>T	stop_gained	Pathogenic	2446185	segdup	9	1611786	5.58e-06	0	0	PASS	afr	1.746e-05	38		0	-0.04	2.76			4	74906	0	0	0	59960	0	0	0	29556	0	0	0	44890	0	0	0
1-1520189-G-A	1	1520189	rs145950590	G	A	gnomAD Exomes	PASS	NA	ENST00000378756.8	R188Q	R188Q		c.563G>A	missense_variant	Uncertain significance	2209594	segdup	215	1611916	0.000133382	1	0	PASS	mid	0.00015108	23.5	0.268	0	0	6.78	0.15	0.532	6	74908	0	0	10	59964	0	0	0	29564	0	0	0	44894	0	0	0
1-1520189-G-T	1	1520189		G	T	gnomAD Exomes	PASS	NA	ENST00000378756.8	R188L	R188L		c.563G>T	missense_variant			segdup	1	1612034	6.2e-07	0	0	PASS			22.7	0.372	0	-0.01	6.78	0.08	0.202	0	75030	0	0	0	59984	0	0	0	29564	0	0	0	44882	0	0	0
1-1520194-G-A	1	1520194		G	A	gnomAD Exomes	PASS	NA	ENST00000378756.8	E190K	E190K		c.568G>A	missense_variant			segdup	1	1612032	6.2e-07	0	0	PASS			22.7	0.346	0.01	0	8.55	0.15	0.206	0	75030	0	0	0	59992	0	0	0	29560	0	0	0	44884	0	0	0
1-1520194-G-C	1	1520194	rs1261319224	G	C	gnomAD Exomes	PASS	NA	ENST00000378756.8	E190Q	E190Q		c.568G>C	missense_variant	Uncertain significance	2439305	segdup	6	1612032	3.72e-06	0	0	PASS	nfe	1.83e-06	23.6	0.182	0.12	0.01	8.55	0.12	0.643	0	75030	0	0	0	59992	0	0	0	29560	0	0	0	44884	0	0	0
1-1520195-A-G	1	1520195		A	G	gnomAD Exomes	PASS	NA	ENST00000378756.8	E190G	E190G		c.569A>G	missense_variant			segdup	1	1611990	6.2e-07	0	0	PASS			27	0.477	0	-0.03	6.16	0	0.793	0	75022	0	0	0	59992	0	0	0	29562	0	0	0	44882	0	0	0
1-1520197-G-A	1	1520197	rs2986576	G	A	gnomAD Exomes	PASS	NA	ENST00000378756.8	A191T	A191T		c.571G>A	missense_variant	Likely benign	806033	segdup	1708	1604122	0.00106476	8	0	PASS	mid	0.00235385	23.3	0.274	0	0	6.8	0.02	0.163	96	72708	0	0	54	59774	0	0	37	29518	1	0	7	44840	0	0	69
1-1520200-G-A	1	1520200	rs773159341	G	A	gnomAD Exomes	PASS	NA	ENST00000378756.8	E192K	E192K		c.574G>A	missense_variant			segdup	3	1611950	1.86e-06	0	0	PASS			25.8	0.303	0	0	8.56	0.04	0.612	1	75024	0	0	0	59990	0	0	0	29558	0	0	0	44884	0	0	0
1-1520202-G-C	1	1520202		G	C	gnomAD Exomes	PASS	NA	ENST00000378756.8	E192D	E192D		c.576G>C	missense_variant			segdup	3	1612054	1.86e-06	0	0	PASS	nfe	6.8e-07	23.1	0.182	0	0	3.23	0.07	0.732	0	75040	0	0	0	59994	0	0	0	29562	0	0	0	44882	0	0	0
1-1520203-G-T	1	1520203	rs766323501	G	T	gnomAD Exomes	PASS	NA	ENST00000378756.8	A193S	A193S		c.577G>T	missense_variant			segdup	1	1612014	6.2e-07	0	0	PASS			17.8	0.048	0	0	8.56	0.23	0.057	0	75042	0	0	0	59994	0	0	0	29562	0	0	0	44882	0	0	0
1-1520206-C-T	1	1520206	rs182976525	C	T	gnomAD Exomes	PASS	NA	ENST00000378756.8	R194W	R194W		c.580C>T	missense_variant			segdup	1156	1612056	0.000717097	2	0	PASS	eas	0.00772266	22.5	0.202	0	0	3.34	0	0.893	4	75038	0	0	4	59996	0	0	125	29566	1	0	378	44878	1	0	0
1-1520207-G-A	1	1520207	rs144578623	G	A	gnomAD Exomes	PASS	NA	ENST00000378756.8	R194Q	R194Q		c.581G>A	missense_variant	Uncertain significance	3130694	segdup	60	1611926	3.72e-05	0	0	PASS	afr	0.00011209	15.7	0.112	0	0	3.34	0.12	0.037	14	74920	0	0	8	59964	0	0	0	29564	0	0	1	44892	0	0	0
1-1520210-C-A	1	1520210		C	A	gnomAD Exomes	PASS	NA	ENST00000378756.8	A195E	A195E		c.584C>A	missense_variant			segdup	1	1612048	6.2e-07	0	0	PASS			23.7	0.366	0	0	8.69	0.02	0.818	0	75028	0	0	0	59996	0	0	0	29566	0	0	0	44872	0	0	0
1-1520210-C-T	1	1520210	rs757888186	C	T	gnomAD Exomes	PASS	NA	ENST00000378756.8	A195V	A195V		c.584C>T	missense_variant			segdup	42	1611930	2.61e-05	1	0	PASS	sas	0.00025572	24.1	0.325	0	0	8.69	0.01	0.976	2	74906	0	0	0	59976	0	0	0	29566	0	0	0	44884	0	0	0
1-1520212-C-T	1	1520212	rs1050911224	C	T	gnomAD Exomes	PASS	NA	ENST00000378756.8	R196C	R196C		c.586C>T	missense_variant			segdup	33	1611890	2.05e-05	0	0	PASS	afr	1.747e-05	24.6	0.286	0	0	3.34	0	0.967	4	74886	0	0	0	59978	0	0	0	29564	0	0	1	44884	0	0	0
1-1520213-G-A	1	1520213	rs757675124	G	A	gnomAD Exomes	PASS	NA	ENST00000378756.8	R196H	R196H		c.587G>A	missense_variant			segdup	45	1612046	2.79e-05	0	0	PASS	amr	0.00027569	25.5	0.31	0	0	8.58	0	0.934	2	74918	0	0	24	59976	0	0	0	29568	0	0	1	44892	0	0	0
1-1520215-G-A	1	1520215	rs746218239	G	A	gnomAD Exomes	PASS	NA	ENST00000378756.8	A197T	A197T		c.589G>A	missense_variant			segdup	8	1612064	4.96e-06	0	0	PASS	nfe	1.83e-06	22.4	0.179	0	0	6.84	0.05	0.379	0	74908	0	0	1	59972	0	0	0	29570	0	0	0	44884	0	0	0
1-1520215-G-T	1	1520215	rs746218239	G	T	gnomAD Exomes	PASS	NA	ENST00000378756.8	A197S	A197S		c.589G>T	missense_variant			segdup	2	1612182	1.24e-06	0	0	PASS			23.4	0.203	0	0	6.84	0.04	0.95	0	75030	0	0	0	59992	0	0	0	29570	0	0	0	44872	0	0	0
1-1520219-A-G	1	1520219		A	G	gnomAD Exomes	PASS	NA	ENST00000378756.8	K198R	K198R		c.593A>G	missense_variant			segdup	2	1612352	1.24e-06	0	0	PASS	nfe	2.8e-07	16.9	0.095	0	-0.01	1.28	0.18	0.015	0	75018	0	0	0	59994	0	0	0	29570	0	0	0	44872	0	0	0
1-1520221-G-T	1	1520221	rs770015620	G	T	gnomAD Exomes	PASS	NA	ENST00000378756.8	A199S	A199S		c.595G>T	missense_variant			segdup	4	1612200	2.48e-06	0	0	PASS	afr	4.43e-06	19.9	0.083	0	0	8.58	0.29	0.042	2	74906	0	0	0	59974	0	0	0	29572	0	0	1	44892	0	0	0
1-1520224-G-A	1	1520224	rs566166002	G	A	gnomAD Exomes	PASS	NA	ENST00000378756.8	E200K	E200K		c.598G>A	missense_variant	Uncertain significance	2603516	segdup	22	1612372	1.36e-05	0	0	PASS	eas	0.00012021	25.4	0.232	0	0	8.58	0.01	0.798	0	75030	0	0	1	59990	0	0	0	29570	0	0	10	44870	0	0	1
1-1520227-C-G	1	1520227		C	G	gnomAD Exomes	PASS	NA	ENST00000378756.8	R201G	R201G		c.601C>G	missense_variant			segdup	1	1612406	6.2e-07	0	0	PASS			22.7	0.358	0	0	2.64	0	0.995	0	75036	0	0	0	59998	0	0	0	29570	0	0	0	44874	0	0	0
1-1520227-C-T	1	1520227	rs1307752435	C	T	gnomAD Exomes	PASS	NA	ENST00000378756.8	R201W	R201W		c.601C>T	missense_variant			segdup	7	1612288	4.34e-06	0	0	PASS	nfe	1.24e-06	23.2	0.375	0	0	2.64	0	0.999	0	74914	0	0	1	59978	0	0	0	29570	0	0	1	44886	0	0	0
1-1520228-G-T	1	1520228		G	T	gnomAD Exomes	PASS	NA	ENST00000378756.8	R201L	R201L		c.602G>T	missense_variant			segdup	1	1612614	6.2e-07	0	0	PASS			24.8	0.567	0	0	8.58	0.01	0.995	1	75030	0	0	0	60002	0	0	0	29570	0	0	0	44870	0	0	0
1-1520228-G-A	1	1520228	rs1368947389	G	A	gnomAD Exomes	PASS	NA	ENST00000378756.8	R201Q	R201Q		c.602G>A	missense_variant	Uncertain significance	2273348	segdup	17	1612614	1.05e-05	0	0	PASS	sas	2.105e-05	25	0.414	0	0	8.58	0	0.988	1	75030	0	0	0	60002	0	0	0	29570	0	0	0	44870	0	0	0
1-1520230-G-A	1	1520230	rs148455993	G	A	gnomAD Exomes	PASS	NA	ENST00000378756.8	E202K	E202K		c.604G>A	missense_variant	Uncertain significance	1328210	segdup	2145	1612728	0.00133004	4	0	PASS	nfe	0.00161937	25.4	0.259	0	0	8.58	0	0.641	18	75054	0	0	19	60006	0	0	0	29574	0	0	0	44878	0	0	64
1-1520236-G-T	1	1520236	rs1641538004	G	T	gnomAD Exomes	PASS	NA	ENST00000378756.8	A204S	A204S		c.610G>T	missense_variant			segdup	2	1612586	1.24e-06	0	0	PASS			20.5	0.216	0	0	8.58	0.15	0.281	0	74930	0	0	0	59988	0	0	0	29576	0	0	0	44888	0	0	2
1-1520240-ACAT-A	1	1520240	rs2100657308	ACAT	A	gnomAD Exomes	PASS	NA	ENST00000378756.8	I207del	I207del		c.619_621del	inframe_deletion	Uncertain significance	1675333	segdup	2	1612692	1.24e-06	0	0	PASS	nfe	2.8e-07	16		0	0	6.18			0	75036	0	0	0	60006	0	0	0	29574	0	0	0	44874	0	0	0
1-1520242-A-G	1	1520242	rs1372246068	A	G	gnomAD Exomes	PASS	NA	ENST00000378756.8	I206V	I206V		c.616A>G	missense_variant			segdup	13	1612598	8.06e-06	0	0	PASS	nfe	5.42e-06	15.6	0.04	0	0	2.7	0.3	0.042	1	74910	0	0	0	59986	0	0	0	29578	0	0	0	44896	0	0	0
1-1520243-T-G	1	1520243	rs1330644186	T	G	gnomAD Exomes	PASS	NA	ENST00000378756.8	I206S	I206S		c.617T>G	missense_variant			segdup	2	1612582	1.24e-06	0	0	PASS	nfe	2.8e-07	25.1	0.27	0	0	6.21	0	0.799	0	74886	0	0	0	59990	0	0	0	29578	0	0	0	44874	0	0	0
1-1520244-C-G	1	1520244	rs760701949	C	G	gnomAD Exomes	PASS	NA	ENST00000378756.8	I206M	I206M		c.618C>G	missense_variant			segdup	1	1612802	6.2e-07	0	0	PASS			15.6	0.137	0	0	-0.247	0.03	0.756	0	75046	0	0	0	60014	0	0	0	29578	0	0	0	44880	0	0	0
1-1520245-A-C	1	1520245		A	C	gnomAD Exomes	PASS	NA	ENST00000378756.8	I207L	I207L		c.619A>C	missense_variant			segdup	2	1612774	1.24e-06	0	0	PASS	nfe	2.8e-07	14.3	0.136	0	0	1.29	0.64	0.007	0	75038	0	0	0	60006	0	0	0	29578	0	0	0	44878	0	0	0
1-1520248-C-T	1	1520248	rs201410640	C	T	gnomAD Exomes	PASS	NA	ENST00000378756.8	R208C	R208C		c.622C>T	missense_variant	Uncertain significance	2339265	segdup	206	1612698	0.000127736	0	0	PASS	nfe	0.00014859	23.5	0.27	0	0	5.76	0.06	0.892	2	74922	0	0	0	59994	0	0	0	29578	0	0	2	44892	0	0	1
1-1520249-G-A	1	1520249	rs776584627	G	A	gnomAD Exomes	PASS	NA	ENST00000378756.8	R208H	R208H		c.623G>A	missense_variant	Uncertain significance	3130695	segdup	11	1612866	6.82e-06	0	0	PASS	nfe	4.29e-06	23.9	0.281	0	0	8.58	0.1	0.86	0	75042	0	0	0	60012	0	0	0	29580	0	0	0	44882	0	0	0
1-1520251-G-A	1	1520251	rs775161107	G	A	gnomAD Exomes	PASS	NA	ENST00000378756.8	E209K	E209K		c.625G>A	missense_variant			segdup	13	1612758	8.06e-06	0	0	PASS	nfe	6.15e-06	26.2	0.46	0	0	8.58	0	0.969	0	74924	0	0	0	59992	0	0	0	29580	0	0	0	44890	0	0	0
1-1520252-A-G	1	1520252	rs762492311	A	G	gnomAD Exomes	PASS	NA	ENST00000378756.8	E209G	E209G		c.626A>G	missense_variant			segdup	1	1612890	6.2e-07	0	0	PASS			26.6	0.567	0	0	6.18	0	0.954	0	75042	0	0	0	60014	0	0	0	29580	0	0	1	44872	0	0	0
1-1520254-C-T	1	1520254	rs1226854735	C	T	gnomAD Exomes	PASS	NA	ENST00000378756.8	Q210*	Q210*		c.628C>T	stop_gained			segdup	1	1612926	6.2e-07	0	0	PASS			41		0	-0.01	8.69			0	75046	0	0	0	60006	0	0	0	29582	0	0	0	44878	0	0	0
1-1520258-T-A	1	1520258		T	A	gnomAD Exomes	PASS	NA	ENST00000378756.8	I211N	I211N		c.632T>A	missense_variant			segdup	1	1612924	6.2e-07	0	0	PASS			26.1	0.527	0	0	4.6	0	0.936	0	75032	0	0	0	60012	0	0	0	29584	0	0	0	44868	0	0	0
1-1520260-C-T	1	1520260	rs1023182167	C	T	gnomAD Exomes	PASS	NA	ENST00000378756.8	R212C	R212C		c.634C>T	missense_variant	Uncertain significance	452740	segdup	22	1612876	1.36e-05	0	0	PASS	amr	4.28e-05	26.8	0.469	0	0	6.94	0	0.954	2	74928	0	0	6	59996	0	0	0	29584	0	0	0	44892	0	0	1
1-1520261-G-A	1	1520261	rs763700829	G	A	gnomAD Exomes	PASS	NA	ENST00000378756.8	R212H	R212H		c.635G>A	missense_variant			segdup	17	1612888	1.05e-05	0	0	PASS	nfe	6.89e-06	21.6	0.18	0	0	5.68	0.11	0.053	0	74920	0	0	2	59996	0	0	0	29584	0	0	0	44890	0	0	0
1-1520261-G-T	1	1520261		G	T	gnomAD Exomes	PASS	NA	ENST00000378756.8	R212L	R212L		c.635G>T	missense_variant			segdup	1	1613006	6.2e-07	0	0	PASS			24.4	0.314	0	0	5.68	0	0.734	0	75042	0	0	0	60016	0	0	0	29584	0	0	0	44878	0	0	0
1-1520263-C-A	1	1520263		C	A	gnomAD Exomes	PASS	NA	ENST00000378756.8	L213M	L213M		c.637C>A	missense_variant			segdup	1	1613058	6.2e-07	0	0	PASS			23.1	0.172	0	0	1.9	0.01	0.964	0	75054	0	0	0	60016	0	0	0	29584	0	0	0	44880	0	0	0
1-1520267-A-C	1	1520267		A	C	gnomAD Exomes	PASS	NA	ENST00000378756.8	K214T	K214T		c.641A>C	missense_variant			segdup	4	1613022	2.48e-06	0	0	PASS	nfe	7.9e-07	23.5	0.227	0	0	1.22	0.02	0.589	0	75032	0	0	0	60012	0	0	0	29584	0	0	0	44876	0	0	0
1-1520267-A-G	1	1520267	rs1236484156	A	G	gnomAD Exomes	PASS	NA	ENST00000378756.8	K214R	K214R		c.641A>G	missense_variant			segdup	4	1613022	2.48e-06	0	0	PASS	sas	8.75e-06	19.4	0.098	0	0	1.22	0.12	0.029	0	75032	0	0	0	60012	0	0	0	29584	0	0	0	44876	0	0	0
1-1520269-G-A	1	1520269	rs970244646	G	A	gnomAD Exomes	PASS	NA	ENST00000378756.8	A215T	A215T		c.643G>A	missense_variant			segdup	2	1613046	1.24e-06	0	0	PASS	nfe	2.8e-07	25.8	0.578	0	0	6.84	0.01	0.982	0	75042	0	0	0	60012	0	0	0	29584	0	0	0	44880	0	0	0
1-1520272-G-C	1	1520272		G	C	gnomAD Exomes	PASS	NA	ENST00000378756.8	A216P	A216P		c.646G>C	missense_variant			segdup	1	1593084	6.28e-07	0	0	PASS			24.6	0.581	0	0	6.83	0.04	0.529	0	73192	0	0	0	59148	0	0	0	29394	0	0	0	44236	0	0	0
1-1520272-G-T	1	1520272	rs2767471	G	T	gnomAD Exomes	PASS	NA	ENST00000378756.8	A216S	A216S		c.646G>T	missense_variant	Likely benign	1694480	segdup	3390	1588220	0.00213446	15	0	PASS	sas	0.00579873	18.8	0.292	0	0	6.83	0.37	0.007	83	73012	0	0	171	59016	2	0	82	29344	1	0	37	44128	0	0	39
1-1520275-G-A	1	1520275	rs756429611	G	A	gnomAD Exomes	PASS	NA	ENST00000378756.8	E217K	E217K		c.649G>A	missense_variant			segdup	12	1612938	7.44e-06	0	0	PASS	sas	3.65e-06	25.6	0.488	0	0	8.58	0.04	0.595	1	74926	0	0	0	59992	0	0	1	29580	0	0	0	44892	0	0	0
1-1520276-A-G	1	1520276		A	G	gnomAD Exomes	PASS	NA	ENST00000378756.8	E217G	E217G		c.650A>G	missense_variant			segdup	1	1612996	6.2e-07	0	0	PASS			26.2	0.501	0	0	6.18	0	0.978	0	75014	0	0	0	60008	0	0	0	29580	0	0	0	44868	0	0	0
1-1520278-C-T	1	1520278	rs780274458	C	T	gnomAD Exomes	PASS	NA	ENST00000378756.8	H218Y	H218Y		c.652C>T	missense_variant			segdup	7	1613044	4.34e-06	0	0	PASS	eas	5.79e-05	18.4	0.207	0	0	5.76	0.27	0.021	0	75050	0	0	0	60018	0	0	0	29582	0	0	6	44874	0	0	0
1-1520281-C-T	1	1520281	rs749571503	C	T	gnomAD Exomes	PASS	NA	ENST00000378756.8	R219C	R219C		c.655C>T	missense_variant			segdup	7	1613032	4.34e-06	0	0	PASS	nfe	2.47e-06	25.6	0.523	0	0	6.86	0	0.998	0	75044	0	0	0	60016	0	0	0	29582	0	0	0	44870	0	0	0
1-1520282-G-A	1	1520282	rs1641540527	G	A	gnomAD Exomes	PASS	NA	ENST00000378756.8	R219H	R219H		c.656G>A	missense_variant			segdup	3	1612960	1.86e-06	0	0	PASS	nfe	2.8e-07	24	0.45	0	0	8.59	0.07	0.537	0	74932	0	0	0	59996	0	0	0	29582	0	0	1	44890	0	0	0
1-1520284-C-T	1	1520284	rs755120064	C	T	gnomAD Exomes	PASS	NA	ENST00000378756.8	Q220*	Q220*		c.658C>T	stop_gained	Likely pathogenic	452211	segdup	2	1613130	1.24e-06	0	0	PASS			40		0	-0.02	8.69			0	75056	0	0	0	60016	0	0	0	29582	0	0	0	44872	0	0	0
1-1520290-G-A	1	1520290	rs748122063	G	A	gnomAD Exomes	PASS	NA	ENST00000378756.8	V222I	V222I		c.664G>A	missense_variant			segdup	23	1612850	1.43e-05	0	0	PASS	afr	1.746e-05	14.6	0.092	0	0	0.475	0.28	0.04	4	74928	0	0	0	59980	0	0	0	29578	0	0	0	44880	0	0	0
1-1520293-T-G	1	1520293		T	G	gnomAD Exomes	PASS	NA	ENST00000378756.8	L223V	L223V		c.667T>G	missense_variant			segdup	1	1612910	6.2e-07	0	0	PASS			18.1	0.148	0	0	1.07	0.03	0.434	0	75032	0	0	0	59996	0	0	0	29572	0	0	0	44866	0	0	0
1-1520294-T-C	1	1520294		T	C	gnomAD Exomes	PASS	NA	ENST00000378756.8	L223S	L223S		c.668T>C	missense_variant			segdup	7	1612898	4.34e-06	0	0	PASS	nfe	2.47e-06	25.9	0.573	0	0	6.21	0.01	0.977	0	75024	0	0	0	60002	0	0	0	29574	0	0	0	44866	0	0	0
1-1520300-C-A	1	1520300		C	A	gnomAD Exomes	PASS	NA	ENST00000378756.8	S225Y	S225Y		c.674C>A	missense_variant			segdup	4	1612628	2.48e-06	0	0	PASS	nfe	7.9e-07	24.6	0.508	0	0	8.69	0	0.98	0	75034	0	0	0	59994	0	0	0	29570	0	0	0	44850	0	0	0
1-1520306-G-C	1	1520306	rs375166649	G	C	gnomAD Exomes	PASS	NA	ENST00000378756.8	R227T	R227T		c.680G>C	missense_variant			segdup	19	1611658	1.18e-05	0	0	PASS	nfe	1.031e-05	24.9	0.121	0.52	0.25	4	0.09	0.026	0	74902	0	0	0	59958	0	0	0	29562	0	0	0	44850	0	0	0
1-1520307-G-A	1	1520307	rs369916090	G	A	gnomAD Exomes	PASS	NA	ENST00000378756.8	c.680+1G>A			c.680+1G>A	splice_donor_variant			segdup	2	1611602	1.24e-06	0	0	PASS	nfe	2.8e-07	35		1	-0.91	8.59			0	74894	0	0	0	59958	0	0	0	29558	0	0	0	44848	0	0	0
1-1520547-G-A	1	1520547	rs1350847020	G	A	gnomAD Exomes	PASS	NA	ENST00000378756.8	c.681-1G>A			c.681-1G>A	splice_acceptor_variant			segdup	1	1614064	6.2e-07	0	0	PASS			33		0.95	-0.83	8.55			1	75080	0	0	0	60030	0	0	0	29604	0	0	0	44890	0	0	0
1-1520550-C-T	1	1520550	rs376902508	C	T	gnomAD Exomes	PASS	NA	ENST00000378756.8	T228M	T228M		c.683C>T	missense_variant			segdup	19	1613942	1.18e-05	0	0	PASS	nfe	7.63e-06	25.7	0.549	0.01	-0.02	4.08	0.01	0.986	0	74956	0	0	0	60008	0	0	0	29604	0	0	1	44906	0	0	0
1-1520553-C-T	1	1520553	rs1453286264	C	T	gnomAD Exomes	PASS	NA	ENST00000378756.8	A229V	A229V		c.686C>T	missense_variant			segdup	1	1614066	6.2e-07	0	0	PASS			26	0.609	0.02	-0.03	8.66	0.05	0.948	0	75072	0	0	0	60028	0	0	0	29604	0	0	0	44890	0	0	0
1-1520556-G-T	1	1520556		G	T	gnomAD Exomes	PASS	NA	ENST00000378756.8	G230V	G230V		c.689G>T	missense_variant			segdup	1	1614036	6.2e-07	0	0	PASS			24.5	0.791	0	0	6.81	0.07	0.777	0	75078	0	0	0	60026	0	0	0	29602	0	0	1	44888	0	0	0
1-1520559-C-A	1	1520559		C	A	gnomAD Exomes	PASS	NA	ENST00000378756.8	T231N	T231N		c.692C>A	missense_variant			segdup	2	1614002	1.24e-06	0	0	PASS	nfe	2.8e-07	20.7	0.269	0	0	8.66	0.24	0.014	0	75068	0	0	0	60028	0	0	0	29604	0	0	0	44894	0	0	0
1-1520559-C-T	1	1520559	rs370511780	C	T	gnomAD Exomes	PASS	NA	ENST00000378756.8	T231I	T231I		c.692C>T	missense_variant	Uncertain significance	2382291	segdup	30	1613884	1.86e-05	0	0	PASS	afr	0.00023122	23.4	0.447	0	0	8.66	0.02	0.222	25	74946	0	0	2	60008	0	0	0	29604	0	0	0	44906	0	0	0
1-1520561-T-A	1	1520561	rs778743694	T	A	gnomAD Exomes	PASS	NA	ENST00000378756.8	L232M	L232M		c.694T>A	missense_variant			segdup	1	1613996	6.2e-07	0	0	PASS			16.9	0.162	0	0	0.7	0.17	0.069	0	75078	0	0	0	60024	0	0	0	29604	0	0	0	44888	0	0	0
1-1520567-G-T	1	1520567		G	T	gnomAD Exomes	PASS	NA	ENST00000378756.8	G234W	G234W		c.700G>T	missense_variant			segdup	3	1613968	1.86e-06	0	0	PASS	nfe	6.8e-07	32	0.898	0.03	-0.1	8.55	0	1	0	75068	0	0	0	60024	0	0	0	29604	0	0	0	44888	0	0	0
1-1520568-G-A	1	1520568	rs747836576	G	A	gnomAD Exomes	PASS	NA	ENST00000378756.8	G234E	G234E		c.701G>A	missense_variant			segdup	2	1613942	1.24e-06	0	0	PASS	sas	3.65e-06	27.6	0.759	0.04	0	8.55	0	0.992	0	75064	0	0	0	60026	0	0	0	29604	0	0	0	44890	0	0	0
1-1520576-T-G	1	1520576	rs1273679066	T	G	gnomAD Exomes	PASS	NA	ENST00000378756.8	F237V	F237V		c.709T>G	missense_variant			segdup	2	1613732	1.24e-06	0	0	PASS	nfe	2.8e-07	22.9	0.637	0	-0.01	6.19	0.24	0.034	0	74946	0	0	0	60010	0	0	0	29604	0	0	0	44898	0	0	0
1-1520579-C-T	1	1520579	rs368185567	C	T	gnomAD Exomes	PASS	NA	ENST00000378756.8	R238C	R238C		c.712C>T	missense_variant			segdup	98	1613736	6.07e-05	0	0	PASS	nfe	5.958e-05	25	0.656	0.08	-0.14	8.66	0.05	0.035	7	74944	0	0	2	60006	0	0	0	29604	0	0	0	44900	0	0	0
1-1520580-G-A	1	1520580	rs772764142	G	A	gnomAD Exomes	PASS	NA	ENST00000378756.8	R238H	R238H		c.713G>A	missense_variant			segdup	30	1613712	1.86e-05	0	0	PASS	sas	4.37e-05	21.4	0.31	0.03	-0.08	1.18	0.18	0.022	0	74948	0	0	2	60006	0	0	0	29602	0	0	0	44902	0	0	0
1-1520580-G-T	1	1520580	rs772764142	G	T	gnomAD Exomes	PASS	NA	ENST00000378756.8	R238L	R238L		c.713G>T	missense_variant			segdup	2	1613832	1.24e-06	0	0	PASS	sas	3.65e-06	23.2	0.558	0.05	-0.12	1.18	0.03	0.078	0	75070	0	0	0	60026	0	0	0	29602	0	0	0	44890	0	0	0
1-1520582-G-A	1	1520582	rs771503491	G	A	gnomAD Exomes	PASS	NA	ENST00000378756.8	A239T	A239T		c.715G>A	missense_variant			segdup	1	1613820	6.2e-07	0	0	PASS			19.6	0.336	0.01	-0.04	2.16	0.11	0.098	0	75068	0	0	1	60026	0	0	0	29604	0	0	0	44884	0	0	0
1-1520583-C-T	1	1520583	rs776956322	C	T	gnomAD Exomes	PASS	NA	ENST00000378756.8	A239V	A239V		c.716C>T	missense_variant			segdup	2	1613798	1.24e-06	0	0	PASS			23.7	0.552	0.03	-0.05	5.68	0.06	0.363	0	75062	0	0	0	60028	0	0	0	29604	0	0	0	44884	0	0	1
1-1520585-T-G	1	1520585		T	G	gnomAD Exomes	PASS	NA	ENST00000378756.8	F240V	F240V		c.718T>G	missense_variant			segdup	1	1613794	6.2e-07	0	0	PASS			27.4	0.866	0.02	0	6.19	0.02	0.909	0	75064	0	0	0	60020	0	0	0	29604	0	0	0	44878	0	0	0
1-1520586-T-G	1	1520586		T	G	gnomAD Exomes	PASS	NA	ENST00000378756.8	F240C	F240C		c.719T>G	missense_variant			segdup	3	1613810	1.86e-06	0	0	PASS	nfe	6.8e-07	28.9	0.92	0.01	-0.02	6.19	0.01	0.992	0	75070	0	0	0	60028	0	0	0	29604	0	0	0	44884	0	0	0
1-1520586-TTG-T	1	1520586	rs1354705861	TTG	T	gnomAD Exomes	PASS	NA	ENST00000378756.8	V241Dfs*54	V241Dfs*54		c.722_723del	frameshift_variant			segdup	2	1613692	1.24e-06	0	0	PASS	nfe	2.8e-07	28.3		0.01	-0.11	6.19			0	74948	0	0	0	60008	0	0	0	29604	0	0	0	44896	0	0	0
1-1520588-G-T	1	1520588		G	T	gnomAD Exomes	PASS	NA	ENST00000378756.8	V241L	V241L		c.721G>T	missense_variant			segdup	1	1613762	6.2e-07	0	0	PASS			16.4	0.289	0.14	-0.13	4	1	0.009	0	75072	0	0	0	60028	0	0	0	29604	0	0	0	44884	0	0	0
1-1520591-A-G	1	1520591		A	G	gnomAD Exomes	PASS	NA	ENST00000378756.8	T242A	T242A		c.724A>G	missense_variant			segdup	1	1613674	6.2e-07	0	0	PASS			21	0.38	0.02	-0.02	4.51	0.11	0.023	0	75058	0	0	0	60018	0	0	0	29602	0	0	0	44878	0	0	0
1-1520594-G-A	1	1520594		G	A	gnomAD Exomes	PASS	NA	ENST00000378756.8	D243N	D243N		c.727G>A	missense_variant			segdup	1	1613724	6.2e-07	0	0	PASS			26.9	0.816	0.01	-0.06	8.55	0.01	0.856	0	75070	0	0	0	60026	0	0	0	29602	0	0	0	44886	0	0	0
1-1520594-G-C	1	1520594	rs760069436	G	C	gnomAD Exomes	PASS	NA	ENST00000378756.8	D243H	D243H		c.727G>C	missense_variant			segdup	1	1613724	6.2e-07	0	0	PASS			26.9	0.911	0.03	-0.09	8.55	0	0.995	0	75070	0	0	0	60026	0	0	0	29602	0	0	0	44886	0	0	0
1-1520596-C-A	1	1520596		C	A	gnomAD Exomes	PASS	NA	ENST00000378756.8	D243E	D243E		c.729C>A	missense_variant			segdup	2	1613700	1.24e-06	0	0	PASS	nfe	2.8e-07	23.1	0.799	0.02	-0.05	2.39	0.03	0.955	0	75064	0	0	0	60022	0	0	0	29604	0	0	0	44888	0	0	0
1-1520596-C-G	1	1520596	rs1425853437	C	G	gnomAD Exomes	PASS	NA	ENST00000378756.8	D243E	D243E		c.729C>G	missense_variant			segdup	3	1613700	1.86e-06	0	0	PASS	eas	7.39e-06	23.4	0.8	0.07	-0.07	2.39	0.03	0.955	0	75064	0	0	0	60022	0	0	0	29604	0	0	2	44888	0	0	0
1-1520597-T-C	1	1520597	rs2767468	T	C	gnomAD Exomes	PASS	NA	ENST00000378756.8	W244R	W244R		c.730T>C	missense_variant	Likely benign	2672319	segdup	582	1610202	0.000361445	2	0	PASS	mid	0.00232962	13.8	0.336	0.03	0	4.6	0.8	0.005	18	73690	0	0	13	59838	0	0	0	29572	0	0	10	44814	0	0	0
1-1520597-T-A	1	1520597	rs2767468	T	A	gnomAD Exomes	PASS	NA	ENST00000378756.8	W244R	W244R		c.730T>A	missense_variant			segdup	2	1610926	1.24e-06	0	0	PASS	nfe	2.8e-07	15.7	0.339	0.2	-0.26	4.6	0.8	0.005	0	73794	0	0	0	59878	0	0	0	29578	0	0	0	44842	0	0	0
1-1520597-T-G	1	1520597		T	G	gnomAD Exomes	PASS	NA	ENST00000378756.8	W244G	W244G		c.730T>G	missense_variant			segdup	1	1610856	6.21e-07	0	0	PASS			17.3	0.502	0.02	0	4.6	0.26	0.007	0	73794	0	0	0	59878	0	0	0	29578	0	0	0	44830	0	0	0
1-1520599-G-T	1	1520599		G	T	gnomAD Exomes	PASS	NA	ENST00000378756.8	W244C	W244C		c.732G>T	missense_variant			segdup	2	1613628	1.24e-06	0	0	PASS	nfe	2.8e-07	24.6	0.719	0.01	-0.02	8.55	0.06	0.755	0	75048	0	0	0	60020	0	0	0	29604	0	0	0	44888	0	0	0
1-1520599-G-C	1	1520599	rs753108433	G	C	gnomAD Exomes	PASS	NA	ENST00000378756.8	W244C	W244C		c.732G>C	missense_variant			segdup	13	1613628	8.06e-06	0	0	PASS	nfe	5e-06	24.6	0.719	0	0	8.55	0.06	0.755	0	75048	0	0	1	60020	0	0	0	29604	0	0	0	44888	0	0	0
1-1520603-A-C	1	1520603		A	C	gnomAD Exomes	PASS	NA	ENST00000378756.8	K246Q	K246Q		c.736A>C	missense_variant			segdup	1	1613626	6.2e-07	0	0	PASS			23	0.616	0	0	4.56	0.05	0.641	0	75058	0	0	0	60028	0	0	0	29604	0	0	0	44880	0	0	0
1-1520604-A-G	1	1520604	rs763325515	A	G	gnomAD Exomes	PASS	NA	ENST00000378756.8	K246R	K246R		c.737A>G	missense_variant			segdup	6	1613620	3.72e-06	0	0	PASS	nfe	1.83e-06	18.3	0.415	0.03	-0.05	1.33	0.12	0.302	0	75064	0	0	0	60024	0	0	0	29602	0	0	0	44884	0	0	0
1-1520605-A-C	1	1520605	rs1372538314	A	C	gnomAD Exomes	PASS	NA	ENST00000378756.8	K246N	K246N		c.738A>C	missense_variant	Uncertain significance	2638027	segdup	2	1613450	1.24e-06	0	0	PASS	nfe	2.8e-07	22.7	0.475	0	0	1.31	0.04	0.513	0	74918	0	0	0	59998	0	0	0	29604	0	0	0	44896	0	0	0
1-1520605-A-T	1	1520605		A	T	gnomAD Exomes	PASS	NA	ENST00000378756.8	K246N	K246N		c.738A>T	missense_variant			segdup	7	1613568	4.34e-06	0	0	PASS	nfe	2.47e-06	22.7	0.475	0.01	0	1.31	0.04	0.513	0	75040	0	0	0	60018	0	0	0	29604	0	0	0	44884	0	0	0
1-1520606-G-A	1	1520606	rs1179360173	G	A	gnomAD Exomes	PASS	NA	ENST00000378756.8	V247M	V247M		c.739G>A	missense_variant	Uncertain significance	1029210	segdup	32	1613474	1.98e-05	0	0	PASS	nfe	1.883e-05	20.2	0.534	0	-0.01	6.8	0.23	0.297	0	74932	0	0	0	60008	0	0	0	29604	0	0	0	44900	0	0	0
1-1520607-T-C	1	1520607		T	C	gnomAD Exomes	PASS	NA	ENST00000378756.8	V247A	V247A		c.740T>C	missense_variant			segdup	1	1613530	6.2e-07	0	0	PASS			23.1	0.728	0	0	6.19	0.02	0.506	0	75038	0	0	0	60014	0	0	0	29604	0	0	1	44886	0	0	0
1-1520613-C-T	1	1520613		C	T	gnomAD Exomes	PASS	NA	ENST00000378756.8	A249V	A249V		c.746C>T	missense_variant			segdup	2	1613496	1.24e-06	0	0	PASS			23.8	0.512	0.04	-0.05	5.76	0.04	0.278	0	75042	0	0	0	60022	0	0	0	29604	0	0	0	44888	0	0	0
1-1520616-C-T	1	1520616	rs764354458	C	T	gnomAD Exomes	PASS	NA	ENST00000378756.8	T250M	T250M		c.749C>T	missense_variant			segdup	36	1613328	2.23e-05	0	0	PASS	sas	5.94e-05	26.5	0.637	0.08	-0.14	8.66	0	0.967	0	74928	0	0	2	60002	0	0	0	29602	0	0	1	44900	0	0	0
1-1520618-G-A	1	1520618		G	A	gnomAD Exomes	PASS	NA	ENST00000378756.8	c.750+1G>A			c.750+1G>A	splice_donor_variant			segdup	1	1613462	6.2e-07	0	0	PASS			32		0.92	-0.82	8.55			0	75058	0	0	1	60026	0	0	0	29602	0	0	0	44888	0	0	0
1-1522746-GGCTGGGCTGACGCT-G	1	1522746		GGCTGGGCTGACGCT	G	gnomAD Exomes	PASS	NA	ENST00000378756.8	L254Cfs*37	L254Cfs*37		c.759_772del	frameshift_variant			segdup	1	1612232	6.2e-07	0	0	PASS			29.2		0	-0.03	1.19			0	74778	0	0	0	60006	0	0	0	29588	0	0	0	44878	0	0	0
1-1522751-G-C	1	1522751		G	C	gnomAD Exomes	PASS	NA	ENST00000378756.8	G253A	G253A		c.758G>C	missense_variant			segdup	1	1612128	6.2e-07	0	0	PASS			23.3	0.79	0	0	5.72	0.09	0.759	0	74660	0	0	0	59996	0	0	0	29588	0	0	0	44882	0	0	0
1-1522757-C-T	1	1522757	rs1641646321	C	T	gnomAD Exomes	PASS	NA	ENST00000378756.8	T255M	T255M		c.764C>T	missense_variant			segdup	15	1612104	9.3e-06	0	0	PASS	mid	0.00015351	22.7	0.743	0	0	6.89	0	0.989	0	74604	0	0	0	60012	0	0	0	29584	0	0	0	44874	0	0	0
1-1522757-C-A	1	1522757		C	A	gnomAD Exomes	PASS	NA	ENST00000378756.8	T255K	T255K		c.764C>A	missense_variant			segdup	2	1612104	1.24e-06	0	0	PASS	nfe	2.8e-07	22.7	0.775	0.01	0	6.89	0	0.966	0	74604	0	0	0	60012	0	0	0	29584	0	0	0	44874	0	0	0
1-1522763-T-C	1	1522763	rs1319343976	T	C	gnomAD Exomes	PASS	NA	ENST00000378756.8	L257P	L257P		c.770T>C	missense_variant			segdup	2	1612034	1.24e-06	0	0	PASS			25.6	0.907	0	-0.01	6.22	0	0.987	0	74522	0	0	0	60010	0	0	0	29582	0	0	1	44874	0	0	0
1-1522768-G-A	1	1522768	rs1360133598	G	A	gnomAD Exomes	PASS	NA	ENST00000378756.8	V259I	V259I		c.775G>A	missense_variant			segdup	1	1611996	6.2e-07	0	0	PASS			9.41	0.115	0.02	0.01	0.372	0.32	0.091	0	74502	0	0	0	59996	0	0	0	29588	0	0	0	44876	0	0	0
1-1522768-G-C	1	1522768	rs1360133598	G	C	gnomAD Exomes	PASS	NA	ENST00000378756.8	V259L	V259L		c.775G>C	missense_variant			segdup	12	1611880	7.44e-06	0	0	PASS	nfe	4.29e-06	5.87	0.235	0.17	0.05	0.372	0.93	0.006	0	74382	0	0	0	59976	0	0	0	29588	0	0	0	44888	0	0	0
1-1522778-A-T	1	1522778	rs942816351	A	T	gnomAD Exomes	PASS	NA	ENST00000378756.8	Y262F	Y262F		c.785A>T	missense_variant	Uncertain significance	2638028	segdup	13	1611202	8.07e-06	0	0	PASS	nfe	5.42e-06	25.3	0.738	0.4	0.15	6.19	0	0.919	0	73968	0	0	0	59942	0	0	0	29586	0	0	0	44880	0	0	0
1-1522778-A-G	1	1522778		A	G	gnomAD Exomes	PASS	NA	ENST00000378756.8	Y262C	Y262C		c.785A>G	missense_variant			segdup	1	1611318	6.21e-07	0	0	PASS			25.5	0.876	0.03	-0.02	6.19	0	0.998	0	74088	0	0	0	59962	0	0	0	29586	0	0	0	44868	0	0	0
1-1522784-C-T	1	1522784	rs762003897	C	T	gnomAD Exomes	PASS	NA	ENST00000378756.8	A264V	A264V		c.791C>T	missense_variant			segdup	1	1611598	6.21e-07	0	0	PASS			24.5	0.717	0	-0.01	8.7	0.01	0.99	0	74184	0	0	0	59988	0	0	0	29584	0	0	0	44882	0	0	0
1-1522790-A-G	1	1522790	rs371398161	A	G	gnomAD Exomes	PASS	NA	ENST00000378756.8	N266S	N266S		c.797A>G	missense_variant	Uncertain significance	1700522	segdup	165	1611408	0.000102395	0	0	PASS	nfe	0.00011347	18.6	0.388	0	-0.01	3.58	0.41	0.105	1	73994	0	0	0	59968	0	0	0	29588	0	0	0	44888	0	0	0
1-1522792-G-A	1	1522792		G	A	gnomAD Exomes	PASS	NA	ENST00000378756.8	A267T	A267T		c.799G>A	missense_variant			segdup	4	1611542	2.48e-06	0	0	PASS	nfe	7.9e-07	21.2	0.555	0.01	0.01	6.84	0.09	0.057	0	74150	0	0	0	59988	0	0	0	29588	0	0	0	44876	0	0	0
1-1522793-C-G	1	1522793	rs1041713028	C	G	gnomAD Exomes	PASS	NA	ENST00000378756.8	A267G	A267G		c.800C>G	missense_variant			segdup	6	1611382	3.72e-06	0	0	PASS	nfe	1.24e-06	9.47	0.275	0	0	4.15	0.78	0.009	0	74000	0	0	0	59972	0	0	0	29588	0	0	0	44892	0	0	1
1-1522793-C-T	1	1522793		C	T	gnomAD Exomes	PASS	NA	ENST00000378756.8	A267V	A267V		c.800C>T	missense_variant			segdup	1	1611474	6.21e-07	0	0	PASS			18.8	0.548	0	0	4.15	0.02	0.493	0	74098	0	0	0	59990	0	0	0	29588	0	0	0	44880	0	0	1
1-1522795-A-G	1	1522795	rs1279164820	A	G	gnomAD Exomes	PASS	NA	ENST00000378756.8	T268A	T268A		c.802A>G	missense_variant			segdup	3	1611358	1.86e-06	0	0	PASS	nfe	6.8e-07	22.8	0.687	0.02	0.01	6.19	0.09	0.609	0	74016	0	0	0	59982	0	0	0	29588	0	0	0	44878	0	0	0
1-1522796-C-T	1	1522796	rs560751202	C	T	gnomAD Exomes	PASS	NA	ENST00000378756.8	T268M	T268M		c.803C>T	missense_variant			segdup	97	1611304	6.02e-05	0	0	PASS	nfe	5.794e-05	23	0.612	0	0	8.7	0.02	0.984	0	74006	0	0	4	59980	0	0	0	29586	0	0	2	44880	0	0	0
1-1522804-G-A	1	1522804	rs141479773	G	A	gnomAD Exomes	PASS	NA	ENST00000378756.8	A271T	A271T		c.811G>A	missense_variant			segdup	18	1610804	1.12e-05	0	0	PASS	nfe	7.63e-06	9.08	0.325	0	0	1.55	0.27	0.015	0	73670	0	0	1	59942	0	0	0	29580	0	0	1	44864	0	0	1
1-1522807-G-A	1	1522807	rs199582873	G	A	gnomAD Exomes	PASS	NA	ENST00000378756.8	G272S	G272S		c.814G>A	missense_variant			segdup	28	1611112	1.74e-05	0	0	PASS	eas	5.79e-05	20.3	0.358	0.1	0.01	6.8	0.12	0.318	2	73848	0	0	2	59946	0	0	0	29580	0	0	6	44882	0	0	10
1-1522807-G-T	1	1522807	rs199582873	G	T	gnomAD Exomes	PASS	NA	ENST00000378756.8	G272C	G272C		c.814G>T	missense_variant			segdup	3	1611112	1.86e-06	0	0	PASS			24.5	0.597	0	0	6.8	0	0.985	1	73848	0	0	0	59946	0	0	0	29580	0	0	1	44882	0	0	0
1-1522808-G-T	1	1522808	rs749934757	G	T	gnomAD Exomes	PASS	NA	ENST00000378756.8	G272V	G272V		c.815G>T	missense_variant			segdup	3	1611152	1.86e-06	0	0	PASS	amr	5.53e-06	22.8	0.594	0.01	0	5.67	0.02	0.864	0	73892	0	0	2	59970	0	0	0	29584	0	0	0	44882	0	0	0
1-1522810-C-A	1	1522810	rs574343682	C	A	gnomAD Exomes	PASS	NA	ENST00000378756.8	R273S	R273S		c.817C>A	missense_variant	Uncertain significance	587626	segdup	8	1611126	4.97e-06	0	0	PASS	nfe	2.92e-06	24.9	0.734	0.28	0.04	8.7	0	0.95	0	73870	0	0	0	59960	0	0	0	29586	0	0	0	44884	0	0	0
1-1522810-C-G	1	1522810	rs574343682	C	G	gnomAD Exomes	PASS	NA	ENST00000378756.8	R273G	R273G		c.817C>G	missense_variant			segdup	1	1611242	6.21e-07	0	0	PASS			24.5	0.635	0	0	8.7	0.04	0.969	0	73990	0	0	0	59980	0	0	0	29586	0	0	0	44872	0	0	0
1-1522810-C-T	1	1522810	rs574343682	C	T	gnomAD Exomes	PASS	NA	ENST00000378756.8	R273C	R273C		c.817C>T	missense_variant	Uncertain significance	2577564	segdup	29	1611242	1.8e-05	0	0	PASS	sas	0.00015386	25.6	0.726	0	0	8.7	0	0.987	1	73990	0	0	2	59980	0	0	0	29586	0	0	1	44872	0	0	0
1-1522811-G-A	1	1522811	rs779686128	G	A	gnomAD Exomes	PASS	NA	ENST00000378756.8	R273H	R273H		c.818G>A	missense_variant			segdup	24	1611186	1.49e-05	0	0	PASS	nfe	1.03e-05	24.2	0.677	0	0	8.6	0.02	0.987	0	74010	0	0	1	59970	0	0	0	29580	0	0	2	44872	0	0	0
1-1522811-G-T	1	1522811		G	T	gnomAD Exomes	PASS	NA	ENST00000378756.8	R273L	R273L		c.818G>T	missense_variant			segdup	1	1611188	6.21e-07	0	0	PASS			24.2	0.754	0	0	8.6	0	0.969	0	74010	0	0	0	59970	0	0	0	29580	0	0	0	44872	0	0	0
1-1522814-T-A	1	1522814		T	A	gnomAD Exomes	PASS	NA	ENST00000378756.8	F274Y	F274Y		c.821T>A	missense_variant			segdup	5	1610992	3.1e-06	0	0	PASS	nfe	1.24e-06	6.16	0.288	0.01	0	2.12	1	0.003	0	73920	0	0	0	59960	0	0	0	29582	0	0	0	44848	0	0	0
1-1522815-C-A	1	1522815	rs1641650005	C	A	gnomAD Exomes	PASS	NA	ENST00000378756.8	F274L	F274L		c.822C>A	missense_variant			segdup	1	1611134	6.21e-07	0	0	PASS			11.2	0.172	0	-0.02	0.1	0.06	0.142	0	73980	0	0	0	59978	0	0	0	29584	0	0	0	44870	0	0	0
1-1522819-G-A	1	1522819	rs368021040	G	A	gnomAD Exomes	PASS	NA	ENST00000378756.8	E276K	E276K		c.826G>A	missense_variant			segdup	73	1610884	4.53e-05	0	0	PASS	nfe	4.782e-05	25.8	0.872	0.01	0	8.6	0	0.946	0	73834	0	0	0	59952	0	0	0	29582	0	0	0	44882	0	0	0
1-1522819-G-C	1	1522819		G	C	gnomAD Exomes	PASS	NA	ENST00000378756.8	E276Q	E276Q		c.826G>C	missense_variant			segdup	4	1611000	2.48e-06	0	0	PASS	nfe	7.9e-07	25	0.723	0.11	0.01	8.6	0.05	0.837	0	73954	0	0	0	59972	0	0	0	29582	0	0	0	44870	0	0	0
1-1522820-A-G	1	1522820		A	G	gnomAD Exomes	PASS	NA	ENST00000378756.8	E276G	E276G		c.827A>G	missense_variant			segdup	2	1610962	1.24e-06	0	0	PASS	mid	6.89e-05	25.2	0.84	0	-0.02	6.19	0.04	0.464	0	73918	0	0	0	59980	0	0	0	29582	0	0	0	44870	0	0	0
1-1522822-G-T	1	1522822		G	T	gnomAD Exomes	PASS	NA	ENST00000378756.8	A277S	A277S		c.829G>T	missense_variant			segdup	1	1610948	6.21e-07	0	0	PASS			22.4	0.652	0	0	5.68	0.2	0.531	0	73982	0	0	0	59970	0	0	0	29580	0	0	0	44870	0	0	0
1-1522823-C-T	1	1522823		C	T	gnomAD Exomes	PASS	NA	ENST00000378756.8	A277V	A277V		c.830C>T	missense_variant			segdup	1	1610976	6.21e-07	0	0	PASS			23.8	0.599	0.11	0.05	6.95	0	0.943	0	73996	0	0	0	59976	0	0	0	29578	0	0	0	44872	0	0	0
1-1522825-C-T	1	1522825	rs779199396	C	T	gnomAD Exomes	PASS	NA	ENST00000378756.8	R278W	R278W		c.832C>T	missense_variant			segdup	24	1610696	1.49e-05	0	0	PASS	afr	0.00011364	23.7	0.768	0	0.01	5.76	0	0.995	14	73854	0	0	3	59940	0	0	0	29582	0	0	1	44872	0	0	0
1-1522826-G-T	1	1522826	rs748484836	G	T	gnomAD Exomes	PASS	NA	ENST00000378756.8	R278L	R278L		c.833G>T	missense_variant			segdup	2	1610658	1.24e-06	0	0	PASS	sas	3.65e-06	25	0.753	0	0	8.6	0.02	0.746	0	73910	0	0	0	59956	0	0	0	29580	0	0	0	44862	0	0	0
1-1522826-G-A	1	1522826	rs748484836	G	A	gnomAD Exomes	PASS	NA	ENST00000378756.8	R278Q	R278Q		c.833G>A	missense_variant			segdup	13	1610542	8.07e-06	0	0	PASS	eas	1.773e-05	25.2	0.723	0	0	8.6	0.03	0.74	2	73790	0	0	0	59936	0	0	0	29580	0	0	3	44874	0	0	0
1-1522828-C-G	1	1522828	rs771042570	C	G	gnomAD Exomes	PASS	NA	ENST00000378756.8	L279V	L279V		c.835C>G	missense_variant			segdup	4	1610738	2.48e-06	0	0	PASS	amr	2.256e-05	22.9	0.673	0.01	-0.02	3.28	0	0.903	0	73982	0	0	4	59962	0	0	0	29578	0	0	0	44860	0	0	0
1-1522831-G-C	1	1522831	rs776691432	G	C	gnomAD Exomes	PASS	NA	ENST00000378756.8	G280R	G280R		c.838G>C	missense_variant			segdup	22	1610588	1.37e-05	0	0	PASS	nfe	1.144e-05	24	0.765	0.04	0.01	6.83	0	0.976	0	73840	0	0	0	59934	0	0	0	29580	0	0	1	44872	0	0	0
1-1522831-G-A	1	1522831		G	A	gnomAD Exomes	PASS	NA	ENST00000378756.8	G280R	G280R		c.838G>A	missense_variant			segdup	1	1610704	6.21e-07	0	0	PASS			24.1	0.765	0.04	0.01	6.83	0	0.976	0	73960	0	0	0	59954	0	0	0	29580	0	0	0	44860	0	0	0
1-1522837-C-T	1	1522837	rs1318852289	C	T	gnomAD Exomes	PASS	NA	ENST00000378756.8	P282S	P282S		c.844C>T	missense_variant			segdup	2	1610492	1.24e-06	0	0	PASS			23.9	0.757	0	0	8.7	0	0.999	0	73962	0	0	1	59940	0	0	0	29582	0	0	0	44838	0	0	0
1-1522838-C-T	1	1522838	rs540171241	C	T	gnomAD Exomes	PASS	NA	ENST00000378756.8	P282L	P282L		c.845C>T	missense_variant	Uncertain significance	2638029	segdup	8	1610492	4.97e-06	0	0	PASS	sas	3.65e-06	23.5	0.734	0	0	8.7	0	0.999	1	73944	0	0	0	59954	0	0	0	29582	0	0	1	44830	0	0	0
1-1522840-T-C	1	1522840	rs1487807633	T	C	gnomAD Exomes	PASS	NA	ENST00000378756.8	S283P	S283P		c.847T>C	missense_variant			segdup	1	1610174	6.21e-07	0	0	PASS			23.2	0.731	0	0	4.61	0.1	0.479	0	73820	0	0	0	59918	0	0	0	29582	0	0	0	44830	0	0	0
1-1522852-G-C	1	1522852	rs1245708729	G	C	gnomAD Exomes	PASS	NA	ENST00000378756.8	E287Q	E287Q		c.859G>C	missense_variant	Uncertain significance	1306644	segdup	6	1610304	3.73e-06	0	0	PASS	nfe	1.24e-06	24.4	0.718	0	0	8.56	0.01	0.946	0	74020	0	0	0	59934	0	0	0	29578	0	0	0	44832	0	0	0
1-1522853-A-G	1	1522853		A	G	gnomAD Exomes	PASS	NA	ENST00000378756.8	E287G	E287G		c.860A>G	missense_variant			segdup	4	1610140	2.48e-06	0	0	PASS	nfe	7.9e-07	25.7	0.775	0.01	0.01	6.17	0.01	0.858	0	73912	0	0	0	59934	0	0	0	29574	0	0	0	44814	0	0	0
1-1522856-C-T	1	1522856	rs373093156	C	T	gnomAD Exomes	PASS	NA	ENST00000378756.8	T288M	T288M		c.863C>T	missense_variant			segdup	47	1610004	2.92e-05	0	0	PASS	afr	2.578e-05	23	0.77	0	-0.01	8.66	0	0.996	5	73840	0	0	1	59898	0	0	0	29576	0	0	0	44826	0	0	0
1-1522861-C-T	1	1522861	rs532176874	C	T	gnomAD Exomes	PASS	NA	ENST00000378756.8	R290C	R290C		c.868C>T	missense_variant	Uncertain significance	1705846	segdup	169	1609936	0.000104973	0	0	PASS	eas	0.00282878	23.3	0.564	0	0	3.97	0	1	3	73914	0	0	0	59902	0	0	0	29572	0	0	146	44778	0	0	1
1-1522862-G-T	1	1522862	rs1367782079	G	T	gnomAD Exomes	PASS	NA	ENST00000378756.8	R290L	R290L		c.869G>T	missense_variant			segdup	3	1609666	1.86e-06	0	0	PASS	nfe	6.8e-07	24.8	0.739	0.01	0	8.56	0	1	0	73802	0	0	0	59870	0	0	0	29572	0	0	0	44764	0	0	0
1-1522862-G-A	1	1522862	rs1367782079	G	A	gnomAD Exomes	PASS	NA	ENST00000378756.8	R290H	R290H		c.869G>A	missense_variant			segdup	10	1609666	6.21e-06	0	0	PASS	eas	1.777e-05	25	0.744	0.02	-0.01	8.56	0	1	0	73802	0	0	0	59870	0	0	0	29572	0	0	3	44764	0	0	1
1-1522868-C-T	1	1522868	rs552002436	C	T	gnomAD Exomes	PASS	NA	ENST00000378756.8	T292M	T292M		c.875C>T	missense_variant	Uncertain significance	2638030	segdup	74	1609678	4.6e-05	1	0	PASS	nfe	3.775e-05	23.8	0.572	0	-0.01	6.86	0	0.656	4	73886	0	0	2	59870	0	0	0	29576	0	0	1	44722	0	0	0
1-1522870-G-A	1	1522870	rs777971801	G	A	gnomAD Exomes	PASS	NA	ENST00000378756.8	V293M	V293M		c.877G>A	missense_variant			segdup	83	1609492	5.16e-05	1	0	PASS	sas	0.00070455	17.7	0.433	0	0	1.85	0.08	0.071	0	73794	0	0	0	59814	0	0	0	29574	0	0	0	44716	0	0	0
1-1522880-C-T	1	1522880	rs776705838	C	T	gnomAD Exomes	PASS	NA	ENST00000378756.8	A296V	A296V		c.887C>T	missense_variant			segdup	14	1608500	8.7e-06	0	0	PASS	amr	1.334e-05	17.8	0.514	0.43	0.12	5.73	0.17	0.023	0	73636	0	0	3	59680	0	0	0	29574	0	0	0	44574	0	0	1
1-1522885-C-T	1	1522885	rs548644017	C	T	gnomAD Exomes	PASS	NA	ENST00000378756.8	R298W	R298W		c.892C>T	missense_variant			segdup	19	1608426	1.18e-05	0	0	PASS	amr	4.3e-05	21.7	0.52	0.05	-0.03	0.063	0	0.677	0	73720	0	0	6	59670	0	0	0	29570	0	0	0	44546	0	0	1
1-1522886-G-A	1	1522886	rs774297010	G	A	gnomAD Exomes	PASS	NA	ENST00000378756.8	R298Q	R298Q		c.893G>A	missense_variant			segdup	4	1608274	2.49e-06	0	0	PASS	nfe	6.8e-07	13.6	0.194	0	0	3.17	0.26	0.01	1	73594	0	0	0	59638	0	0	0	29574	0	0	0	44544	0	0	0
1-1522889-A-C	1	1522889		A	C	gnomAD Exomes	PASS	NA	ENST00000378756.8	H299P	H299P		c.896A>C	missense_variant			segdup	1	1608032	6.22e-07	0	0	PASS			24.4	0.797	0.05	0.01	4.53	0.04	0.737	0	73582	0	0	1	59642	0	0	0	29572	0	0	0	44510	0	0	0
1-1522889-A-T	1	1522889		A	T	gnomAD Exomes	PASS	NA	ENST00000378756.8	H299L	H299L		c.896A>T	missense_variant			segdup	1	1608032	6.22e-07	0	0	PASS			22.7	0.62	0.02	-0.01	4.53	0.02	0.033	0	73582	0	0	0	59642	0	0	0	29572	0	0	0	44510	0	0	0
1-1522890-C-A	1	1522890	rs760404915	C	A	gnomAD Exomes	PASS	NA	ENST00000378756.8	H299Q	H299Q		c.897C>A	missense_variant			segdup	38	1608162	2.36e-05	0	0	PASS	nfe	1.883e-05	22.4	0.663	0	0	1.41	0.01	0.598	1	73548	0	0	0	59626	0	0	0	29574	0	0	0	44530	0	0	5
1-1522892-C-T	1	1522892	rs1203975887	C	T	gnomAD Exomes	PASS	NA	ENST00000378756.8	P300L	P300L		c.899C>T	missense_variant			segdup	2	1608108	1.24e-06	0	0	PASS	sas	3.67e-06	24.3	0.648	0	0	8.65	0	0.984	0	73668	0	0	0	59620	0	0	0	29574	0	0	0	44486	0	0	0
1-1522894-A-C	1	1522894	rs1481429461	A	C	gnomAD Exomes	PASS	NA	ENST00000378756.8	I301L	I301L		c.901A>C	missense_variant			segdup	9	1607938	5.6e-06	0	0	PASS	nfe	2.92e-06	0.084	0.269	0.04	-0.02	-2.1	0.15	0.001	0	73572	0	0	0	59614	0	0	0	29570	0	0	0	44482	0	0	0
1-1522895-T-A	1	1522895	rs760460733	T	A	gnomAD Exomes	PASS	NA	ENST00000378756.8	I301N	I301N		c.902T>A	missense_variant			segdup	1	1607688	6.22e-07	0	0	PASS			22.8	0.508	0	0	4.01	0	0.299	0	73538	0	0	0	59546	0	0	0	29574	0	0	0	44442	0	0	0
1-1523511-G-T	1	1523511		G	T	gnomAD Exomes	PASS	NA	ENST00000378756.8	V303F	V303F		c.907G>T	missense_variant			segdup	5	1612224	3.1e-06	0	0	PASS	nfe	1.24e-06	22.9	0.475	0.28	-0.32	5.72	0.07	0.003	0	74950	0	0	0	59884	0	0	0	29556	0	0	0	44820	0	0	0
1-1523514-A-C	1	1523514		A	C	gnomAD Exomes	PASS	NA	ENST00000378756.8	S304R	S304R		c.910A>C	missense_variant			segdup	1	1612340	6.2e-07	0	0	PASS			15.8	0.305	0	0	-0.237	0.37	0.163	0	74916	0	0	0	59910	0	0	0	29552	0	0	0	44818	0	0	0
1-1523515-G-A	1	1523515		G	A	gnomAD Exomes	PASS	NA	ENST00000378756.8	S304N	S304N		c.911G>A	missense_variant			segdup	1	1612452	6.2e-07	0	0	PASS			13.1	0.222	0	0	3.94	0.31	0.093	0	74976	0	0	0	59924	0	0	0	29558	0	0	1	44830	0	0	0
1-1523517-C-G	1	1523517		C	G	gnomAD Exomes	PASS	NA	ENST00000378756.8	R305G	R305G		c.913C>G	missense_variant			segdup	1	1612434	6.2e-07	0	0	PASS			22.5	0.448	0	-0.03	0.01	0.01	0.124	0	74932	0	0	0	59926	0	0	0	29564	0	0	0	44824	0	0	0
1-1523517-C-T	1	1523517	rs770892654	C	T	gnomAD Exomes	PASS	NA	ENST00000378756.8	R305W	R305W		c.913C>T	missense_variant			segdup	21	1612434	1.3e-05	0	0	PASS	nfe	8.78e-06	20.3	0.41	0.07	0.04	0.01	0.1	0.015	0	74932	0	0	0	59926	0	0	0	29564	0	0	2	44824	0	0	0
1-1523518-G-A	1	1523518	rs556044722	G	A	gnomAD Exomes	PASS	NA	ENST00000378756.8	R305Q	R305Q		c.914G>A	missense_variant			segdup	27	1612482	1.67e-05	0	0	PASS	nfe	1.376e-05	16.7	0.255	0	-0.01	1.89	0.24	0.012	0	74928	0	0	0	59920	0	0	0	29570	0	0	2	44834	0	0	0
1-1523520-C-T	1	1523520	rs576334829	C	T	gnomAD Exomes	PASS	NA	ENST00000378756.8	R306W	R306W		c.916C>T	missense_variant			segdup	428	1612544	0.000265419	5	0	PASS	amr	0.00495287	24.4	0.869	0.02	-0.03	2.81	0	0.875	60	74944	0	0	326	59936	4	0	0	29580	0	0	0	44822	0	0	0
1-1523521-G-A	1	1523521	rs189926202	G	A	gnomAD Exomes	PASS	NA	ENST00000378756.8	R306Q	R306Q		c.917G>A	missense_variant			segdup	11	1612664	6.82e-06	0	0	PASS	afr	4.43e-06	22.8	0.623	0	0.01	6.85	0.08	0.102	2	74952	0	0	1	59946	0	0	0	29572	0	0	1	44844	0	0	0
1-1523527-T-G	1	1523527		T	G	gnomAD Exomes	PASS	NA	ENST00000378756.8	L308R	L308R		c.923T>G	missense_variant			segdup	1	1612902	6.2e-07	0	0	PASS			18.1	0.3	0	-0.01	6.22	0.32	0	0	74960	0	0	0	59962	0	0	0	29576	0	0	0	44862	0	0	0
1-1523529-A-G	1	1523529		A	G	gnomAD Exomes	PASS	NA	ENST00000378756.8	S309G	S309G		c.925A>G	missense_variant			segdup	1	1612738	6.2e-07	0	0	PASS			18.4	0.294	0	-0.02	2.85	0.17	0.009	0	74918	0	0	0	59956	0	0	0	29580	0	0	0	44856	0	0	0
1-1523530-G-T	1	1523530		G	T	gnomAD Exomes	PASS	NA	ENST00000378756.8	S309I	S309I		c.926G>T	missense_variant			segdup	2	1612958	1.24e-06	0	0	PASS	nfe	2.8e-07	24.8	0.609	0.01	0.01	5.64	0.01	0.41	0	74990	0	0	0	59964	0	0	0	29576	0	0	0	44862	0	0	0
1-1523530-G-C	1	1523530		G	C	gnomAD Exomes	PASS	NA	ENST00000378756.8	S309T	S309T		c.926G>C	missense_variant			segdup	1	1612958	6.2e-07	0	0	PASS			20.3	0.318	0	-0.01	5.64	0.17	0.025	0	74990	0	0	0	59964	0	0	0	29576	0	0	0	44862	0	0	0
1-1523530-G-A	1	1523530	rs1641681918	G	A	gnomAD Exomes	PASS	NA	ENST00000378756.8	S309N	S309N		c.926G>A	missense_variant			segdup	3	1612958	1.86e-06	0	0	PASS	nfe	6.8e-07	20.4	0.345	0.01	0.01	5.64	0.15	0.015	0	74990	0	0	0	59964	0	0	0	29576	0	0	0	44862	0	0	0
1-1523532-C-G	1	1523532	rs775070969	C	G	gnomAD Exomes	PASS	NA	ENST00000378756.8	R310G	R310G		c.928C>G	missense_variant			segdup	9	1612906	5.58e-06	0	0	PASS	sas	3.59e-05	18	0.329	0	0.01	0.695	0.01	0.079	1	74980	0	0	0	59960	0	0	0	29582	0	0	0	44850	0	0	0
1-1523532-C-T	1	1523532	rs775070969	C	T	gnomAD Exomes	PASS	NA	ENST00000378756.8	R310*	R310*		c.928C>T	stop_gained	Likely pathogenic	1298396	segdup	9	1612906	5.58e-06	0	0	PASS	nfe	3.59e-06	38		0	-0.12	0.695			0	74980	0	0	0	59960	0	0	0	29582	0	0	0	44850	0	0	0
1-1523533-G-A	1	1523533	rs551101347	G	A	gnomAD Exomes	PASS	NA	ENST00000378756.8	R310Q	R310Q		c.929G>A	missense_variant			segdup	60	1612894	3.72e-05	0	0	PASS	nfe	3.667e-05	18.1	0.294	0	-0.02	0.315	0.08	0.07	3	74976	0	0	0	59962	0	0	0	29580	0	0	1	44856	0	0	0
1-1523535-C-T	1	1523535	rs113107431	C	T	gnomAD Exomes	PASS	NA	ENST00000378756.8	P311S	P311S		c.931C>T	missense_variant	Benign	791764	segdup	6911	1612834	0.004285	252	0	PASS	afr	0.0780774	16.4	0.277	0	-0.01	8.71	0.11	0.027	5977	74930	243	0	343	59972	0	0	0	29580	0	0	0	44864	0	0	0
1-1523536-C-G	1	1523536	rs767934619	C	G	gnomAD Exomes	PASS	NA	ENST00000378756.8	P311R	P311R		c.932C>G	missense_variant	Uncertain significance	1696578	segdup	8	1612810	4.96e-06	0	0	PASS	afr	4.38e-05	22.2	0.447	0.01	0.01	8.71	0.03	0.288	7	74876	0	0	0	59956	0	0	0	29582	0	0	0	44874	0	0	0
1-1523536-C-T	1	1523536	rs767934619	C	T	gnomAD Exomes	PASS	NA	ENST00000378756.8	P311L	P311L		c.932C>T	missense_variant			segdup	1	1612926	6.2e-07	0	0	PASS			22.3	0.398	0.02	0.01	8.71	0.01	0.094	0	74996	0	0	0	59976	0	0	0	29582	0	0	0	44862	0	0	0
1-1523536-C-A	1	1523536		C	A	gnomAD Exomes	PASS	NA	ENST00000378756.8	P311H	P311H		c.932C>A	missense_variant			segdup	1	1612926	6.2e-07	0	0	PASS			23.5	0.482	0.02	0.01	8.71	0	0.687	0	74996	0	0	0	59976	0	0	0	29582	0	0	1	44862	0	0	0
1-1523538-C-T	1	1523538	rs756371745	C	T	gnomAD Exomes	PASS	NA	ENST00000378756.8	Q312*	Q312*		c.934C>T	stop_gained			segdup	1	1613002	6.2e-07	0	0	PASS			42		0	-0.07	8.71			0	74996	0	0	0	59968	0	0	0	29584	0	0	0	44872	0	0	0
1-1523538-C-A	1	1523538		C	A	gnomAD Exomes	PASS	NA	ENST00000378756.8	Q312K	Q312K		c.934C>A	missense_variant			segdup	4	1613002	2.48e-06	0	0	PASS	nfe	7.9e-07	16	0.367	0.01	0.01	8.71	0.29	0.01	0	74996	0	0	0	59968	0	0	0	29584	0	0	0	44872	0	0	0
1-1523538-C-G	1	1523538		C	G	gnomAD Exomes	PASS	NA	ENST00000378756.8	Q312E	Q312E		c.934C>G	missense_variant			segdup	2	1613002	1.24e-06	0	0	PASS			13.9	0.349	0	0	8.71	0.52	0.001	0	74996	0	0	0	59968	0	0	0	29584	0	0	1	44872	0	0	0
1-1523539-A-C	1	1523539		A	C	gnomAD Exomes	PASS	NA	ENST00000378756.8	Q312P	Q312P		c.935A>C	missense_variant			segdup	3	1612800	1.86e-06	0	0	PASS	nfe	6.8e-07	19.9	0.6	0	-0.01	4.59	0.07	0.222	0	74930	0	0	0	59964	0	0	0	29584	0	0	0	44832	0	0	0
1-1523539-A-G	1	1523539	rs780069241	A	G	gnomAD Exomes	PASS	NA	ENST00000378756.8	Q312R	Q312R		c.935A>G	missense_variant			segdup	13	1612682	8.06e-06	0	0	PASS	sas	7.51e-05	18.4	0.33	0	-0.02	4.59	0.21	0.003	0	74808	0	0	0	59944	0	0	0	29584	0	0	0	44844	0	0	0
1-1523541-G-A	1	1523541		G	A	gnomAD Exomes	PASS	NA	ENST00000378756.8	D313N	D313N		c.937G>A	missense_variant			segdup	1	1613002	6.2e-07	0	0	PASS			23.5	0.691	0	-0.01	8.6	0.07	0.607	0	75004	0	0	0	59978	0	0	0	29582	0	0	0	44870	0	0	0
1-1523541-G-C	1	1523541		G	C	gnomAD Exomes	PASS	NA	ENST00000378756.8	D313H	D313H		c.937G>C	missense_variant			segdup	1	1613002	6.2e-07	0	0	PASS			25.3	0.771	0	-0.03	8.6	0	0.987	0	75004	0	0	0	59978	0	0	0	29582	0	0	0	44870	0	0	0
1-1523542-A-G	1	1523542	rs753979429	A	G	gnomAD Exomes	PASS	NA	ENST00000378756.8	D313G	D313G		c.938A>G	missense_variant			segdup	2	1612682	1.24e-06	0	0	PASS	sas	3.65e-06	26	0.76	0.01	-0.08	6.2	0	0.902	0	74898	0	0	0	59958	0	0	0	29582	0	0	0	44846	0	0	0
1-1523544-G-A	1	1523544	rs779111850	G	A	gnomAD Exomes	PASS	NA	ENST00000378756.8	A314T	A314T		c.940G>A	missense_variant			segdup	28	1612842	1.74e-05	0	0	PASS	nfe	1.46e-05	23	0.526	0.01	0.01	8.6	0.02	0.382	0	74872	0	0	1	59952	0	0	1	29582	0	0	0	44892	0	0	0
1-1523545-C-T	1	1523545	rs142299242	C	T	gnomAD Exomes	PASS	NA	ENST00000378756.8	A314V	A314V		c.941C>T	missense_variant	Uncertain significance	2572717	segdup	630	1612946	0.00039059	0	0	PASS	nfe	0.00040857	13	0.41	0	0	4.15	0.24	0.02	13	75000	0	0	17	59970	0	0	4	29586	0	0	3	44874	0	0	16
1-1523545-C-G	1	1523545		C	G	gnomAD Exomes	PASS	NA	ENST00000378756.8	A314G	A314G		c.941C>G	missense_variant			segdup	1	1612948	6.2e-07	0	0	PASS			22.7	0.493	0.01	-0.05	4.15	0.01	0.396	0	75000	0	0	0	59970	0	0	0	29586	0	0	0	44874	0	0	0
1-1523548-T-C	1	1523548		T	C	gnomAD Exomes	PASS	NA	ENST00000378756.8	L315P	L315P		c.944T>C	missense_variant	Uncertain significance	1704755	segdup	1	1612932	6.2e-07	0	0	PASS			25.4	0.892	0	-0.01	6.22	0	0.992	0	74982	0	0	0	59986	0	0	0	29582	0	0	0	44864	0	0	0
1-1523552-G-T	1	1523552		G	T	gnomAD Exomes	PASS	NA	ENST00000378756.8	E316D	E316D		c.948G>T	missense_variant			segdup	1	1613002	6.2e-07	0	0	PASS			14.1	0.264	0.03	0	2.4	0.16	0.031	0	75022	0	0	0	59982	0	0	0	29586	0	0	0	44866	0	0	0
1-1523553-G-A	1	1523553		G	A	gnomAD Exomes	PASS	NA	ENST00000378756.8	G317S	G317S		c.949G>A	missense_variant			segdup	1	1613004	6.2e-07	0	0	PASS			25.6	0.688	0.03	0	8.6	0	0.979	0	75000	0	0	0	59988	0	0	0	29586	0	0	0	44878	0	0	0
1-1523554-G-A	1	1523554	rs770982421	G	A	gnomAD Exomes	PASS	NA	ENST00000378756.8	G317D	G317D		c.950G>A	missense_variant			segdup	1	1613052	6.2e-07	0	0	PASS			24.8	0.605	0.04	0.01	8.6	0.05	0.452	0	75022	0	0	0	59994	0	0	0	29586	0	0	0	44874	0	0	0
1-1523554-G-C	1	1523554	rs770982421	G	C	gnomAD Exomes	PASS	NA	ENST00000378756.8	G317A	G317A		c.950G>C	missense_variant	Uncertain significance	2663345	segdup	7	1613052	4.34e-06	0	0	PASS	sas	2.865e-05	24.9	0.719	0.02	0	8.6	0	0.968	0	75022	0	0	0	59994	0	0	0	29586	0	0	0	44874	0	0	0
1-1523554-G-T	1	1523554	rs770982421	G	T	gnomAD Exomes	PASS	NA	ENST00000378756.8	G317V	G317V		c.950G>T	missense_variant			segdup	24	1613052	1.49e-05	1	0	PASS	sas	0.00010978	25.3	0.788	0.04	0.02	8.6	0	0.992	0	75022	0	0	0	59994	0	0	0	29586	0	0	0	44874	0	0	0
1-1523562-C-T	1	1523562	rs1161297480	C	T	gnomAD Exomes	PASS	NA	ENST00000378756.8	L320F	L320F		c.958C>T	missense_variant	Uncertain significance	2662660	segdup	2	1612814	1.24e-06	0	0	PASS			19.8	0.469	0	-0.02	6.96	0.04	0.177	0	74874	0	0	0	59944	0	0	0	29586	0	0	0	44890	0	0	0
1-1523563-T-A	1	1523563	rs1160397406	T	A	gnomAD Exomes	PASS	NA	ENST00000378756.8	L320H	L320H		c.959T>A	missense_variant			segdup	1	1612844	6.2e-07	0	0	PASS			24.6	0.798	0.01	0	6.22	0	0.982	0	74980	0	0	0	59970	0	0	0	29584	0	0	0	44866	0	0	0
1-1523565-A-G	1	1523565	rs941180441	A	G	gnomAD Exomes	PASS	NA	ENST00000378756.8	S321G	S321G		c.961A>G	missense_variant			segdup	7	1612680	4.34e-06	0	0	PASS	afr	3.48e-05	21.3	0.392	0.24	0.04	4.58	0.06	0.003	6	74822	0	0	0	59962	0	0	0	29578	0	0	0	44876	0	0	0
1-1523566-G-C	1	1523566		G	C	gnomAD Exomes	PASS	NA	ENST00000378756.8	S321T	S321T		c.962G>C	missense_variant			segdup	1	1612908	6.2e-07	0	0	PASS			17.8	0.32	0	0	8.6	0.1	0.01	0	75002	0	0	0	59984	0	0	0	29582	0	0	0	44880	0	0	0
1-1523567-T-G	1	1523567	rs1163102364	T	G	gnomAD Exomes	PASS	NA	ENST00000378756.8	S321R	S321R		c.963T>G	missense_variant			segdup	4	1612624	2.48e-06	0	0	PASS	nfe	7.9e-07	9.54	0.403	0	0.01	-3.11	0.16	0.003	0	74904	0	0	0	59958	0	0	0	29582	0	0	0	44852	0	0	0
1-1523837-A-G	1	1523837	rs1641697976	A	G	gnomAD Exomes	PASS	NA	ENST00000378756.8	c.964-2A>G			c.964-2A>G	splice_acceptor_variant			segdup	1	1613894	6.2e-07	0	0	PASS			33		0.99	-0.89	6.17			1	75044	0	0	0	60022	0	0	0	29596	0	0	0	44878	0	0	0
1-1523839-C-T	1	1523839	rs1334126871	C	T	gnomAD Exomes	PASS	NA	ENST00000378756.8	P322S	P322S		c.964C>T	missense_variant			segdup	2	1613938	1.24e-06	0	0	PASS			22.5	0.546	0.13	0.11	8.66	0.09	0.08	0	75060	0	0	0	60024	0	0	0	29598	0	0	1	44882	0	0	0
1-1523840-C-T	1	1523840		C	T	gnomAD Exomes	PASS	NA	ENST00000378756.8	P322L	P322L		c.965C>T	missense_variant			segdup	1	1613954	6.2e-07	0	0	PASS			26.4	0.714	0.11	0.01	8.66	0	0.558	0	75060	0	0	0	60022	0	0	0	29604	0	0	0	44870	0	0	0
1-1523843-G-T	1	1523843		G	T	gnomAD Exomes	PASS	NA	ENST00000378756.8	S323I	S323I		c.968G>T	missense_variant			segdup	1	1613972	6.2e-07	0	0	PASS			22	0.382	0.01	0	1.94	0.03	0.092	1	75060	0	0	0	60016	0	0	0	29604	0	0	0	44884	0	0	0
1-1523848-G-T	1	1523848		G	T	gnomAD Exomes	PASS	NA	ENST00000378756.8	E325*	E325*		c.973G>T	stop_gained			segdup	1	1613978	6.2e-07	0	0	PASS			45		0.01	0.05	8.56			0	75048	0	0	0	60028	0	0	0	29604	0	0	0	44884	0	0	0
1-1523852-C-T	1	1523852	rs1296589138	C	T	gnomAD Exomes	PASS	NA	ENST00000378756.8	A326V	A326V		c.977C>T	missense_variant			segdup	8	1614004	4.96e-06	0	0	PASS	nfe	2.92e-06	16.7	0.305	0	0.06	3.83	0.07	0.091	0	75056	0	0	0	60024	0	0	0	29606	0	0	0	44890	0	0	0
1-1523854-C-G	1	1523854	rs747533461	C	G	gnomAD Exomes	PASS	NA	ENST00000378756.8	R327G	R327G		c.979C>G	missense_variant			segdup	51	1613856	3.16e-05	0	0	PASS	nfe	3.069e-05	23.2	0.734	0.05	0.02	4.07	0	0.97	2	74926	0	0	0	60004	0	0	0	29604	0	0	0	44896	0	0	0
1-1523854-C-T	1	1523854	rs747533461	C	T	gnomAD Exomes	PASS	NA	ENST00000378756.8	R327W	R327W		c.979C>T	missense_variant	Uncertain significance	3130676	segdup	26	1613856	1.61e-05	0	0	PASS	nfe	1.107e-05	23.7	0.757	0.04	-0.01	4.07	0	0.998	2	74926	0	0	2	60004	0	0	0	29604	0	0	0	44896	0	0	0
1-1523855-G-A	1	1523855	rs200238845	G	A	gnomAD Exomes	PASS	NA	ENST00000378756.8	R327Q	R327Q		c.980G>A	missense_variant	Uncertain significance	3130677	segdup	73	1613852	4.52e-05	0	0	PASS	afr	0.00024267	22.6	0.655	0	0.01	5.68	0.1	0.691	26	74916	0	0	13	60002	0	0	0	29606	0	0	0	44898	0	0	0
1-1523855-G-T	1	1523855	rs200238845	G	T	gnomAD Exomes	PASS	NA	ENST00000378756.8	R327L	R327L		c.980G>T	missense_variant	Uncertain significance	1202319	segdup	178	1613852	0.000110295	0	0	PASS	nfe	0.00012748	23.9	0.782	0	0	5.68	0	0.984	2	74916	0	0	0	60002	0	0	0	29606	0	0	0	44898	0	0	0
1-1523857-G-A	1	1523857		G	A	gnomAD Exomes	PASS	NA	ENST00000378756.8	V328M	V328M		c.982G>A	missense_variant			segdup	1	1613992	6.2e-07	0	0	PASS			22.6	0.595	0.1	0	8.56	0.03	0.313	0	75054	0	0	0	60022	0	0	0	29604	0	0	0	44886	0	0	0
1-1523860-C-G	1	1523860	rs765579182	C	G	gnomAD Exomes	PASS	NA	ENST00000378756.8	R329G	R329G		c.985C>G	missense_variant			segdup	3	1613972	1.86e-06	0	0	PASS			22.1	0.56	0.04	0.01	3.17	0.05	0.1	1	75050	0	0	0	60026	0	0	0	29604	0	0	1	44888	0	0	0
1-1523860-C-T	1	1523860	rs765579182	C	T	gnomAD Exomes	PASS	NA	ENST00000378756.8	R329C	R329C		c.985C>T	missense_variant			segdup	70	1613970	4.34e-05	2	0	PASS	sas	0.00047562	24.2	0.766	0.04	0	3.17	0	0.959	1	75050	0	0	1	60026	0	0	0	29604	0	0	0	44888	0	0	1
1-1523861-G-A	1	1523861	rs1641699576	G	A	gnomAD Exomes	PASS	NA	ENST00000378756.8	R329H	R329H		c.986G>A	missense_variant	Uncertain significance	1199194	segdup	6	1613892	3.72e-06	0	0	PASS	nfe	7.9e-07	25.4	0.655	0.07	0.01	8.56	0.01	0.332	1	74926	0	0	0	60006	0	0	0	29606	0	0	0	44904	0	0	0
1-1523863-G-A	1	1523863	rs573924414	G	A	gnomAD Exomes	PASS	NA	ENST00000378756.8	D330N	D330N		c.988G>A	missense_variant			segdup	44	1614000	2.73e-05	0	0	PASS	sas	2.863e-05	23.9	0.502	0	0.01	8.56	0.04	0.838	1	75044	0	0	0	60026	0	0	0	29606	0	0	2	44886	0	0	11
1-1523864-A-G	1	1523864	rs756017818	A	G	gnomAD Exomes	PASS	NA	ENST00000378756.8	D330G	D330G		c.989A>G	missense_variant			segdup	27	1613866	1.67e-05	0	0	PASS	nfe	1.567e-05	25.3	0.714	0.02	-0.01	6.17	0.01	0.78	0	74926	0	0	0	59998	0	0	0	29604	0	0	0	44900	0	0	0
1-1523866-A-T	1	1523866	rs766271260	A	T	gnomAD Exomes	PASS	NA	ENST00000378756.8	I331F	I331F		c.991A>T	missense_variant			segdup	1	1614026	6.2e-07	0	0	PASS			23.9	0.828	0	0	4.55	0	0.707	0	75062	0	0	0	60020	0	0	0	29604	0	0	0	44888	0	0	0
1-1523869-G-A	1	1523869	rs1641700210	G	A	gnomAD Exomes	PASS	NA	ENST00000378756.8	A332T	A332T		c.994G>A	missense_variant			segdup	5	1613986	3.1e-06	0	0	PASS	nfe	1.24e-06	23.1	0.579	0	0	6.78	0.1	0.899	0	75042	0	0	0	60010	0	0	0	29604	0	0	0	44886	0	0	0
1-1523869-G-T	1	1523869		G	T	gnomAD Exomes	PASS	NA	ENST00000378756.8	A332S	A332S		c.994G>T	missense_variant			segdup	1	1613986	6.2e-07	0	0	PASS			23.8	0.59	0.04	0.01	6.78	0.03	0.901	0	75042	0	0	0	60010	0	0	0	29604	0	0	0	44886	0	0	0
1-1523870-C-T	1	1523870		C	T	gnomAD Exomes	PASS	NA	ENST00000378756.8	A332V	A332V		c.995C>T	missense_variant			segdup	1	1613992	6.2e-07	0	0	PASS			24.2	0.612	0	0.01	6.9	0	0.983	0	75040	0	0	0	60010	0	0	0	29606	0	0	0	44882	0	0	0
1-1523872-A-G	1	1523872	rs778652824	A	G	gnomAD Exomes	PASS	NA	ENST00000378756.8	I333V	I333V		c.997A>G	missense_variant			segdup	4	1614030	2.48e-06	0	0	PASS	nfe	2.8e-07	18.8	0.42	0	0	6.17	0.14	0.145	0	75048	0	0	1	60022	0	0	0	29604	0	0	1	44888	0	0	0
1-1523874-A-G	1	1523874		A	G	gnomAD Exomes	PASS	NA	ENST00000378756.8	I333M	I333M		c.999A>G	missense_variant			segdup	1	1614000	6.2e-07	0	0	PASS			19.2	0.593	0	0.01	-3.08	0	0.957	0	75040	0	0	0	60026	0	0	0	29602	0	0	0	44878	0	0	0
1-1523874-AGC-A	1	1523874	rs1194383346	AGC	A	gnomAD Exomes	PASS	NA	ENST00000378756.8	A334Nfs*63	A334Nfs*63		c.1000_1001del	frameshift_variant			segdup	2	1613998	1.24e-06	0	0	PASS	amr	5.53e-06	31		0	0.07	-3.08			0	75040	0	0	2	60026	0	0	0	29602	0	0	0	44878	0	0	0
1-1523876-C-T	1	1523876	rs1641700540	C	T	gnomAD Exomes	PASS	NA	ENST00000378756.8	A334V	A334V		c.1001C>T	missense_variant			segdup	1	1614006	6.2e-07	0	0	PASS			25.3	0.667	0	0.03	8.66	0	0.926	0	75046	0	0	0	60008	0	0	0	29604	0	0	0	44878	0	0	0
1-1523876-C-A	1	1523876		C	A	gnomAD Exomes	PASS	NA	ENST00000378756.8	A334E	A334E		c.1001C>A	missense_variant			segdup	1	1614006	6.2e-07	0	0	PASS			24.7	0.814	0	0.01	8.66	0	0.96	0	75046	0	0	0	60008	0	0	0	29604	0	0	0	44878	0	0	0
1-1523876-C-G	1	1523876		C	G	gnomAD Exomes	PASS	NA	ENST00000378756.8	A334G	A334G		c.1001C>G	missense_variant			segdup	1	1614006	6.2e-07	0	0	PASS			24.6	0.694	0.04	0.01	8.66	0.01	0.915	0	75046	0	0	0	60008	0	0	0	29604	0	0	0	44878	0	0	0
1-1523877-A-ATG	1	1523877	rs1373221056	A	ATG	gnomAD Exomes	PASS	NA	ENST00000378756.8	T335*	T335*		c.1002_1003insTG	frameshift_variant			segdup	2	1614040	1.24e-06	0	0	PASS	amr	5.53e-06	27.2		0	0.05	-4.4			0	75050	0	0	2	60024	0	0	0	29606	0	0	0	44874	0	0	0
1-1523878-A-G	1	1523878	rs747834898	A	G	gnomAD Exomes	PASS	NA	ENST00000378756.8	T335A	T335A		c.1003A>G	missense_variant			segdup	2	1613990	1.24e-06	0	0	PASS	nfe	2.8e-07	24.3	0.752	0	0	6.17	0	0.831	0	75050	0	0	0	60020	0	0	0	29600	0	0	0	44878	0	0	0
1-1523879-C-T	1	1523879		C	T	gnomAD Exomes	PASS	NA	ENST00000378756.8	T335I	T335I		c.1004C>T	missense_variant			segdup	1	1614040	6.2e-07	0	0	PASS			24.2	0.574	0	0.02	8.66	0.03	0.994	0	75054	0	0	0	60014	0	0	0	29606	0	0	0	44882	0	0	0
1-1523881-A-G	1	1523881	rs1641700970	A	G	gnomAD Exomes	PASS	NA	ENST00000378756.8	R336G	R336G		c.1006A>G	missense_variant	Uncertain significance	1298337	segdup	28	1614030	1.73e-05	0	0	PASS	nfe	1.645e-05	20.7	0.531	0	0.01	0.938	0.04	0.131	0	75054	0	0	0	60018	0	0	0	29606	0	0	0	44882	0	0	0
1-1523883-G-C	1	1523883	rs1430875149	G	C	gnomAD Exomes	PASS	NA	ENST00000378756.8	R336S	R336S		c.1008G>C	missense_variant			segdup	1	1614024	6.2e-07	0	0	PASS			17.1	0.456	0	0	1.28	0.09	0.01	0	75054	0	0	0	60018	0	0	0	29606	0	0	0	44882	0	0	1
1-1523884-A-G	1	1523884		A	G	gnomAD Exomes	PASS	NA	ENST00000378756.8	N337D	N337D		c.1009A>G	missense_variant			segdup	3	1614026	1.86e-06	0	0	PASS	nfe	6.8e-07	25.5	0.728	0	0	4.55	0.01	0.971	0	75046	0	0	0	60024	0	0	0	29602	0	0	0	44880	0	0	0
1-1523889-CAAG-C	1	1523889		CAAG	C	gnomAD Exomes	PASS	NA	ENST00000378756.8	K340del	K340del		c.1020_1022del	inframe_deletion			segdup	3	1614004	1.86e-06	0	0	PASS			14.8		0	-0.04	1.13			0	75038	0	0	1	60016	0	0	0	29604	0	0	0	44884	0	0	0
1-1523891-A-G	1	1523891	rs1641701534	A	G	gnomAD Exomes	PASS	NA	ENST00000378756.8	K339R	K339R		c.1016A>G	missense_variant			segdup	2	1613922	1.24e-06	0	0	PASS			6.41	0.225	0	-0.01	-2.04	0.32	0.012	1	74930	0	0	0	60004	0	0	0	29604	0	0	0	44892	0	0	0
1-1523897-A-G	1	1523897	rs1288268925	A	G	gnomAD Exomes	PASS	NA	ENST00000378756.8	N341S	N341S		c.1022A>G	missense_variant			segdup	1	1613908	6.2e-07	0	0	PASS			24.1	0.611	0	0	6.17	0	0.994	0	75006	0	0	0	60008	0	0	0	29600	0	0	0	44874	0	0	0
1-1523898-C-G	1	1523898	rs1179445542	C	G	gnomAD Exomes	PASS	NA	ENST00000378756.8	N341K	N341K		c.1023C>G	missense_variant			segdup	3	1614074	1.86e-06	0	0	PASS	nfe	6.8e-07	22.5	0.549	0	0	0.846	0	0.977	0	75062	0	0	0	60022	0	0	0	29606	0	0	0	44884	0	0	0
1-1523899-C-A	1	1523899		C	A	gnomAD Exomes	PASS	NA	ENST00000378756.8	R342S	R342S		c.1024C>A	missense_variant			segdup	2	1614036	1.24e-06	0	0	PASS	sas	3.65e-06	6	0.251	0	0.01	0.05	0.14	0.007	0	75052	0	0	0	60018	0	0	0	29602	0	0	0	44882	0	0	0
1-1523899-C-T	1	1523899	rs746463437	C	T	gnomAD Exomes	PASS	NA	ENST00000378756.8	R342C	R342C		c.1024C>T	missense_variant	Uncertain significance	2572856	segdup	24	1613918	1.49e-05	0	0	PASS	afr	0.0001025	14.2	0.245	0	0	0.05	0.05	0.003	13	74930	0	0	0	59998	0	0	0	29602	0	0	3	44894	0	0	0
1-1523900-G-A	1	1523900	rs771376142	G	A	gnomAD Exomes	PASS	NA	ENST00000378756.8	R342H	R342H		c.1025G>A	missense_variant			segdup	24	1613934	1.49e-05	0	0	PASS	nfe	1.107e-05	2.05	0.281	0	0.01	-0.876	0.17	0.003	1	74934	0	0	1	60000	0	0	0	29604	0	0	0	44894	0	0	0
1-1523902-A-T	1	1523902		A	T	gnomAD Exomes	PASS	NA	ENST00000378756.8	S343C	S343C		c.1027A>T	missense_variant			segdup	1	1613994	6.2e-07	0	0	PASS			18.7	0.373	0.02	0.01	4.55	0	0.438	0	75030	0	0	0	60022	0	0	0	29602	0	0	0	44876	0	0	0
1-1523902-A-G	1	1523902	rs770324138	A	G	gnomAD Exomes	PASS	NA	ENST00000378756.8	S343G	S343G		c.1027A>G	missense_variant			segdup	45	1613834	2.79e-05	0	0	PASS	nfe	2.233e-05	7.17	0.271	0.01	0	4.55	1	0	4	74908	0	0	0	60002	0	0	0	29602	0	0	2	44888	0	0	0
1-1523904-C-G	1	1523904		C	G	gnomAD Exomes	PASS	NA	ENST00000378756.8	S343R	S343R		c.1029C>G	missense_variant			segdup	1	1614066	6.2e-07	0	0	PASS			11.5	0.344	0	0	-0.196	0	0.136	0	75058	0	0	0	60026	0	0	0	29606	0	0	0	44880	0	0	0
1-1523905-C-A	1	1523905	rs1285267763	C	A	gnomAD Exomes	PASS	NA	ENST00000378756.8	L344M	L344M		c.1030C>A	missense_variant			segdup	19	1613966	1.18e-05	0	0	PASS	amr	5.43e-05	12.4	0.272	0	0	1.05	0.29	0.024	0	74942	0	0	7	60004	0	0	0	29606	0	0	0	44896	0	0	0
1-1523911-A-G	1	1523911	rs1324418287	A	G	gnomAD Exomes	PASS	NA	ENST00000378756.8	R346G	R346G		c.1036A>G	missense_variant			segdup	6	1613968	3.72e-06	0	0	PASS	nfe	6.8e-07	11	0.575	0	0	0.319	0.02	0.32	1	74946	0	0	0	60008	0	0	0	29604	0	0	0	44896	0	0	1
1-1523912-G-A	1	1523912	rs1641702688	G	A	gnomAD Exomes	PASS	NA	ENST00000378756.8	R346K	R346K		c.1037G>A	missense_variant			segdup	8	1613954	4.96e-06	0	0	PASS	nfe	2.92e-06	24.4	0.594	0	0	6.82	0	0.913	0	74936	0	0	0	59996	0	0	0	29604	0	0	0	44896	0	0	0
1-1523914-A-C	1	1523914	rs142781267	A	C	gnomAD Exomes	PASS	NA	ENST00000378756.8	N347H	N347H		c.1039A>C	missense_variant			segdup	101	1613864	6.26e-05	0	0	PASS	afr	0.00048393	16.6	0.4	0	0	4.56	0.27	0.007	47	74908	0	0	1	60006	0	0	0	29600	0	0	1	44894	0	0	0
1-1523915-A-G	1	1523915		A	G	gnomAD Exomes	PASS	NA	ENST00000378756.8	N347S	N347S		c.1040A>G	missense_variant			segdup	1	1614050	6.2e-07	0	0	PASS			20.8	0.481	0	0	4.55	0.01	0.031	0	75052	0	0	0	60028	0	0	0	29604	0	0	0	44878	0	0	0
1-1523917-A-G	1	1523917		A	G	gnomAD Exomes	PASS	NA	ENST00000378756.8	I348V	I348V		c.1042A>G	missense_variant			segdup	2	1614046	1.24e-06	0	0	PASS	nfe	2.8e-07	0.004	0.323	0	0	-2.8	0.76	0.005	0	75060	0	0	0	60028	0	0	0	29602	0	0	0	44886	0	0	0
1-1523920-C-G	1	1523920	rs372111873	C	G	gnomAD Exomes	PASS	NA	ENST00000378756.8	L349V	L349V		c.1045C>G	missense_variant	Uncertain significance	1301749	segdup	2	1614044	1.24e-06	0	0	PASS			22.7	0.756	0	0	2.39	0	1	0	75050	0	0	0	60026	0	0	0	29604	0	0	1	44880	0	0	0
1-1523923-A-C	1	1523923	rs774297981	A	C	gnomAD Exomes	PASS	NA	ENST00000378756.8	M350L	M350L		c.1048A>C	missense_variant			segdup	90	1613750	5.58e-05	0	0	PASS	nfe	5.192e-05	9.93	0.31	0	0	2.83	0.65	0.003	5	74878	0	0	1	60002	0	0	0	29604	0	0	1	44872	0	0	0
1-1523924-T-C	1	1523924	rs761911522	T	C	gnomAD Exomes	PASS	NA	ENST00000378756.8	M350T	M350T		c.1049T>C	missense_variant			segdup	3	1613882	1.86e-06	0	0	PASS	afr	4.43e-06	21.6	0.687	0	0	4.59	0	0.201	2	74914	0	0	0	60006	0	0	0	29604	0	0	0	44896	0	0	0
1-1523925-G-A	1	1523925	rs1490082073	G	A	gnomAD Exomes	PASS	NA	ENST00000378756.8	M350I	M350I		c.1050G>A	missense_variant			segdup	6	1614046	3.72e-06	0	0	PASS	eas	4.35e-05	22.3	0.416	0	0.01	6.8	0.01	0.089	0	75062	0	0	0	60026	0	0	0	29604	0	0	5	44886	0	0	0
1-1523926-T-C	1	1523926		T	C	gnomAD Exomes	PASS	NA	ENST00000378756.8	Y351H	Y351H		c.1051T>C	missense_variant			segdup	1	1614028	6.2e-07	0	0	PASS			19.9	0.467	0	0.01	2.14	0.41	0.026	1	75052	0	0	0	60024	0	0	0	29606	0	0	0	44880	0	0	0
1-1523929-G-A	1	1523929	rs376737789	G	A	gnomAD Exomes	PASS	NA	ENST00000378756.8	G352R	G352R		c.1054G>A	missense_variant			segdup	3	1613892	1.86e-06	0	0	PASS	nfe	6.8e-07	25.3	0.939	0	-0.01	8.56	0	1	0	74932	0	0	0	60002	0	0	0	29606	0	0	0	44894	0	0	0
1-1523929-G-C	1	1523929	rs376737789	G	C	gnomAD Exomes	PASS	NA	ENST00000378756.8	G352R	G352R		c.1054G>C	missense_variant			segdup	2	1613892	1.24e-06	0	0	PASS	nfe	2.8e-07	25.2	0.938	0	0.01	8.56	0	1	0	74932	0	0	0	60002	0	0	0	29606	0	0	0	44894	0	0	0
1-1523932-C-T	1	1523932	rs759435337	C	T	gnomAD Exomes	PASS	NA	ENST00000378756.8	P353S	P353S		c.1057C>T	missense_variant			segdup	7	1613976	4.34e-06	0	0	PASS	sas	3.65e-06	23.8	0.812	0	0	8.66	0	1	1	75046	0	0	0	60026	0	0	0	29600	0	0	0	44884	0	0	0
1-1523933-C-T	1	1523933	rs1303840595	C	T	gnomAD Exomes	PASS	NA	ENST00000378756.8	P353L	P353L		c.1058C>T	missense_variant	Uncertain significance	1709376	segdup	2	1613896	1.24e-06	0	0	PASS	nfe	2.8e-07	24.4	0.753	0	0	8.66	0	1	0	74940	0	0	0	60006	0	0	0	29602	0	0	0	44896	0	0	0
1-1523935-C-T	1	1523935	rs765080606	C	T	gnomAD Exomes	PASS	NA	ENST00000378756.8	P354S	P354S		c.1060C>T	missense_variant			segdup	1	1613974	6.2e-07	0	0	PASS			23.4	0.845	0	0	8.66	0	1	0	75040	0	0	0	60028	0	0	0	29600	0	0	0	44886	0	0	0
1-1523941-A-T	1	1523941		A	T	gnomAD Exomes	PASS	NA	ENST00000378756.8	T356S	T356S		c.1066A>T	missense_variant			segdup	1	1613928	6.2e-07	0	0	PASS			23.4	0.88	0	0	6.17	0	0.954	0	75042	0	0	0	60028	0	0	0	29602	0	0	0	44886	0	0	0
1-1523944-G-A	1	1523944	rs1641704647	G	A	gnomAD Exomes	PASS	NA	ENST00000378756.8	G357R	G357R		c.1069G>A	missense_variant			segdup	2	1613930	1.24e-06	0	0	PASS	nfe	2.8e-07	25.4	0.942	0	0	8.56	0.01	0.99	0	75062	0	0	0	60020	0	0	0	29600	0	0	0	44882	0	0	0
1-1523948-A-G	1	1523948	rs1403303216	A	G	gnomAD Exomes	PASS	NA	ENST00000378756.8	K358R	K358R		c.1073A>G	missense_variant			segdup	3	1613810	1.86e-06	0	0	PASS			25.6	0.908	0	0	6.17	0	1	0	74938	0	0	1	60012	0	0	0	29602	0	0	0	44894	0	0	0
1-1523951-C-G	1	1523951		C	G	gnomAD Exomes	PASS	NA	ENST00000378756.8	T359R	T359R		c.1076C>G	missense_variant			segdup	1	1613928	6.2e-07	0	0	PASS			24.4	0.952	0	-0.01	8.66	0	1	0	75064	0	0	0	60024	0	0	0	29602	0	0	0	44886	0	0	1
1-1523951-C-T	1	1523951	rs1346418902	C	T	gnomAD Exomes	PASS	NA	ENST00000378756.8	T359M	T359M		c.1076C>T	missense_variant	Uncertain significance	1328144	segdup	5	1613928	3.1e-06	0	0	PASS	nfe	7.9e-07	24.5	0.954	0	0	8.66	0	1	0	75064	0	0	0	60024	0	0	0	29602	0	0	0	44886	0	0	0
1-1523959-G-A	1	1523959		G	A	gnomAD Exomes	PASS	NA	ENST00000378756.8	A362T	A362T		c.1084G>A	missense_variant	Uncertain significance	3130678	segdup	8	1613882	4.96e-06	0	0	PASS	nfe	2.92e-06	26.9	0.892	0	0	8.56	0.01	0.982	0	75064	0	0	0	60022	0	0	0	29604	0	0	0	44882	0	0	0
1-1524271-A-C	1	1524271	rs1314188405	A	C	gnomAD Exomes	PASS	NA	ENST00000378756.8	c.1090-2A>C			c.1090-2A>C	splice_acceptor_variant			segdup	2	1613938	1.24e-06	0	0	PASS			33		0.99	-0.88	6.23			0	75062	0	0	0	60028	0	0	0	29602	0	0	0	44880	0	0	0
1-1524273-A-G	1	1524273		A	G	gnomAD Exomes	PASS	NA	ENST00000378756.8	K364E	K364E		c.1090A>G	missense_variant			segdup	1	1613942	6.2e-07	0	0	PASS			25.3	0.632	0	0	6.23	0.05	0.643	0	75054	0	0	0	60030	0	0	0	29602	0	0	0	44878	0	0	0
1-1524276-C-G	1	1524276		C	G	gnomAD Exomes	PASS	NA	ENST00000378756.8	L365V	L365V		c.1093C>G	missense_variant			segdup	1	1613940	6.2e-07	0	0	PASS			22.9	0.677	0.5	0.18	2.8	0	1	0	75050	0	0	0	60030	0	0	0	29602	0	0	0	44880	0	0	0
1-1524279-G-A	1	1524279	rs573141333	G	A	gnomAD Exomes	PASS	NA	ENST00000378756.8	A366T	A366T		c.1096G>A	missense_variant	Uncertain significance	2466631	segdup	52	1613756	3.22e-05	0	0	PASS	sas	0.00020845	25.6	0.889	0.07	0.03	8.65	0.02	0.723	1	74926	0	0	2	60000	0	0	0	29600	0	0	0	44890	0	0	0
1-1524279-G-T	1	1524279	rs573141333	G	T	gnomAD Exomes	PASS	NA	ENST00000378756.8	A366S	A366S		c.1096G>T	missense_variant			segdup	4	1613880	2.48e-06	0	0	PASS	nfe	7.9e-07	26.2	0.856	0.48	0.18	8.65	0	0.964	0	75048	0	0	0	60020	0	0	0	29600	0	0	0	44878	0	0	0
1-1524285-C-T	1	1524285	rs1316169834	C	T	gnomAD Exomes	PASS	NA	ENST00000378756.8	H368Y	H368Y		c.1102C>T	missense_variant			segdup	2	1613930	1.24e-06	0	0	PASS	nfe	2.8e-07	23.4	0.816	0.1	0.02	8.76	0.01	0.997	0	75048	0	0	0	60030	0	0	0	29600	0	0	0	44880	0	0	0
1-1524286-A-G	1	1524286		A	G	gnomAD Exomes	PASS	NA	ENST00000378756.8	H368R	H368R		c.1103A>G	missense_variant			segdup	1	1613780	6.2e-07	0	0	PASS			24.6	0.862	0	0	6.23	0	0.993	0	75016	0	0	0	60016	0	0	0	29598	0	0	0	44856	0	0	0
1-1524292-G-A	1	1524292	rs755633534	G	A	gnomAD Exomes	PASS	NA	ENST00000378756.8	G370D	G370D		c.1109G>A	missense_variant			segdup	2	1613862	1.24e-06	0	0	PASS	nfe	2.8e-07	28.5	0.899	0.01	0	8.65	0	0.992	0	75032	0	0	0	60022	0	0	0	29600	0	0	0	44880	0	0	0
1-1524294-A-G	1	1524294	rs142978876	A	G	gnomAD Exomes	PASS	NA	ENST00000378756.8	M371V	M371V		c.1111A>G	missense_variant			segdup	9	1613696	5.58e-06	0	0	PASS	eas	4.35e-05	25.4	0.881	0	0	6.23	0	0.758	3	74908	0	0	0	60004	0	0	0	29598	0	0	5	44888	0	0	0
1-1524294-A-T	1	1524294	rs142978876	A	T	gnomAD Exomes	PASS	NA	ENST00000378756.8	M371L	M371L		c.1111A>T	missense_variant			segdup	3	1613696	1.86e-06	0	0	PASS	nfe	2.8e-07	22.2	0.658	0.01	0.01	6.23	0.55	0.059	0	74908	0	0	0	60004	0	0	0	29598	0	0	1	44888	0	0	0
1-1524295-T-C	1	1524295	rs755434964	T	C	gnomAD Exomes	PASS	NA	ENST00000378756.8	M371T	M371T		c.1112T>C	missense_variant			segdup	1	1613800	6.2e-07	0	0	PASS			26.2	0.931	0.01	0	6.26	0	0.967	0	75006	0	0	0	60020	0	0	0	29600	0	0	0	44864	0	0	0
1-1524298-A-G	1	1524298		A	G	gnomAD Exomes	PASS	NA	ENST00000378756.8	D372G	D372G		c.1115A>G	missense_variant			segdup	3	1613748	1.86e-06	0	0	PASS	nfe	6.8e-07	32	0.855	0	-0.08	6.23	0	0.994	0	75008	0	0	0	60018	0	0	0	29598	0	0	0	44866	0	0	0
1-1524299-C-G	1	1524299	rs779390679	C	G	gnomAD Exomes	PASS	NA	ENST00000378756.8	D372E	D372E		c.1116C>G	missense_variant			segdup	1	1613856	6.2e-07	0	0	PASS			23.6	0.586	0.01	0.01	5.82	0.21	0.699	0	75034	0	0	1	60020	0	0	0	29600	0	0	0	44876	0	0	0
1-1524303-G-A	1	1524303	rs146841866	G	A	gnomAD Exomes	PASS	NA	ENST00000378756.8	A374T	A374T		c.1120G>A	missense_variant	Uncertain significance	2385757	segdup	87	1613758	5.39e-05	0	0	PASS	eas	0.00051888	30	0.91	0.01	-0.02	8.65	0.05	0.98	3	75002	0	0	0	60012	0	0	0	29600	0	0	32	44862	0	0	0
1-1524306-A-G	1	1524306	rs777924497	A	G	gnomAD Exomes	PASS	NA	ENST00000378756.8	I375V	I375V		c.1123A>G	missense_variant			segdup	4	1613750	2.48e-06	0	0	PASS	nfe	6.8e-07	23.2	0.605	0.02	0	3.63	0.11	0.521	0	75002	0	0	1	60016	0	0	0	29598	0	0	0	44864	0	0	0
1-1524307-T-C	1	1524307		T	C	gnomAD Exomes	PASS	NA	ENST00000378756.8	I375T	I375T		c.1124T>C	missense_variant			segdup	1	1613698	6.2e-07	0	0	PASS			27.9	0.869	0	-0.01	6.26	0	0.987	0	74992	0	0	0	60002	0	0	0	29600	0	0	0	44864	0	0	0
1-1524307-T-A	1	1524307	rs1205527437	T	A	gnomAD Exomes	PASS	NA	ENST00000378756.8	I375N	I375N		c.1124T>A	missense_variant	Uncertain significance	1304475	segdup	65	1613578	4.03e-05	0	0	PASS	nfe	3.938e-05	29.5	0.887	0	0	6.26	0	0.995	1	74870	0	0	0	59982	0	0	1	29600	0	0	0	44876	0	0	0
1-1524309-A-T	1	1524309		A	T	gnomAD Exomes	PASS	NA	ENST00000378756.8	M376L	M376L		c.1126A>T	missense_variant			segdup	1	1613690	6.2e-07	0	0	PASS			22.8	0.652	0.25	0.05	6.23	0.5	0.023	0	74992	0	0	0	60000	0	0	0	29600	0	0	0	44860	0	0	0
1-1524310-T-C	1	1524310	rs771040155	T	C	gnomAD Exomes	PASS	NA	ENST00000378756.8	M376T	M376T		c.1127T>C	missense_variant			segdup	6	1613674	3.72e-06	0	0	PASS	nfe	1.83e-06	26.4	0.949	0.01	0	6.26	0.01	0.777	0	74992	0	0	0	60010	0	0	0	29594	0	0	0	44862	0	0	0
1-1524315-G-A	1	1524315	rs776573459	G	A	gnomAD Exomes	PASS	NA	ENST00000378756.8	G378S	G378S		c.1132G>A	missense_variant			segdup	6	1613408	3.72e-06	0	0	PASS	afr	1.747e-05	28.5	0.905	0	0.01	8.65	0	1	4	74862	0	0	0	59976	0	0	0	29600	0	0	0	44874	0	0	0
1-1524331-C-T	1	1524331		C	T	gnomAD Exomes	PASS	NA	ENST00000378756.8	P383L	P383L		c.1148C>T	missense_variant			segdup	1	1613016	6.2e-07	0	0	PASS			26.8	0.876	0.01	0	8.76	0.01	0.991	0	74900	0	0	0	59952	0	0	0	29598	0	0	0	44846	0	0	0
1-1524335-G-C	1	1524335	rs1345144325	G	C	gnomAD Exomes	PASS	NA	ENST00000378756.8	M384I	M384I		c.1152G>C	missense_variant			segdup	1	1612428	6.2e-07	0	0	PASS			24.3	0.66	0.01	0	6.89	0.01	0.141	0	74846	0	0	0	59934	0	0	0	29588	0	0	0	44810	0	0	0
1-1524337-G-C	1	1524337	rs1641723658	G	C	gnomAD Exomes	PASS	NA	ENST00000378756.8	G385A	G385A		c.1154G>C	missense_variant			segdup	4	1612250	2.48e-06	0	0	PASS	eas	2.981e-05	27.1	0.928	0.01	0	8.65	0.03	0.995	0	74820	0	0	0	59920	0	0	0	29586	0	0	4	44812	0	0	0
1-1524345-G-A	1	1524345	rs760368605	G	A	gnomAD Exomes	PASS	NA	ENST00000378756.8	G388S	G388S		c.1162G>A	missense_variant			segdup	1	1611796	6.2e-07	0	0	PASS			26.4	0.906	0	-0.02	8.65	0.01	0.973	0	74738	0	0	0	59882	0	0	0	29566	0	0	0	44762	0	0	0
1-1524348-G-A	1	1524348	rs375431215	G	A	gnomAD Exomes	PASS	NA	ENST00000378756.8	V389M	V389M		c.1165G>A	missense_variant			segdup	6	1611448	3.72e-06	0	0	PASS	afr	1.068e-05	26.4	0.891	0.01	-0.03	8.65	0.01	0.987	3	74566	0	0	0	59832	0	0	0	29568	0	0	0	44762	0	0	0
1-1524357-A-G	1	1524357	rs753129796	A	G	gnomAD Exomes	PASS	NA	ENST00000378756.8	M392V	M392V		c.1174A>G	missense_variant			segdup	9	1611006	5.59e-06	0	0	PASS	amr	3.24e-05	14.9	0.317	0	0	0.068	0.16	0.02	0	74466	0	0	5	59794	0	0	0	29570	0	0	0	44710	0	0	0
1-1524359-G-A	1	1524359		G	A	gnomAD Exomes	PASS	NA	ENST00000378756.8	M392I	M392I		c.1176G>A	missense_variant			segdup	2	1611094	1.24e-06	0	0	PASS			20	0.383	0	-0.02	6.88	0.73	0.009	0	74490	0	0	0	59798	0	0	0	29568	0	0	0	44720	0	0	0
1-1524363-A-G	1	1524363	rs1641725054	A	G	gnomAD Exomes	PASS	NA	ENST00000378756.8	K394E	K394E		c.1180A>G	missense_variant			segdup	1	1610558	6.21e-07	0	0	PASS			27.2	0.849	0	0	6.23	0.04	0.971	0	74266	0	0	0	59774	0	0	0	29568	0	0	0	44690	0	0	0
1-1524365-G-C	1	1524365		G	C	gnomAD Exomes	PASS	NA	ENST00000378756.8	K394N	K394N		c.1182G>C	missense_variant			segdup	1	1610824	6.21e-07	0	0	PASS			24.2	0.717	0	0	1.88	0.01	0.999	0	74362	0	0	0	59782	0	0	0	29570	0	0	0	44698	0	0	0
1-1524366-C-T	1	1524366	rs1641725228	C	T	gnomAD Exomes	PASS	NA	ENST00000378756.8	L395F	L395F		c.1183C>T	missense_variant			segdup	9	1610796	5.59e-06	0	0	PASS	nfe	2.92e-06	24.8	0.712	0	-0.01	4.82	0	0.831	0	74332	0	0	0	59780	0	0	0	29564	0	0	0	44706	0	0	0
1-1524371-T-G	1	1524371	rs1557470651	T	G	gnomAD Exomes	PASS	NA	ENST00000378756.8	F396L	F396L		c.1188T>G	missense_variant			segdup	2	1609992	1.24e-06	0	0	PASS	sas	3.65e-06	22.9	0.852	0	0	-0.8	0	0.951	0	73894	0	0	0	59708	0	0	0	29562	0	0	0	44658	0	0	0
1-1524372-G-C	1	1524372		G	C	gnomAD Exomes	PASS	NA	ENST00000378756.8	D397H	D397H		c.1189G>C	missense_variant			segdup	1	1610248	6.21e-07	0	0	PASS			27.9	0.93	0.01	-0.06	8.66	0.01	0.999	0	74044	0	0	0	59720	0	0	0	29562	0	0	0	44658	0	0	0
1-1524375-T-C	1	1524375		T	C	gnomAD Exomes	PASS	NA	ENST00000378756.8	W398R	W398R		c.1192T>C	missense_variant			segdup	1	1609816	6.21e-07	0	0	PASS			29.5	0.843	0	0	6.26	0	1	0	73844	0	0	0	59684	0	0	0	29560	0	0	0	44642	0	0	0
[truncated: 10,089 more rows]
[truncated: 23 more columns]

## Sheet: Fig 4B
Fig 4B
All	hcD	NC
4	4	4
2	2	4
2	2	3
2	2	3
2	2	2
1	1	2
1	1	2
1	1	2
1	1	2
1	1	2
1	1	2
1	1	2
4	0	2
4	0	2
3	0	1
3		1
[truncated: 76 more rows]

## Sheet: Fig 4D
Fig 4D
[truncated: 31 more rows]

[truncated: 23 more sheets: Fig 4E, Fig 5B, Fig 5D, Fig 6C, Fig 6D, Fig S1, S2, S3, Fig S4, Fig S6, Fig S7, Fig S8, Fig S9B, Fig S9C, Fig S10A, Fig S10B, Fig S11, Fig S12, Fig S13A, Fig S13B, Fig 14A, Fig 14B …]
